# Supplementary material for: The impact of global warming on the signature virulence gene, thermolabile hemolysin, of Vibrio parahaemolyticus
Source: Microbiol Spectr. 2023 Oct 16;11(6):e01502-23. doi: 10.1128/spectrum.01502-23 (PMC10715048; doi:10.1128/spectrum.01502-23)
Supplement: Supplemental source data for Fig. 4 — (A) Distribution of drug resistance genes, and annotation data. (B) Distribution of virulence factor genes, and annotation data. [file spectrum.01502-23-s0001.xls]

## Sheet: Fig4A
Distribution of drug resistance genes, and annotation data
ORF_ID	Contig	Cut_Off	Pass_Bitscore	Best_Hit_Bitscore	Best_Hit_ARO	Best_Identities	ARO	Model_type	SNPs_in_Best_Hit_ARO	Other_SNPs	Drug Class	Resistance Mechanism	AMR Gene Family	Predicted_Protein	CARD_Protein_Sequence	Percentage Length of Reference Sequence	ID	Model_ID
301_02167	Efflux pump membrane transporter BepG	Strict	750	796.193	adeF	42.09	3000777	protein homolog model	n/a	n/a	aminoglycoside antibiotic; triclosan; phenicol antibiotic; aminocoumarin antibiotic; glycylcycline; tetracycline antibiotic; acridine dye; carbapenem; antibacterial free fatty acids; penam; macrolide antibiotic; diaminopyrimidine antibiotic; fluoroquinolone antibiotic; monobactam	antibiotic efflux	resistance-nodulation-cell division (RND) antibiotic efflux pump	MLSRFFIQRPKFALVISIILTLAGAISLAILPVAEYPQISPPSVSVTAYYTGASAEVVEQAIADPIETSVNGVENMIYMSSKSANDGSYSLNVTFDVGTDPDMAQVNVQNRVSQIESKLPQEVRMVGVTVKKRSPDLLMVLNFYSPDGKYDDQFLINYINLNVKDQLARAKGISEVNVIGGGEYAMRVWLDPEKMANLKLTTSDVYAALAEQNVQVAAGRVGAAPYNNPQEVQFNLVTKGRLESVSEFENVVLRANPNGSTVYLKDVARVELGKKFYDGNGKFRGQDASIVALSLQSDANALESGKAVMELLERLSENFPEGMTYETSYDTTVFVAESIKGVVKTLVEAILLVIAVTYLFLGSARATLIPVVAIPVSLIGTFAIMQATGFTINTVTLFG…	MNISKFFIDRPIFAGVLSVLILLAGLLSVFQLPISEYPEVVPPSVVVRAQYPGANPKVIAETVASPLEESINGVEDMLYMQSQANSDGNLTITVNFKLGIDPDKAQQLVQNRVSQAMPRLPEDVQRLGVTTLKSSPTLTMVVHLTSPDNRYDMTYLRNYAVLNVKDRLARLQGVGEVGLFGSGDYAMRVWLDPQKVAQRNLTATEIVNAIREQNIQVAAGTIGASPSNSPLQLSVNAQGRLTTEQEFADIILKTAPDGAVTRLGDVARVELAASQYGLRSLLDNKQAVAIPIFQAPGANALQVSDQVRSTMKELSKDFPSSIKYDIVYDPTQFVRASIKAVVHTLLEAITLVVVVVILFLQTWRASIIPLLAVPVSIIGTFALMLAFGYSINALSLFGM…	99.15	gnl|BL_ORD_ID|315|hsp_num:0	153
301_01052	Malate-2H(+)/Na(+)-lactate antiporter	Strict	710	722.62	tet(35)	95.39	3000481	protein homolog model	n/a	n/a	rifamycin antibiotic; peptide antibiotic; tetracycline antibiotic; fluoroquinolone antibiotic; pleuromutilin antibiotic; macrolide antibiotic; cephalosporin; penam; nitroimidazole antibiotic; acridine dye	antibiotic efflux	ATP-binding cassette (ABC) antibiotic efflux pump	MNLIDFSHSPVSLLPPIVALTLAILTRRVLVSLGVGIALGAVLLNSWSIGGTASYVGTQVSSVFIEDGGINTWNMSIVGFLILLGMTTALLTLSGGTRAFAEWAQSRVKSKRGSKLLAAFLGVFIFVDDYFNSLAVGAISRPVTDRFYVSRAKLAYILDSTAAPMCVIMPASSWGAYIITIIGGILVSHGITEYSALGAYVRLIPMNFYAVFALLMVFAVAWFGLDIGKMREHEIAASQGRGFDKDKENDTQEAHELNEELDIRESEKGKVSDLILPIVTLIIATIASMMYTGGQALAADGKEFALLGAFENTDVGTSLIYGSLLGLAVALFTVLKQGLPLTEITRTLWIGAKSMFGAILILVFAWTIGSVIGDMKTGSYLSTMAQGNINPHWLPVILF…	MCVIMPASSWGAYIITIIGGILVSHGITEYSALGAYVRLIPMNFYAVFALLMVFAVAWFGLDIGKMREHEIAASQGRGFDKDKENDSQEAHDLNEELDIRESEKGKVSDLILPIVTLIVATIASMLYTGGQALAADGKEFVLLGAFENTDVGTSLIYGSLLGLAVALFTVIKQGLPMVEIARTLWIGAKSMFGAILILVFAWTIGSVIGDMKTGSYLSTMAQGNINPHWLPVILFLLSGLMAFSTGTSWGTFGIMLPIAGDMAGATDVALMLPMLSAVLAGAVFGDHCSPISDTTILSSTGARCNHIDHVSTQLPYALSVAFVSCIGFITLGMTASIAFSFIAASITFVIVCAILSWLSKSKMASCQNA	144.44	gnl|BL_ORD_ID|2354|hsp_num:0	1969
301_03806	cAMP-activated global transcriptional regulator CRP	Strict	400	418.313	CRP	95.24	3000518	protein homolog model	n/a	n/a	aminocoumarin antibiotic; glycylcycline; penam; monobactam; aminoglycoside antibiotic; triclosan; diaminopyrimidine antibiotic; phenicol antibiotic; tetracycline antibiotic; acridine dye; macrolide antibiotic; antibacterial free fatty acids; carbapenem; fluoroquinolone antibiotic	antibiotic efflux	resistance-nodulation-cell division (RND) antibiotic efflux pump	MVLGKPQTDPTLEWFLSHCHIHKYPSKSTLIHAGEKAETLYYIVKGSVAVLIKDEEGKEMILSYLNQGDFIGELGLFEEDQERTAWVRAKSPCEVAEISFKKFRQLIQVNPDILMRLSAQMARRLQVTSQKVGDLAFLDVTGRIAQTLLNLAKQPDAMTHPDGMQIKITRQEIGQIVGCSRETVGRILKMLEEQNLISAHGKTIVVYGTR	MVLGKPQTDPTLEWFLSHCHIHKYPSKSKLIHQGEKAETLYYIVKGSVAVLIKDEEGKEMILSYLNQGDFIGELGLFEEGQERSAWVRAKTACEVAEISYKKFRQLIQVNPDILMRLSAQMARRLQVTSEKVGNLAFLDVTGRIAQTLLNLAKQPDAMTHPDGMQIKITRQEIGQIVGCSRETVGRILKMLEDQNLISAHGKTIVVYGTR	100	gnl|BL_ORD_ID|230|hsp_num:0	869
301_03528	DNA topoisomerase 4 subunit B	Strict	1000	1060.44	Escherichia coli parE conferring resistance to fluoroquinolones	78.98	3003316	protein variant model	D476N		fluoroquinolone antibiotic	antibiotic target alteration	fluoroquinolone resistant parE	MTEQYNAGAIEVLNGLEPVRRRPGMYTDTARPNHLGQEVIDNSVDEALAGHASKVQVILHADQSLEVIDDGRGMPVDIHPEEKVSGVELILCKLHAGGKFSNKNYQFSGGLHGVGISVVNALSKRVEVTVRRDGQVYEIAFEHGDKVSDLTVTGTCGRRNRGTSVHFWPDVKYFDSANFSVTRLVNNLRAKAVLCPGLEITFTDKVNNKDYQWYYEDGLKDYLAEGVKGYPVLPEEPFTGEFSADTEAANWAVIWQPEGGEMITESYVNLIPTAQGGTHVNGLRQGLLDAMREFCEFRNLLPRGVKLTGDDVFDRCSYVLSVKIQDPQFAGQTKERLSSRQTAAFVSGVVKDAFSLWLNEKPQLAEQLAEVCIANAHRRMRASKKVVRKKVASGPALPG…	MTQTYNADAIEVLTGLEPVRRRPGMYTDTTRPNHLGQEVIDNSVDEALAGHAKRVDVILHADQSLEVIDDGRGMPVDIHPEEGVPAVELILCRLHAGGKFSNKNYQFSGGLHGVGISVVNALSKRVEVNVRRDGQVYNIAFENGEKVQDLQVVGTCGKRNTGTSVHFWPDETFFDSPRFSVSRLTHVLKAKAVLCPGVEITFKDEINNTEQRWCYQDGLNDYLAEAVNGLPTLPEKPFIGNFAGDTEAVDWALLWLPEGGELLTESYVNLIPTMQGGTHVNGLRQGLLDAMREFCEYRNILPRGVKLSAEDIWDRCAYVLSVKMQDPQFAGQTKERLSSRQCAAFVSGVVKDAFILWLNQNVQAAELLAEMAISSAQRRMRAAKKVVRKKLTSGPALPG…	99.37	gnl|BL_ORD_ID|126|hsp_num:0	1055
301_00535	Beta-lactamase PSE-4	Perfect	500	585.104	CARB-18	100	3003174	protein homolog model	n/a	n/a	penam	antibiotic inactivation	CARB beta-lactamase	MKKLFLLVGLMVCSTVSYASKLNEDISLIEKQTSGRIGVSVWDTQTDERWDYRGDERFPLMSTFKTLACATMLSDMDSGKLNKNATAKIDERNIVVWSPVMDKLAGQSTRIEHACEAAMLMSDNTAANLVLNEIGGPKAVTLFLRSIGDKATRLDRLEPRLNEAKPGDKRDTTTPNAMVNTLHTLMEDNALSYESRTQLKIWMQDNKVSDSLMRSVLPKGWSIADRSGAGNYGSRGISAMIWKDNYKPVYISIYVTDTDLSLQARDQLIAQISQLILEHYKES	MKKLFLLVGLMVCSTVSYASKLNEDISLIEKQTSGRIGVSVWDTQTDERWDYRGDERFPLMSTFKTLACATMLSDMDSGKLNKNATAKIDERNIVVWSPVMDKLAGQSTRIEHACEAAMLMSDNTAANLVLNEIGGPKAVTLFLRSIGDKATRLDRLEPRLNEAKPGDKRDTTTPNAMVNTLHTLMEDNALSYESRTQLKIWMQDNKVSDSLMRSVLPKGWSIADRSGAGNYGSRGISAMIWKDNYKPVYISIYVTDTDLSLQARDQLIAQISQLILEHYKES	100	gnl|BL_ORD_ID|1328|hsp_num:0	2039
301_00529	Efflux pump membrane transporter BepE	Strict	750	828.165	adeF	43.92	3000777	protein homolog model	n/a	n/a	aminoglycoside antibiotic; triclosan; phenicol antibiotic; aminocoumarin antibiotic; glycylcycline; tetracycline antibiotic; acridine dye; carbapenem; antibacterial free fatty acids; penam; macrolide antibiotic; diaminopyrimidine antibiotic; fluoroquinolone antibiotic; monobactam	antibiotic efflux	resistance-nodulation-cell division (RND) antibiotic efflux pump	MLSKFFIHRPKFALVISLAMTLMGMIALKVLPISEYPQISPTVITVSTMYPGANADVVKKTVAQPIEAKVNGVEDMIYMSSVIGNDGSYTLRIYFRVGADGDMAQVRVNNLVAQATSSLPQEVNQIGVTVKKKSSDMLGVITLRSPKQSYDSIYLSNYADLNIVERLKRIEGMSDITLLGKKDYSMRIWLNPNKLATLKLSASDVIGAIKTQNIQVAAGKIGGMPAPGDQQYQYVLQTKGRLTSAEEFENIIIRASKKGSLIRLKDVARVEVGAQGYEADGRMNNEPAAVLALYQLPTANALDVMERVKEAMKEYEKSFPDDLVYDIAYDSTEYVETSIDEVYETLVIAVLLVTFVVYVFLQNWRATIIPTLAIPVSIIATFAIMGVMGMTINTISLFG…	MNISKFFIDRPIFAGVLSVLILLAGLLSVFQLPISEYPEVVPPSVVVRAQYPGANPKVIAETVASPLEESINGVEDMLYMQSQANSDGNLTITVNFKLGIDPDKAQQLVQNRVSQAMPRLPEDVQRLGVTTLKSSPTLTMVVHLTSPDNRYDMTYLRNYAVLNVKDRLARLQGVGEVGLFGSGDYAMRVWLDPQKVAQRNLTATEIVNAIREQNIQVAAGTIGASPSNSPLQLSVNAQGRLTTEQEFADIILKTAPDGAVTRLGDVARVELAASQYGLRSLLDNKQAVAIPIFQAPGANALQVSDQVRSTMKELSKDFPSSIKYDIVYDPTQFVRASIKAVVHTLLEAITLVVVVVILFLQTWRASIIPLLAVPVSIIGTFALMLAFGYSINALSLFGM…	98.77	gnl|BL_ORD_ID|315|hsp_num:0	153
301_03548	Peptidoglycan D,D-transpeptidase FtsI	Strict	500	523.087	Haemophilus influenzae PBP3 conferring resistance to beta-lactam antibiotics	46.52	3004446	protein variant model	S385T		cephamycin; penam; cephalosporin	antibiotic target alteration	Penicillin-binding protein mutations conferring resistance to beta-lactam antibiotics	MIRKKTNAKQGNKRKSSAKPKAAVNDTKTAPKAAKVEVESSFLIRWRFHLLLFFVFCAFALLVARVAYIQIIEPDNLIKQGDLRSIRVKSIPSARGIISDRNGEPLAVSVPVEAVWADPATIFKENALSQKQNWYALADVLGVDRQGLIDKIKRNEKRRFIYLQRQVSPAMANYIRELKLPGIGLKSESRRYYPAGEVSAHLVGVTGIDGHGLEGVERSYDEWLTGEEGKKTIRKDRYGRVVENIAWQDKQEGKSLQLTIDQRLQAIAYRAIKQAVADHRATSGSVVMLDVKTGAVLAMVNAPSYNPNNRTDWQSYKMRNRVITDSMEPGSTIKPFVILAALENGVADKDTIVDTGNGVLRLGGSRVRDVSWVGKASLSMILKKSSNIGVTKLAMQMPV…	MVKFNSSRKSGKSKKTIRKLTAPETVKQNKPQKVFEKCFMRGRYMLSTVLILLGLCALVARAAYVQSINADTLSNEADKRSLRKDEVLSVRGSILDRNGQLLSVSVPMSAIVADPKTMLKENSLADKERIAALAEELGMTENDLVKKIEKNSKSGYLYLARQVELSKANYIRRLKIKGIILETEHRRFYPRVEEAAHVVGYTDIDGNGIEGIEKSFNSLLVGKDGSRTVRKDKRGNIVAHISDEKKYDAQDVTLSIDEKLQSMVYREIKKAVSENNAESGTAVLVDVRTGEVLAMATAPSYNPNNRVGVKSELMRNRAITDTFEPGSTVKPFVVLTALQRGVVKRDEIIDTTSFKLSGKEIVDVAPRAQQTLDEILMNSSNRGVSRLALRMPPSALMET…	97.87	gnl|BL_ORD_ID|1133|hsp_num:0	2886
302_03687	Beta-lactamase PSE-4	Perfect	500	585.104	CARB-18	100	3003174	protein homolog model	n/a	n/a	penam	antibiotic inactivation	CARB beta-lactamase	MKKLFLLVGLMVCSTVSYASKLNEDISLIEKQTSGRIGVSVWDTQTDERWDYRGDERFPLMSTFKTLACATMLSDMDSGKLNKNATAKIDERNIVVWSPVMDKLAGQSTRIEHACEAAMLMSDNTAANLVLNEIGGPKAVTLFLRSIGDKATRLDRLEPRLNEAKPGDKRDTTTPNAMVNTLHTLMEDNALSYESRTQLKIWMQDNKVSDSLMRSVLPKGWSIADRSGAGNYGSRGISAMIWKDNYKPVYISIYVTDTDLSLQARDQLIAQISQLILEHYKES	MKKLFLLVGLMVCSTVSYASKLNEDISLIEKQTSGRIGVSVWDTQTDERWDYRGDERFPLMSTFKTLACATMLSDMDSGKLNKNATAKIDERNIVVWSPVMDKLAGQSTRIEHACEAAMLMSDNTAANLVLNEIGGPKAVTLFLRSIGDKATRLDRLEPRLNEAKPGDKRDTTTPNAMVNTLHTLMEDNALSYESRTQLKIWMQDNKVSDSLMRSVLPKGWSIADRSGAGNYGSRGISAMIWKDNYKPVYISIYVTDTDLSLQARDQLIAQISQLILEHYKES	100	gnl|BL_ORD_ID|1328|hsp_num:0	2039
302_00093	DNA topoisomerase 4 subunit B	Strict	1000	1060.83	Escherichia coli parE conferring resistance to fluoroquinolones	78.98	3003316	protein variant model	D476N		fluoroquinolone antibiotic	antibiotic target alteration	fluoroquinolone resistant parE	MTEQYNAGAIEVLNGLEPVRRRPGMYTDTARPNHLGQEVIDNSVDEALAGHASKVQVILHADQSLEVIDDGRGMPVDIHPEEKVSGVELILCKLHAGGKFSNKNYQFSGGLHGVGISVVNALSKRVEVTVRRDGQVYEIAFEHGDKVSDLTVTGTCGRRNRGTSVHFWPDAKYFDSANFSVTRLVNNLRAKAVLCPGLEITFTDKVNNKDYQWYYEDGLKDYLAEGVKGYPVLPEEPFTGEFSADTEAANWAVIWQPEGGEMITESYVNLIPTAQGGTHVNGLRQGLLDAMREFCEFRNLLPRGVKLTGDDVFDRCSYVLSVKIQDPQFAGQTKERLSSRQTAAFVSGVVKDAFSLWLNEKPQLAEQLAEVCIANAHRRMRASKKVVRKKVASGPALPG…	MTQTYNADAIEVLTGLEPVRRRPGMYTDTTRPNHLGQEVIDNSVDEALAGHAKRVDVILHADQSLEVIDDGRGMPVDIHPEEGVPAVELILCRLHAGGKFSNKNYQFSGGLHGVGISVVNALSKRVEVNVRRDGQVYNIAFENGEKVQDLQVVGTCGKRNTGTSVHFWPDETFFDSPRFSVSRLTHVLKAKAVLCPGVEITFKDEINNTEQRWCYQDGLNDYLAEAVNGLPTLPEKPFIGNFAGDTEAVDWALLWLPEGGELLTESYVNLIPTMQGGTHVNGLRQGLLDAMREFCEYRNILPRGVKLSAEDIWDRCAYVLSVKMQDPQFAGQTKERLSSRQCAAFVSGVVKDAFILWLNQNVQAAELLAEMAISSAQRRMRAAKKVVRKKLTSGPALPG…	99.37	gnl|BL_ORD_ID|126|hsp_num:0	1055
302_02475	cAMP-activated global transcriptional regulator CRP	Strict	400	418.313	CRP	95.24	3000518	protein homolog model	n/a	n/a	fluoroquinolone antibiotic; tetracycline antibiotic; penam; diaminopyrimidine antibiotic; macrolide antibiotic; carbapenem; antibacterial free fatty acids; glycylcycline; acridine dye; aminoglycoside antibiotic; aminocoumarin antibiotic; monobactam; triclosan; phenicol antibiotic	antibiotic efflux	resistance-nodulation-cell division (RND) antibiotic efflux pump	MVLGKPQTDPTLEWFLSHCHIHKYPSKSTLIHAGEKAETLYYIVKGSVAVLIKDEEGKEMILSYLNQGDFIGELGLFEEDQERTAWVRAKSPCEVAEISFKKFRQLIQVNPDILMRLSAQMARRLQVTSQKVGDLAFLDVTGRIAQTLLNLAKQPDAMTHPDGMQIKITRQEIGQIVGCSRETVGRILKMLEEQNLISAHGKTIVVYGTR	MVLGKPQTDPTLEWFLSHCHIHKYPSKSKLIHQGEKAETLYYIVKGSVAVLIKDEEGKEMILSYLNQGDFIGELGLFEEGQERSAWVRAKTACEVAEISYKKFRQLIQVNPDILMRLSAQMARRLQVTSEKVGNLAFLDVTGRIAQTLLNLAKQPDAMTHPDGMQIKITRQEIGQIVGCSRETVGRILKMLEDQNLISAHGKTIVVYGTR	100	gnl|BL_ORD_ID|230|hsp_num:0	869
302_00073	Peptidoglycan D,D-transpeptidase FtsI	Strict	500	522.702	Haemophilus influenzae PBP3 conferring resistance to beta-lactam antibiotics	46.52	3004446	protein variant model	S385T		cephalosporin; cephamycin; penam	antibiotic target alteration	Penicillin-binding protein mutations conferring resistance to beta-lactam antibiotics	MIRKKTNAKQGNKRKSSAKPKAAVNDTKTAPKAAKVEVEPSFLIRWRFHLLLFFVFCAFALLVARVAYIQIIEPDNLIKQGDLRSIRVKSIPSARGIISDRNGEPLAVSVPVEAVWADPATIFKENALSQKQNWYALADVLGVDRQGLIDKIKRNEKRRFIYLQRQVSPAMANYIRELKLPGIGLKSESRRYYPAGEVSAHLVGVTGIDGHGLEGVERSYDEWLTGEEGKKTIRKDRYGRVVENIAWQDKQEGKSLQLTIDQRLQAIAYRAIKQAVADHRATSGSVVMLDVKTGAVLAMVNAPSYNPNNRTDWQSYKMRNRVITDSMEPGSTIKPFVILAALENGVADKDTIVDTGNGVLRLGGSRVRDVSWVGKASLSMILKKSSNIGVTKLAMQMPV…	MVKFNSSRKSGKSKKTIRKLTAPETVKQNKPQKVFEKCFMRGRYMLSTVLILLGLCALVARAAYVQSINADTLSNEADKRSLRKDEVLSVRGSILDRNGQLLSVSVPMSAIVADPKTMLKENSLADKERIAALAEELGMTENDLVKKIEKNSKSGYLYLARQVELSKANYIRRLKIKGIILETEHRRFYPRVEEAAHVVGYTDIDGNGIEGIEKSFNSLLVGKDGSRTVRKDKRGNIVAHISDEKKYDAQDVTLSIDEKLQSMVYREIKKAVSENNAESGTAVLVDVRTGEVLAMATAPSYNPNNRVGVKSELMRNRAITDTFEPGSTVKPFVVLTALQRGVVKRDEIIDTTSFKLSGKEIVDVAPRAQQTLDEILMNSSNRGVSRLALRMPPSALMET…	97.87	gnl|BL_ORD_ID|1133|hsp_num:0	2886
302_01767	Malate-2H(+)/Na(+)-lactate antiporter	Strict	710	722.62	tet(35)	95.39	3000481	protein homolog model	n/a	n/a	macrolide antibiotic; nitroimidazole antibiotic; peptide antibiotic; rifamycin antibiotic; fluoroquinolone antibiotic; acridine dye; tetracycline antibiotic; cephalosporin; pleuromutilin antibiotic; penam	antibiotic efflux	ATP-binding cassette (ABC) antibiotic efflux pump	MNLIDFSHSPVSLLPPIVALTLAILTRRVLVSLGVGIALGAVLLNSWSIGGTASYVGTQVSSVFIEDGGINTWNMSIVGFLILLGMTTALLTLSGGTRAFAEWAQSRVKSKRGSKLLAAFLGVFIFVDDYFNSLAVGAISRPVTDRFYVSRAKLAYILDSTAAPMCVIMPASSWGAYIITIIGGILVSHGITEYSALGAYVRLIPMNFYAVFALLMVFAVAWFGLDIGKMREHEIAASQGRGFDKDKENDTQEAHELNEELDIRESEKGKVSDLILPIVTLIIATIASMMYTGGQALAADGKEFALLGAFENTDVGTSLIYGSLLGLAVALFTVLKQGLPLTEITRTLWIGAKSMFGAILILVFAWTIGSVIGDMKTGSYLSTMAQGNINPHWLPVILF…	MCVIMPASSWGAYIITIIGGILVSHGITEYSALGAYVRLIPMNFYAVFALLMVFAVAWFGLDIGKMREHEIAASQGRGFDKDKENDSQEAHDLNEELDIRESEKGKVSDLILPIVTLIVATIASMLYTGGQALAADGKEFVLLGAFENTDVGTSLIYGSLLGLAVALFTVIKQGLPMVEIARTLWIGAKSMFGAILILVFAWTIGSVIGDMKTGSYLSTMAQGNINPHWLPVILFLLSGLMAFSTGTSWGTFGIMLPIAGDMAGATDVALMLPMLSAVLAGAVFGDHCSPISDTTILSSTGARCNHIDHVSTQLPYALSVAFVSCIGFITLGMTASIAFSFIAASITFVIVCAILSWLSKSKMASCQNA	144.44	gnl|BL_ORD_ID|2354|hsp_num:0	1969
302_03681	Efflux pump membrane transporter BepE	Strict	750	826.624	adeF	43.83	3000777	protein homolog model	n/a	n/a	macrolide antibiotic; fluoroquinolone antibiotic; triclosan; antibacterial free fatty acids; glycylcycline; acridine dye; tetracycline antibiotic; aminoglycoside antibiotic; carbapenem; aminocoumarin antibiotic; penam; monobactam; phenicol antibiotic; diaminopyrimidine antibiotic	antibiotic efflux	resistance-nodulation-cell division (RND) antibiotic efflux pump	MLSKFFIHRPKFALVISLAMTLMGMIALKVLPISEYPQISPTVITVSTMYPGANADVVKKTVAQPIEAKVNGVEDMIYMSSVIGNDGSYTLRIYFRVGADGDMAQVRVNNLVAQATSSLPQEVNQIGVTVKKKSSDMLGVITLRSPKQSYDSIYLSNYADLNIVERLKRIEGMSDITLLGKKDYSMRIWLNPNKLATLKLSASDVIGAIKTQNIQVAAGKIGGMPAPGDQQYQYVLQTKGRLTSAEEFENIIIRASKKGSLIRLKDVARVEVGAQGYEADGRMNNEPAAVLALYQLPTANALDVMERVKEAMKEYEKSFPDDLVYDIAYDSTEYVETSIDEVYETLVIAVLLVTFVVYVFLQNWRATIIPTLAIPVSIIATFAIMGVMGMTINTISLFG…	MNISKFFIDRPIFAGVLSVLILLAGLLSVFQLPISEYPEVVPPSVVVRAQYPGANPKVIAETVASPLEESINGVEDMLYMQSQANSDGNLTITVNFKLGIDPDKAQQLVQNRVSQAMPRLPEDVQRLGVTTLKSSPTLTMVVHLTSPDNRYDMTYLRNYAVLNVKDRLARLQGVGEVGLFGSGDYAMRVWLDPQKVAQRNLTATEIVNAIREQNIQVAAGTIGASPSNSPLQLSVNAQGRLTTEQEFADIILKTAPDGAVTRLGDVARVELAASQYGLRSLLDNKQAVAIPIFQAPGANALQVSDQVRSTMKELSKDFPSSIKYDIVYDPTQFVRASIKAVVHTLLEAITLVVVVVILFLQTWRASIIPLLAVPVSIIGTFALMLAFGYSINALSLFGM…	98.77	gnl|BL_ORD_ID|315|hsp_num:0	153
302_00709	Efflux pump membrane transporter BepG	Strict	750	795.808	adeF	42.09	3000777	protein homolog model	n/a	n/a	macrolide antibiotic; fluoroquinolone antibiotic; triclosan; antibacterial free fatty acids; glycylcycline; acridine dye; tetracycline antibiotic; aminoglycoside antibiotic; carbapenem; aminocoumarin antibiotic; penam; monobactam; phenicol antibiotic; diaminopyrimidine antibiotic	antibiotic efflux	resistance-nodulation-cell division (RND) antibiotic efflux pump	MLSRFFIQRPKFALVISIILTLAGAISLAILPVAEYPQISPPSVSVTAYYTGASAEVVEQAIADPIETSVNGVENMIYMSSKSANDGSYSLNVTFDVGTDPDMAQVNVQNRVSQIESKLPQEVRMVGVTVKKRSPDLLMVLNFYSPDGKYDDQFLINYINLNVKDQLARAKGISEVNVIGGGEYAMRVWLDPEKMANLKLTTSDVYAALAEQNVQVAAGRVGAAPYNNPQEVQFNLVTKGRLESVSEFENVVLRANPNGSTVYLKDVARVELGKKFYDGNGKFRGQDASIVALSLQSDANALESGKAVMELLERLSENFPEGMTYETSYDTTVFVAESIKGVVKTLVEAILLVIAVTYLFLGSARATLIPVVAIPVSLIGTFAIMQATGFTINTVTLFG…	MNISKFFIDRPIFAGVLSVLILLAGLLSVFQLPISEYPEVVPPSVVVRAQYPGANPKVIAETVASPLEESINGVEDMLYMQSQANSDGNLTITVNFKLGIDPDKAQQLVQNRVSQAMPRLPEDVQRLGVTTLKSSPTLTMVVHLTSPDNRYDMTYLRNYAVLNVKDRLARLQGVGEVGLFGSGDYAMRVWLDPQKVAQRNLTATEIVNAIREQNIQVAAGTIGASPSNSPLQLSVNAQGRLTTEQEFADIILKTAPDGAVTRLGDVARVELAASQYGLRSLLDNKQAVAIPIFQAPGANALQVSDQVRSTMKELSKDFPSSIKYDIVYDPTQFVRASIKAVVHTLLEAITLVVVVVILFLQTWRASIIPLLAVPVSIIGTFALMLAFGYSINALSLFGM…	99.15	gnl|BL_ORD_ID|315|hsp_num:0	153
303_00832	Efflux pump membrane transporter BepE	Strict	750	828.165	adeF	43.92	3000777	protein homolog model	n/a	n/a	carbapenem; aminocoumarin antibiotic; triclosan; antibacterial free fatty acids; diaminopyrimidine antibiotic; phenicol antibiotic; aminoglycoside antibiotic; acridine dye; tetracycline antibiotic; monobactam; macrolide antibiotic; penam; fluoroquinolone antibiotic; glycylcycline	antibiotic efflux	resistance-nodulation-cell division (RND) antibiotic efflux pump	MLSKFFIHRPKFALVISLAMTLMGMIALKVLPISEYPQISPTVITVSTMYPGANADVVKKTVAQPIEAKVNGVEDMIYMSSVIGNDGSYTLRIYFRVGADGDMAQVRVNNLVAQATSSLPQEVNQIGVTVKKKSSDMLGVITLRSPKQSYDSIYLSNYADLNIVERLKRIEGMSDITLLGKKDYSMRIWLNPNKLATLKLSASDVIGAIKTQNIQVAAGKIGGMPAPGDQQYQYVLQTKGRLTSAEEFENIIIRASKKGSLIRLKDVARVEVGAQGYEADGRMNNEPAAVLALYQLPTANALDVMERVKEAMKEYEKSFPDDLVYDIAYDSTEYVETSIDEVYETLVIAVLLVTFVVYVFLQNWRATIIPTLAIPVSIIATFAIMGVMGMTINTISLFG…	MNISKFFIDRPIFAGVLSVLILLAGLLSVFQLPISEYPEVVPPSVVVRAQYPGANPKVIAETVASPLEESINGVEDMLYMQSQANSDGNLTITVNFKLGIDPDKAQQLVQNRVSQAMPRLPEDVQRLGVTTLKSSPTLTMVVHLTSPDNRYDMTYLRNYAVLNVKDRLARLQGVGEVGLFGSGDYAMRVWLDPQKVAQRNLTATEIVNAIREQNIQVAAGTIGASPSNSPLQLSVNAQGRLTTEQEFADIILKTAPDGAVTRLGDVARVELAASQYGLRSLLDNKQAVAIPIFQAPGANALQVSDQVRSTMKELSKDFPSSIKYDIVYDPTQFVRASIKAVVHTLLEAITLVVVVVILFLQTWRASIIPLLAVPVSIIGTFALMLAFGYSINALSLFGM…	98.77	gnl|BL_ORD_ID|315|hsp_num:0	153
303_01317	Peptidoglycan D,D-transpeptidase FtsI	Strict	500	524.628	Haemophilus influenzae PBP3 conferring resistance to beta-lactam antibiotics	46.7	3004446	protein variant model	S385T		cephalosporin; penam; cephamycin	antibiotic target alteration	Penicillin-binding protein mutations conferring resistance to beta-lactam antibiotics	MIRKKTNAKQGNKRKSSAKPKAAVNDTKTAPKTAKVEVEPSFLIRWRFHLLLFFVFCAFALLVARVAYIQIIEPDNLIKQGDLRSIRVKSIPSARGIISDRNGEPLAVSVPVEAVWADPATIFKENALSQKQNWYALADVLGVDRQGLIDKIKRNEKRRFIYLQRQVSPAMANYIRELKLPGIGLKSESRRYYPAGEVSAHLVGVTGIDGHGLEGVERSYDEWLTGEEGKKTIRKDRYGRVVENIAWQDKQEGKSLQLTIDQRLQAIAYRAIKQAVADHRATSGSVVMLDVKTGAVLAMVNAPSYNPNNRTDWQSYKMRNRVITDSMEPGSTIKPFVILAALENGVADKDTIVDTGNGVLRLGGSRVRDVSWVGKASLSMILKKSSNIGVTKLAMQMPV…	MVKFNSSRKSGKSKKTIRKLTAPETVKQNKPQKVFEKCFMRGRYMLSTVLILLGLCALVARAAYVQSINADTLSNEADKRSLRKDEVLSVRGSILDRNGQLLSVSVPMSAIVADPKTMLKENSLADKERIAALAEELGMTENDLVKKIEKNSKSGYLYLARQVELSKANYIRRLKIKGIILETEHRRFYPRVEEAAHVVGYTDIDGNGIEGIEKSFNSLLVGKDGSRTVRKDKRGNIVAHISDEKKYDAQDVTLSIDEKLQSMVYREIKKAVSENNAESGTAVLVDVRTGEVLAMATAPSYNPNNRVGVKSELMRNRAITDTFEPGSTVKPFVVLTALQRGVVKRDEIIDTTSFKLSGKEIVDVAPRAQQTLDEILMNSSNRGVSRLALRMPPSALMET…	97.87	gnl|BL_ORD_ID|1133|hsp_num:0	2886
303_04054	cAMP-activated global transcriptional regulator CRP	Strict	400	418.313	CRP	95.24	3000518	protein homolog model	n/a	n/a	triclosan; phenicol antibiotic; acridine dye; macrolide antibiotic; antibacterial free fatty acids; monobactam; penam; carbapenem; aminocoumarin antibiotic; aminoglycoside antibiotic; diaminopyrimidine antibiotic; tetracycline antibiotic; fluoroquinolone antibiotic; glycylcycline	antibiotic efflux	resistance-nodulation-cell division (RND) antibiotic efflux pump	MVLGKPQTDPTLEWFLSHCHIHKYPSKSTLIHAGEKAETLYYIVKGSVAVLIKDEEGKEMILSYLNQGDFIGELGLFEEDQERTAWVRAKSPCEVAEISFKKFRQLIQVNPDILMRLSAQMARRLQVTSQKVGDLAFLDVTGRIAQTLLNLAKQPDAMTHPDGMQIKITRQEIGQIVGCSRETVGRILKMLEEQNLISAHGKTIVVYGTR	MVLGKPQTDPTLEWFLSHCHIHKYPSKSKLIHQGEKAETLYYIVKGSVAVLIKDEEGKEMILSYLNQGDFIGELGLFEEGQERSAWVRAKTACEVAEISYKKFRQLIQVNPDILMRLSAQMARRLQVTSEKVGNLAFLDVTGRIAQTLLNLAKQPDAMTHPDGMQIKITRQEIGQIVGCSRETVGRILKMLEDQNLISAHGKTIVVYGTR	100	gnl|BL_ORD_ID|230|hsp_num:0	869
303_00838	Beta-lactamase PSE-4	Perfect	500	585.104	CARB-18	100	3003174	protein homolog model	n/a	n/a	penam	antibiotic inactivation	CARB beta-lactamase	MKKLFLLVGLMVCSTVSYASKLNEDISLIEKQTSGRIGVSVWDTQTDERWDYRGDERFPLMSTFKTLACATMLSDMDSGKLNKNATAKIDERNIVVWSPVMDKLAGQSTRIEHACEAAMLMSDNTAANLVLNEIGGPKAVTLFLRSIGDKATRLDRLEPRLNEAKPGDKRDTTTPNAMVNTLHTLMEDNALSYESRTQLKIWMQDNKVSDSLMRSVLPKGWSIADRSGAGNYGSRGISAMIWKDNYKPVYISIYVTDTDLSLQARDQLIAQISQLILEHYKES	MKKLFLLVGLMVCSTVSYASKLNEDISLIEKQTSGRIGVSVWDTQTDERWDYRGDERFPLMSTFKTLACATMLSDMDSGKLNKNATAKIDERNIVVWSPVMDKLAGQSTRIEHACEAAMLMSDNTAANLVLNEIGGPKAVTLFLRSIGDKATRLDRLEPRLNEAKPGDKRDTTTPNAMVNTLHTLMEDNALSYESRTQLKIWMQDNKVSDSLMRSVLPKGWSIADRSGAGNYGSRGISAMIWKDNYKPVYISIYVTDTDLSLQARDQLIAQISQLILEHYKES	100	gnl|BL_ORD_ID|1328|hsp_num:0	2039
303_01337	DNA topoisomerase 4 subunit B	Strict	1000	1060.83	Escherichia coli parE conferring resistance to fluoroquinolones	78.98	3003316	protein variant model	D476N		fluoroquinolone antibiotic	antibiotic target alteration	fluoroquinolone resistant parE	MTEQYNAGAIEVLNGLEPVRRRPGMYTDTARPNHLGQEVIDNSVDEALAGHASKVQVILHADQSLEVIDDGRGMPVDIHPEEKVSGVELILCKLHAGGKFSNKNYQFSGGLHGVGISVVNALSKRVEVTVRRDGQVYEIAFEHGDKVSDLTVTGTCGRRNRGTSVHFWPDAKYFDSANFSVTRLVNNLRAKAVLCPGLEITFTDKVNNKDYQWYYEDGLKDYLAEGVKGYPVLPEEPFTGEFSADTEAANWAVIWQPEGGEMITESYVNLIPTAQGGTHVNGLRQGLLDAMREFCEFRNLLPRGVKLTGDDVFDRCSYVLSVKIQDPQFAGQTKERLSSRQTAAFVSGVVKDAFSLWLNEKPQLAEQLAEVCIANAHRRMRASKKVVRKKVASGPALPG…	MTQTYNADAIEVLTGLEPVRRRPGMYTDTTRPNHLGQEVIDNSVDEALAGHAKRVDVILHADQSLEVIDDGRGMPVDIHPEEGVPAVELILCRLHAGGKFSNKNYQFSGGLHGVGISVVNALSKRVEVNVRRDGQVYNIAFENGEKVQDLQVVGTCGKRNTGTSVHFWPDETFFDSPRFSVSRLTHVLKAKAVLCPGVEITFKDEINNTEQRWCYQDGLNDYLAEAVNGLPTLPEKPFIGNFAGDTEAVDWALLWLPEGGELLTESYVNLIPTMQGGTHVNGLRQGLLDAMREFCEYRNILPRGVKLSAEDIWDRCAYVLSVKMQDPQFAGQTKERLSSRQCAAFVSGVVKDAFILWLNQNVQAAELLAEMAISSAQRRMRAAKKVVRKKLTSGPALPG…	99.37	gnl|BL_ORD_ID|126|hsp_num:0	1055
303_02872	Malate-2H(+)/Na(+)-lactate antiporter	Strict	710	721.465	tet(35)	95.12	3000481	protein homolog model	n/a	n/a	acridine dye; nitroimidazole antibiotic; rifamycin antibiotic; cephalosporin; tetracycline antibiotic; macrolide antibiotic; penam; fluoroquinolone antibiotic; pleuromutilin antibiotic; peptide antibiotic	antibiotic efflux	ATP-binding cassette (ABC) antibiotic efflux pump	MNLIDFSHSPVSLLPPIVALTLAILTRRVLVSLGVGIALGAVLLNSWSIGGTASYVGTQVSSVFIEDGGINTWNMSIVGFLILLGMTTALLTLSGGTRAFAEWAQSRVKSKRGSKLLAAFLGVFIFVDDYFNSLAVGAISRPVTDRFYVSRAKLAYILDSTAAPMCVIMPASSWGAYIITIIGGILVSHGITEYSALGAYVRLIPMNFYAVFALLMVFAVAWFGLDIGKMREHEIAASQGRGFDKDKENDTQEAHELNEELDIRESEKGKVSDLILPIVTLIIATIASMMYTGGQALAADGKEFALLGAFENTDVGTSLIYGSLLGLAVALFTVLKQGLPLTEITRTMWIGAKSMFGAILILVFAWTIGSVIGDMKTGSYLSTMAQGNINPHWLPVILF…	MCVIMPASSWGAYIITIIGGILVSHGITEYSALGAYVRLIPMNFYAVFALLMVFAVAWFGLDIGKMREHEIAASQGRGFDKDKENDSQEAHDLNEELDIRESEKGKVSDLILPIVTLIVATIASMLYTGGQALAADGKEFVLLGAFENTDVGTSLIYGSLLGLAVALFTVIKQGLPMVEIARTLWIGAKSMFGAILILVFAWTIGSVIGDMKTGSYLSTMAQGNINPHWLPVILFLLSGLMAFSTGTSWGTFGIMLPIAGDMAGATDVALMLPMLSAVLAGAVFGDHCSPISDTTILSSTGARCNHIDHVSTQLPYALSVAFVSCIGFITLGMTASIAFSFIAASITFVIVCAILSWLSKSKMASCQNA	144.44	gnl|BL_ORD_ID|2354|hsp_num:0	1969
303_02817	Efflux pump membrane transporter BepG	Strict	750	797.349	adeF	42.33	3000777	protein homolog model	n/a	n/a	carbapenem; aminocoumarin antibiotic; triclosan; antibacterial free fatty acids; diaminopyrimidine antibiotic; phenicol antibiotic; aminoglycoside antibiotic; acridine dye; tetracycline antibiotic; monobactam; macrolide antibiotic; penam; fluoroquinolone antibiotic; glycylcycline	antibiotic efflux	resistance-nodulation-cell division (RND) antibiotic efflux pump	MLSRFFIQRPKFALVISIILTLAGAISLAILPVAEYPQISPPSVSVTAYYTGASAEVVEQAIADPIETSVNGVENMIYMSSKSANDGSYSLNVTFDVGTDPDMAQVNVQNRVSQIESKLPQEVRMVGVTVKKRSPDLLMVLNFYSPDGKYDDQFLINYINLNVKDQLARAKGISEVNVIGGGEYAMRVWLDPEKMANLKLTTSDVYAALAEQNVQVAAGRVGAAPYNNPQEVQFNLVTKGRLESVSEFENVVLRANPNGSTVYLKDVARVELGKKFYDGNGKFRGQDASIVALSLQSDANALESGKAVMELLERLSENFPEGMTYETSYDTTVFVAESIKGVVKTLVEAILLVIAVTYLFLGSARATLIPVVAIPVSLIGTFAIMQATGFTINTVTLFG…	MNISKFFIDRPIFAGVLSVLILLAGLLSVFQLPISEYPEVVPPSVVVRAQYPGANPKVIAETVASPLEESINGVEDMLYMQSQANSDGNLTITVNFKLGIDPDKAQQLVQNRVSQAMPRLPEDVQRLGVTTLKSSPTLTMVVHLTSPDNRYDMTYLRNYAVLNVKDRLARLQGVGEVGLFGSGDYAMRVWLDPQKVAQRNLTATEIVNAIREQNIQVAAGTIGASPSNSPLQLSVNAQGRLTTEQEFADIILKTAPDGAVTRLGDVARVELAASQYGLRSLLDNKQAVAIPIFQAPGANALQVSDQVRSTMKELSKDFPSSIKYDIVYDPTQFVRASIKAVVHTLLEAITLVVVVVILFLQTWRASIIPLLAVPVSIIGTFALMLAFGYSINALSLFGM…	99.15	gnl|BL_ORD_ID|315|hsp_num:0	153
304_01854	Peptidoglycan D,D-transpeptidase FtsI	Strict	500	522.702	Haemophilus influenzae PBP3 conferring resistance to beta-lactam antibiotics	46.52	3004446	protein variant model	S385T		cephalosporin; cephamycin; penam	antibiotic target alteration	Penicillin-binding protein mutations conferring resistance to beta-lactam antibiotics	MIRKKTNTKQGNKRKSSAKPKAAVNDTKTAPKAAKVEVEPSFLIRWRFHLLLFFVFCAFALLVARVAYIQIIEPDNLIKQGDLRSIRVKSIPSARGIISDRNGEPLAVSVPVEAVWADPATIFKENALSQKQNWYALADVLGVDRQGLIDKIKRNEKRRFIYLQRQVSPAMANYIRELKLPGIGLKSESRRYYPAGEVSAHLVGVTGIDGHGLEGVERSYDEWLTGEEGKKTIRKDRYGRVVENIAWQDKQEGKSLQLTIDQRLQAIAYRAIKQAVADHRATSGSVVMLDVKTGAVLAMVNAPSYNPNNRTDWQSYKMRNRVITDSMEPGSTIKPFVILAALENGVADKDTIVDTGNGVLRLGGSRVRDVSWVGKASLSMILKKSSNIGVTKLAMQMPV…	MVKFNSSRKSGKSKKTIRKLTAPETVKQNKPQKVFEKCFMRGRYMLSTVLILLGLCALVARAAYVQSINADTLSNEADKRSLRKDEVLSVRGSILDRNGQLLSVSVPMSAIVADPKTMLKENSLADKERIAALAEELGMTENDLVKKIEKNSKSGYLYLARQVELSKANYIRRLKIKGIILETEHRRFYPRVEEAAHVVGYTDIDGNGIEGIEKSFNSLLVGKDGSRTVRKDKRGNIVAHISDEKKYDAQDVTLSIDEKLQSMVYREIKKAVSENNAESGTAVLVDVRTGEVLAMATAPSYNPNNRVGVKSELMRNRAITDTFEPGSTVKPFVVLTALQRGVVKRDEIIDTTSFKLSGKEIVDVAPRAQQTLDEILMNSSNRGVSRLALRMPPSALMET…	97.87	gnl|BL_ORD_ID|1133|hsp_num:0	2886
304_01066	Beta-lactamase PSE-4	Perfect	500	585.104	CARB-18	100	3003174	protein homolog model	n/a	n/a	penam	antibiotic inactivation	CARB beta-lactamase	MKKLFLLVGLMVCSTVSYASKLNEDISLIEKQTSGRIGVSVWDTQTDERWDYRGDERFPLMSTFKTLACATMLSDMDSGKLNKNATAKIDERNIVVWSPVMDKLAGQSTRIEHACEAAMLMSDNTAANLVLNEIGGPKAVTLFLRSIGDKATRLDRLEPRLNEAKPGDKRDTTTPNAMVNTLHTLMEDNALSYESRTQLKIWMQDNKVSDSLMRSVLPKGWSIADRSGAGNYGSRGISAMIWKDNYKPVYISIYVTDTDLSLQARDQLIAQISQLILEHYKES	MKKLFLLVGLMVCSTVSYASKLNEDISLIEKQTSGRIGVSVWDTQTDERWDYRGDERFPLMSTFKTLACATMLSDMDSGKLNKNATAKIDERNIVVWSPVMDKLAGQSTRIEHACEAAMLMSDNTAANLVLNEIGGPKAVTLFLRSIGDKATRLDRLEPRLNEAKPGDKRDTTTPNAMVNTLHTLMEDNALSYESRTQLKIWMQDNKVSDSLMRSVLPKGWSIADRSGAGNYGSRGISAMIWKDNYKPVYISIYVTDTDLSLQARDQLIAQISQLILEHYKES	100	gnl|BL_ORD_ID|1328|hsp_num:0	2039
304_00200	Efflux pump membrane transporter BepG	Strict	750	795.808	adeF	42.09	3000777	protein homolog model	n/a	n/a	tetracycline antibiotic; aminoglycoside antibiotic; diaminopyrimidine antibiotic; carbapenem; aminocoumarin antibiotic; antibacterial free fatty acids; macrolide antibiotic; glycylcycline; penam; triclosan; monobactam; fluoroquinolone antibiotic; acridine dye; phenicol antibiotic	antibiotic efflux	resistance-nodulation-cell division (RND) antibiotic efflux pump	MLSRFFIQRPKFALVISIILTLAGAISLAILPVAEYPQISPPSVSVTAYYTGASAEVVEQAIADPIETSVNGVENMIYMSSKSANDGSYSLNVTFDVGTDPDMAQVNVQNRVSQIESKLPQEVRMVGVTVKKRSPDLLMVLNFYSPDGKYDDQFLINYINLNVKDQLARAKGISEVNVIGGGEYAMRVWLDPEKMANLKLTTSDVYAALAEQNVQVAAGRVGAAPYNNPQEVQFNLVTKGRLESVSEFENVVLRANPNGSTVYLKDVARVELGKKFYDGNGKFRGQDASIVALSLQSDANALESGKAVMELLERLSENFPEGMTYETSYDTTVFVAESIKGVVKTLVEAILLVIAVTYLFLGSARATLIPVVAIPVSLIGTFAIMQATGFTINTVTLFG…	MNISKFFIDRPIFAGVLSVLILLAGLLSVFQLPISEYPEVVPPSVVVRAQYPGANPKVIAETVASPLEESINGVEDMLYMQSQANSDGNLTITVNFKLGIDPDKAQQLVQNRVSQAMPRLPEDVQRLGVTTLKSSPTLTMVVHLTSPDNRYDMTYLRNYAVLNVKDRLARLQGVGEVGLFGSGDYAMRVWLDPQKVAQRNLTATEIVNAIREQNIQVAAGTIGASPSNSPLQLSVNAQGRLTTEQEFADIILKTAPDGAVTRLGDVARVELAASQYGLRSLLDNKQAVAIPIFQAPGANALQVSDQVRSTMKELSKDFPSSIKYDIVYDPTQFVRASIKAVVHTLLEAITLVVVVVILFLQTWRASIIPLLAVPVSIIGTFALMLAFGYSINALSLFGM…	99.15	gnl|BL_ORD_ID|315|hsp_num:0	153
304_01072	Efflux pump membrane transporter BepE	Strict	750	828.165	adeF	43.92	3000777	protein homolog model	n/a	n/a	tetracycline antibiotic; aminoglycoside antibiotic; diaminopyrimidine antibiotic; carbapenem; aminocoumarin antibiotic; antibacterial free fatty acids; macrolide antibiotic; glycylcycline; penam; triclosan; monobactam; fluoroquinolone antibiotic; acridine dye; phenicol antibiotic	antibiotic efflux	resistance-nodulation-cell division (RND) antibiotic efflux pump	MLSKFFIHRPKFALVISLAMTLMGMIALKVLPISEYPQISPTVITVSTMYPGANADVVKKTVAQPIEAKVNGVEDMIYMSSVIGNDGSYTLRIYFRVGADGDMAQVRVNNLVAQATSSLPQEVNQIGVTVKKKSSDMLGVITLRSPKQSYDSIYLSNYADLNIVERLKRIEGMSDITLLGKKDYSMRIWLNPNKLATLKLSASDVIGAIKTQNIQVAAGKIGGMPAPGDQQYQYVLQTKGRLTSAEEFENIIIRASKKGSLIRLKDVARVEVGAQGYEADGRMNNEPAAVLALYQLPTANALDVMERVKEAMKEYEKSFPDDLVYDIAYDSTEYVETSIDEVYETLVIAVLLVTFVVYVFLQNWRATIIPTLAIPVSIIATFAIMGVMGMTINTISLFG…	MNISKFFIDRPIFAGVLSVLILLAGLLSVFQLPISEYPEVVPPSVVVRAQYPGANPKVIAETVASPLEESINGVEDMLYMQSQANSDGNLTITVNFKLGIDPDKAQQLVQNRVSQAMPRLPEDVQRLGVTTLKSSPTLTMVVHLTSPDNRYDMTYLRNYAVLNVKDRLARLQGVGEVGLFGSGDYAMRVWLDPQKVAQRNLTATEIVNAIREQNIQVAAGTIGASPSNSPLQLSVNAQGRLTTEQEFADIILKTAPDGAVTRLGDVARVELAASQYGLRSLLDNKQAVAIPIFQAPGANALQVSDQVRSTMKELSKDFPSSIKYDIVYDPTQFVRASIKAVVHTLLEAITLVVVVVILFLQTWRASIIPLLAVPVSIIGTFALMLAFGYSINALSLFGM…	98.77	gnl|BL_ORD_ID|315|hsp_num:0	153
304_01874	DNA topoisomerase 4 subunit B	Strict	1000	1060.83	Escherichia coli parE conferring resistance to fluoroquinolones	78.98	3003316	protein variant model	D476N		fluoroquinolone antibiotic	antibiotic target alteration	fluoroquinolone resistant parE	MTEQYNAGAIEVLNGLEPVRRRPGMYTDTARPNHLGQEVIDNSVDEALAGHASKVQVILHADQSLEVIDDGRGMPVDIHPEEKVSGVELILCKLHAGGKFSNKNYQFSGGLHGVGISVVNALSKRVEVTVRRDGQVYEIAFEHGDKVSDLTVTGTCGRRNRGTSVHFWPDAKYFDSANFSVTRLVNNLRAKAVLCPGLEITFTDKVNNKDYQWYYEDGLKDYLAEGVKGYPVLPEEPFTGEFSADTEAANWAVIWQPEGGEMITESYVNLIPTAQGGTHVNGLRQGLLDAMREFCEFRNLLPRGVKLTGDDVFDRCSYVLSVKIQDPQFAGQTKERLSSRQTAAFVSGVVKDAFSLWLNEKPQLAEQLAEVCIANAHRRMRASKKVVRKKVASGPALPG…	MTQTYNADAIEVLTGLEPVRRRPGMYTDTTRPNHLGQEVIDNSVDEALAGHAKRVDVILHADQSLEVIDDGRGMPVDIHPEEGVPAVELILCRLHAGGKFSNKNYQFSGGLHGVGISVVNALSKRVEVNVRRDGQVYNIAFENGEKVQDLQVVGTCGKRNTGTSVHFWPDETFFDSPRFSVSRLTHVLKAKAVLCPGVEITFKDEINNTEQRWCYQDGLNDYLAEAVNGLPTLPEKPFIGNFAGDTEAVDWALLWLPEGGELLTESYVNLIPTMQGGTHVNGLRQGLLDAMREFCEYRNILPRGVKLSAEDIWDRCAYVLSVKMQDPQFAGQTKERLSSRQCAAFVSGVVKDAFILWLNQNVQAAELLAEMAISSAQRRMRAAKKVVRKKLTSGPALPG…	99.37	gnl|BL_ORD_ID|126|hsp_num:0	1055
304_04121	cAMP-activated global transcriptional regulator CRP	Strict	400	418.313	CRP	95.24	3000518	protein homolog model	n/a	n/a	aminoglycoside antibiotic; glycylcycline; diaminopyrimidine antibiotic; antibacterial free fatty acids; triclosan; acridine dye; phenicol antibiotic; tetracycline antibiotic; carbapenem; aminocoumarin antibiotic; macrolide antibiotic; penam; monobactam; fluoroquinolone antibiotic	antibiotic efflux	resistance-nodulation-cell division (RND) antibiotic efflux pump	MVLGKPQTDPTLEWFLSHCHIHKYPSKSTLIHAGEKAETLYYIVKGSVAVLIKDEEGKEMILSYLNQGDFIGELGLFEEDQERTAWVRAKSPCEVAEISFKKFRQLIQVNPDILMRLSAQMARRLQVTSQKVGDLAFLDVTGRIAQTLLNLAKQPDAMTHPDGMQIKITRQEIGQIVGCSRETVGRILKMLEEQNLISAHGKTIVVYGTR	MVLGKPQTDPTLEWFLSHCHIHKYPSKSKLIHQGEKAETLYYIVKGSVAVLIKDEEGKEMILSYLNQGDFIGELGLFEEGQERSAWVRAKTACEVAEISYKKFRQLIQVNPDILMRLSAQMARRLQVTSEKVGNLAFLDVTGRIAQTLLNLAKQPDAMTHPDGMQIKITRQEIGQIVGCSRETVGRILKMLEDQNLISAHGKTIVVYGTR	100	gnl|BL_ORD_ID|230|hsp_num:0	869
304_02248	Malate-2H(+)/Na(+)-lactate antiporter	Strict	710	723.005	tet(35)	95.66	3000481	protein homolog model	n/a	n/a	cephalosporin; tetracycline antibiotic; rifamycin antibiotic; macrolide antibiotic; penam; pleuromutilin antibiotic; nitroimidazole antibiotic; fluoroquinolone antibiotic; acridine dye; peptide antibiotic	antibiotic efflux	ATP-binding cassette (ABC) antibiotic efflux pump	MNLIDFSHSPVSLLPPIVALTLAILTRRVLVSLGVGIALGAVLLNSWSIGGTASYVGTQVSSVFIEDGGINTWNMSIVGFLILLGMTTALLTLSGGTRAFAEWAQSRVKSKRGSKLLAAFLGVFIFVDDYFNSLAVGAISRPVTDRFYVSRAKLAYILDSTAAPMCVIMPASSWGAYIITIIGGILVSHGITEYSALGAYVRLIPMNFYAVFALLMVFAVAWFGLDIGKMREHEIAASQGRGFDKDKENDTQEAHELNEELDIRESEKGKVSDLILPIVTLIVATIASMMYTGGQALAADGKEFALLGAFENTDVGTSLIYGSLLGLAVALFTVLKQGLPLTEITRTLWIGAKSMFGAILILVFAWTIGSVIGDMKTGSYLSTMAQGNINPHWLPVILF…	MCVIMPASSWGAYIITIIGGILVSHGITEYSALGAYVRLIPMNFYAVFALLMVFAVAWFGLDIGKMREHEIAASQGRGFDKDKENDSQEAHDLNEELDIRESEKGKVSDLILPIVTLIVATIASMLYTGGQALAADGKEFVLLGAFENTDVGTSLIYGSLLGLAVALFTVIKQGLPMVEIARTLWIGAKSMFGAILILVFAWTIGSVIGDMKTGSYLSTMAQGNINPHWLPVILFLLSGLMAFSTGTSWGTFGIMLPIAGDMAGATDVALMLPMLSAVLAGAVFGDHCSPISDTTILSSTGARCNHIDHVSTQLPYALSVAFVSCIGFITLGMTASIAFSFIAASITFVIVCAILSWLSKSKMASCQNA	144.44	gnl|BL_ORD_ID|2354|hsp_num:0	1969
305_04694	cAMP-activated global transcriptional regulator CRP	Strict	400	418.313	CRP	95.24	3000518	protein homolog model	n/a	n/a	carbapenem; aminocoumarin antibiotic; aminoglycoside antibiotic; fluoroquinolone antibiotic; antibacterial free fatty acids; triclosan; penam; tetracycline antibiotic; phenicol antibiotic; diaminopyrimidine antibiotic; macrolide antibiotic; monobactam; acridine dye; glycylcycline	antibiotic efflux	resistance-nodulation-cell division (RND) antibiotic efflux pump	MVLGKPQTDPTLEWFLSHCHIHKYPSKSTLIHAGEKAETLYYIVKGSVAVLIKDEEGKEMILSYLNQGDFIGELGLFEEDQERTAWVRAKSPCEVAEISFKKFRQLIQVNPDILMRLSAQMARRLQVTSQKVGDLAFLDVTGRIAQTLLNLAKQPDAMTHPDGMQIKITRQEIGQIVGCSRETVGRILKMLEEQNLISAHGKTIVVYGTR	MVLGKPQTDPTLEWFLSHCHIHKYPSKSKLIHQGEKAETLYYIVKGSVAVLIKDEEGKEMILSYLNQGDFIGELGLFEEGQERSAWVRAKTACEVAEISYKKFRQLIQVNPDILMRLSAQMARRLQVTSEKVGNLAFLDVTGRIAQTLLNLAKQPDAMTHPDGMQIKITRQEIGQIVGCSRETVGRILKMLEDQNLISAHGKTIVVYGTR	100	gnl|BL_ORD_ID|230|hsp_num:0	869
305_00570	Efflux pump membrane transporter BepG	Strict	750	795.808	adeF	42.09	3000777	protein homolog model	n/a	n/a	penam; aminocoumarin antibiotic; carbapenem; acridine dye; phenicol antibiotic; diaminopyrimidine antibiotic; aminoglycoside antibiotic; macrolide antibiotic; tetracycline antibiotic; fluoroquinolone antibiotic; monobactam; antibacterial free fatty acids; triclosan; glycylcycline	antibiotic efflux	resistance-nodulation-cell division (RND) antibiotic efflux pump	MLSRFFIQRPKFALVISIILTLAGAISLAILPVAEYPQISPPSVSVTAYYTGASAEVVEQAIADPIETSVNGVENMIYMSSKSANDGSYSLNVTFDVGTDPDMAQVNVQNRVSQIESKLPQEVRMVGVTVKKRSPDLLMVLNFYSPDGKYDDQFLINYINLNVKDQLARAKGISEVNVIGGGEYAMRVWLDPEKMANLKLTTSDVYAALAEQNVQVAAGRVGAAPYNNPQEVQFNLVTKGRLESVSEFENVVLRANPNGSTVYLKDVARVELGKKFYDGNGKFRGQDASIVALSLQSDANALESGKAVMELLERLSENFPEGMTYETSYDTTVFVAESIKGVVKTLVEAILLVIAVTYLFLGSARATLIPVVAIPVSLIGTFAIMQATGFTINTVTLFG…	MNISKFFIDRPIFAGVLSVLILLAGLLSVFQLPISEYPEVVPPSVVVRAQYPGANPKVIAETVASPLEESINGVEDMLYMQSQANSDGNLTITVNFKLGIDPDKAQQLVQNRVSQAMPRLPEDVQRLGVTTLKSSPTLTMVVHLTSPDNRYDMTYLRNYAVLNVKDRLARLQGVGEVGLFGSGDYAMRVWLDPQKVAQRNLTATEIVNAIREQNIQVAAGTIGASPSNSPLQLSVNAQGRLTTEQEFADIILKTAPDGAVTRLGDVARVELAASQYGLRSLLDNKQAVAIPIFQAPGANALQVSDQVRSTMKELSKDFPSSIKYDIVYDPTQFVRASIKAVVHTLLEAITLVVVVVILFLQTWRASIIPLLAVPVSIIGTFALMLAFGYSINALSLFGM…	99.15	gnl|BL_ORD_ID|315|hsp_num:0	153
305_01681	Peptidoglycan D,D-transpeptidase FtsI	Strict	500	522.702	Haemophilus influenzae PBP3 conferring resistance to beta-lactam antibiotics	46.52	3004446	protein variant model	S385T		penam; cephamycin; cephalosporin	antibiotic target alteration	Penicillin-binding protein mutations conferring resistance to beta-lactam antibiotics	MIRKKTNAKQGNKRKSSAKPKAAVNDTKTAPKAAKVEVEPSFLIRWRFHLLLFFVFCAFALLVARVAYIQIIEPDNLIKQGDLRSIRVKSIPSARGIISDRNGEPLAVSVPVEAVWADPATIFKENALSQKQNWYALADVLGVDRQGLIDKIKRNEKRRFIYLQRQVSPAMANYIRELKLPGIGLKSESRRYYPAGEVSAHLVGVTGIDGHGLEGVERSYDEWLTGEEGKKTIRKDRYGRVVENIAWQDKQEGKSLQLTIDQRLQAIAYRAIKQAVADHRATSGSVVMLDVKTGAVLAMVNAPSYNPNNRTDWQSYKMRNRVITDSMEPGSTIKPFVILAALENGVADKDTIVDTGNGVLRLGGSRVRDVSWVGKASLSMILKKSSNIGVTKLAMQMPV…	MVKFNSSRKSGKSKKTIRKLTAPETVKQNKPQKVFEKCFMRGRYMLSTVLILLGLCALVARAAYVQSINADTLSNEADKRSLRKDEVLSVRGSILDRNGQLLSVSVPMSAIVADPKTMLKENSLADKERIAALAEELGMTENDLVKKIEKNSKSGYLYLARQVELSKANYIRRLKIKGIILETEHRRFYPRVEEAAHVVGYTDIDGNGIEGIEKSFNSLLVGKDGSRTVRKDKRGNIVAHISDEKKYDAQDVTLSIDEKLQSMVYREIKKAVSENNAESGTAVLVDVRTGEVLAMATAPSYNPNNRVGVKSELMRNRAITDTFEPGSTVKPFVVLTALQRGVVKRDEIIDTTSFKLSGKEIVDVAPRAQQTLDEILMNSSNRGVSRLALRMPPSALMET…	97.87	gnl|BL_ORD_ID|1133|hsp_num:0	2886
305_01701	DNA topoisomerase 4 subunit B	Strict	1000	1060.83	Escherichia coli parE conferring resistance to fluoroquinolones	78.98	3003316	protein variant model	D476N		fluoroquinolone antibiotic	antibiotic target alteration	fluoroquinolone resistant parE	MTEQYNAGAIEVLNGLEPVRRRPGMYTDTARPNHLGQEVIDNSVDEALAGHASKVQVILHADQSLEVIDDGRGMPVDIHPEEKVSGVELILCKLHAGGKFSNKNYQFSGGLHGVGISVVNALSKRVEVTVRRDGQVYEIAFEHGDKVSDLTVTGTCGRRNRGTSVHFWPDAKYFDSANFSVTRLVNNLRAKAVLCPGLEITFTDKVNNKDYQWYYEDGLKDYLAEGVKGYPVLPEEPFTGEFSADTEAANWAVIWQPEGGEMITESYVNLIPTAQGGTHVNGLRQGLLDAMREFCEFRNLLPRGVKLTGDDVFDRCSYVLSVKIQDPQFAGQTKERLSSRQTAAFVSGVVKDAFSLWLNEKPQLAEQLAEVCIANAHRRMRASKKVVRKKVASGPALPG…	MTQTYNADAIEVLTGLEPVRRRPGMYTDTTRPNHLGQEVIDNSVDEALAGHAKRVDVILHADQSLEVIDDGRGMPVDIHPEEGVPAVELILCRLHAGGKFSNKNYQFSGGLHGVGISVVNALSKRVEVNVRRDGQVYNIAFENGEKVQDLQVVGTCGKRNTGTSVHFWPDETFFDSPRFSVSRLTHVLKAKAVLCPGVEITFKDEINNTEQRWCYQDGLNDYLAEAVNGLPTLPEKPFIGNFAGDTEAVDWALLWLPEGGELLTESYVNLIPTMQGGTHVNGLRQGLLDAMREFCEYRNILPRGVKLSAEDIWDRCAYVLSVKMQDPQFAGQTKERLSSRQCAAFVSGVVKDAFILWLNQNVQAAELLAEMAISSAQRRMRAAKKVVRKKLTSGPALPG…	99.37	gnl|BL_ORD_ID|126|hsp_num:0	1055
305_02263	Malate-2H(+)/Na(+)-lactate antiporter	Strict	710	717.998	tet(35)	95.12	3000481	protein homolog model	n/a	n/a	penam; rifamycin antibiotic; tetracycline antibiotic; acridine dye; nitroimidazole antibiotic; macrolide antibiotic; peptide antibiotic; fluoroquinolone antibiotic; pleuromutilin antibiotic; cephalosporin	antibiotic efflux	ATP-binding cassette (ABC) antibiotic efflux pump	MNLIDFSHSPVSLLPPIVALTLAILTRRVLVSLGVGIALGAVLLNSWSIGGTASYVGTQVSSVFIEDGGINTWNMSIVGFLILLGMTTALLTLSGGTRAFAEWAQSRVKSKRGSKLLAAFLGVFIFVDDYFNSLAVGAISRPVTDRFYVSRAKLAYILDSTAAPMCVIMPASSWGAYIITIIGGILVSHGITEYSALGAYVRLIPMNFYAVFALLMVFAVAWFGLDIGKMREHEIAASQGRGFDKDKENDTQEAHELNEELDIRESEKGKVSDLILPIVTLIVATIASMMYTGGQALAAEGKEFALLGAFENTDVGTSLIYGSLLGLAVALFTVLKQGLPLTEITRTLWIGAKSMFCAILILVFAWTIGSVIGDMKTGSYLSTMAQGNINPHWLPVILF…	MCVIMPASSWGAYIITIIGGILVSHGITEYSALGAYVRLIPMNFYAVFALLMVFAVAWFGLDIGKMREHEIAASQGRGFDKDKENDSQEAHDLNEELDIRESEKGKVSDLILPIVTLIVATIASMLYTGGQALAADGKEFVLLGAFENTDVGTSLIYGSLLGLAVALFTVIKQGLPMVEIARTLWIGAKSMFGAILILVFAWTIGSVIGDMKTGSYLSTMAQGNINPHWLPVILFLLSGLMAFSTGTSWGTFGIMLPIAGDMAGATDVALMLPMLSAVLAGAVFGDHCSPISDTTILSSTGARCNHIDHVSTQLPYALSVAFVSCIGFITLGMTASIAFSFIAASITFVIVCAILSWLSKSKMASCQNA	144.44	gnl|BL_ORD_ID|2354|hsp_num:0	1969
305_01255	Efflux pump membrane transporter BepE	Strict	750	828.165	adeF	43.92	3000777	protein homolog model	n/a	n/a	penam; aminocoumarin antibiotic; carbapenem; acridine dye; phenicol antibiotic; diaminopyrimidine antibiotic; aminoglycoside antibiotic; macrolide antibiotic; tetracycline antibiotic; fluoroquinolone antibiotic; monobactam; antibacterial free fatty acids; triclosan; glycylcycline	antibiotic efflux	resistance-nodulation-cell division (RND) antibiotic efflux pump	MLSKFFIHRPKFALVISLAMTLMGMIALKVLPISEYPQISPTVITVSTMYPGANADVVKKTVAQPIEAKVNGVEDMIYMSSVIGNDGSYTLRIYFRVGADGDMAQVRVNNLVAQATSSLPQEVNQIGVTVKKKSSDMLGVITLRSPKQSYDSIYLSNYADLNIVERLKRIEGMSDITLLGKKDYSMRIWLNPNKLATLKLSASDVIGAIKTQNIQVAAGKIGGMPAPGDQQYQYVLQTKGRLTSAEEFENIIIRASKKGSLIRLKDVARVEVGAQGYEADGRMNNEPAAVLALYQLPTANALDVMERVKEAMKEYEKSFPDDLVYDIAYDSTEYVETSIDEVYETLVIAVLLVTFVVYVFLQNWRATIIPTLAIPVSIIATFAIMGVMGMTINTISLFG…	MNISKFFIDRPIFAGVLSVLILLAGLLSVFQLPISEYPEVVPPSVVVRAQYPGANPKVIAETVASPLEESINGVEDMLYMQSQANSDGNLTITVNFKLGIDPDKAQQLVQNRVSQAMPRLPEDVQRLGVTTLKSSPTLTMVVHLTSPDNRYDMTYLRNYAVLNVKDRLARLQGVGEVGLFGSGDYAMRVWLDPQKVAQRNLTATEIVNAIREQNIQVAAGTIGASPSNSPLQLSVNAQGRLTTEQEFADIILKTAPDGAVTRLGDVARVELAASQYGLRSLLDNKQAVAIPIFQAPGANALQVSDQVRSTMKELSKDFPSSIKYDIVYDPTQFVRASIKAVVHTLLEAITLVVVVVILFLQTWRASIIPLLAVPVSIIGTFALMLAFGYSINALSLFGM…	98.77	gnl|BL_ORD_ID|315|hsp_num:0	153
305_01261	Beta-lactamase PSE-4	Perfect	500	585.104	CARB-18	100	3003174	protein homolog model	n/a	n/a	penam	antibiotic inactivation	CARB beta-lactamase	MKKLFLLVGLMVCSTVSYASKLNEDISLIEKQTSGRIGVSVWDTQTDERWDYRGDERFPLMSTFKTLACATMLSDMDSGKLNKNATAKIDERNIVVWSPVMDKLAGQSTRIEHACEAAMLMSDNTAANLVLNEIGGPKAVTLFLRSIGDKATRLDRLEPRLNEAKPGDKRDTTTPNAMVNTLHTLMEDNALSYESRTQLKIWMQDNKVSDSLMRSVLPKGWSIADRSGAGNYGSRGISAMIWKDNYKPVYISIYVTDTDLSLQARDQLIAQISQLILEHYKES	MKKLFLLVGLMVCSTVSYASKLNEDISLIEKQTSGRIGVSVWDTQTDERWDYRGDERFPLMSTFKTLACATMLSDMDSGKLNKNATAKIDERNIVVWSPVMDKLAGQSTRIEHACEAAMLMSDNTAANLVLNEIGGPKAVTLFLRSIGDKATRLDRLEPRLNEAKPGDKRDTTTPNAMVNTLHTLMEDNALSYESRTQLKIWMQDNKVSDSLMRSVLPKGWSIADRSGAGNYGSRGISAMIWKDNYKPVYISIYVTDTDLSLQARDQLIAQISQLILEHYKES	100	gnl|BL_ORD_ID|1328|hsp_num:0	2039
306_00710	Beta-lactamase PSE-4	Perfect	500	585.104	CARB-18	100	3003174	protein homolog model	n/a	n/a	penam	antibiotic inactivation	CARB beta-lactamase	MKKLFLLVGLMVCSTVSYASKLNEDISLIEKQTSGRIGVSVWDTQTDERWDYRGDERFPLMSTFKTLACATMLSDMDSGKLNKNATAKIDERNIVVWSPVMDKLAGQSTRIEHACEAAMLMSDNTAANLVLNEIGGPKAVTLFLRSIGDKATRLDRLEPRLNEAKPGDKRDTTTPNAMVNTLHTLMEDNALSYESRTQLKIWMQDNKVSDSLMRSVLPKGWSIADRSGAGNYGSRGISAMIWKDNYKPVYISIYVTDTDLSLQARDQLIAQISQLILEHYKES	MKKLFLLVGLMVCSTVSYASKLNEDISLIEKQTSGRIGVSVWDTQTDERWDYRGDERFPLMSTFKTLACATMLSDMDSGKLNKNATAKIDERNIVVWSPVMDKLAGQSTRIEHACEAAMLMSDNTAANLVLNEIGGPKAVTLFLRSIGDKATRLDRLEPRLNEAKPGDKRDTTTPNAMVNTLHTLMEDNALSYESRTQLKIWMQDNKVSDSLMRSVLPKGWSIADRSGAGNYGSRGISAMIWKDNYKPVYISIYVTDTDLSLQARDQLIAQISQLILEHYKES	100	gnl|BL_ORD_ID|1328|hsp_num:0	2039
306_03541	Malate-2H(+)/Na(+)-lactate antiporter	Strict	710	724.161	tet(35)	95.66	3000481	protein homolog model	n/a	n/a	rifamycin antibiotic; peptide antibiotic; cephalosporin; penam; acridine dye; macrolide antibiotic; nitroimidazole antibiotic; fluoroquinolone antibiotic; pleuromutilin antibiotic; tetracycline antibiotic	antibiotic efflux	ATP-binding cassette (ABC) antibiotic efflux pump	MNLIDFSHSPVSLLPPIVALTLAILTRRVLVSLGVGIALGAVLLNSWSIGGTASYVGTQVSSVFIEDGGINTWNMSIVGFLILLGMTTALLTLSGGTRAFAEWAQSRVKSKRGSKLLAAFLGVFIFVDDYFNSLAVGAISRPVTDRFYVSRAKLAYILDSTAAPMCVIMPASSWGAYIITIIGGILVSHGITEYSALGAYVRLIPMNFYAVFALLMVFAVAWFGLDIGKMREHEIAASQGRGFDKDKENDTQEAHELNEELDIRESEKGKVSDLILPIVTLIIATIASMMYTGGQALAADGKEFALLGAFENTDVGTSLIYGSLLGLAVALFTVLKQGLPLTEITRTLWIGAKSMFGAILILVFAWTIGSVIGDMKTGSYLSTMAQGNINPHWLPVILF…	MCVIMPASSWGAYIITIIGGILVSHGITEYSALGAYVRLIPMNFYAVFALLMVFAVAWFGLDIGKMREHEIAASQGRGFDKDKENDSQEAHDLNEELDIRESEKGKVSDLILPIVTLIVATIASMLYTGGQALAADGKEFVLLGAFENTDVGTSLIYGSLLGLAVALFTVIKQGLPMVEIARTLWIGAKSMFGAILILVFAWTIGSVIGDMKTGSYLSTMAQGNINPHWLPVILFLLSGLMAFSTGTSWGTFGIMLPIAGDMAGATDVALMLPMLSAVLAGAVFGDHCSPISDTTILSSTGARCNHIDHVSTQLPYALSVAFVSCIGFITLGMTASIAFSFIAASITFVIVCAILSWLSKSKMASCQNA	144.44	gnl|BL_ORD_ID|2354|hsp_num:0	1969
306_00716	Efflux pump membrane transporter BepE	Strict	750	828.165	adeF	43.92	3000777	protein homolog model	n/a	n/a	acridine dye; monobactam; penam; macrolide antibiotic; phenicol antibiotic; glycylcycline; antibacterial free fatty acids; carbapenem; triclosan; diaminopyrimidine antibiotic; aminocoumarin antibiotic; fluoroquinolone antibiotic; tetracycline antibiotic; aminoglycoside antibiotic	antibiotic efflux	resistance-nodulation-cell division (RND) antibiotic efflux pump	MLSKFFIHRPKFALVISLAMTLMGMIALKVLPISEYPQISPTVITVSTMYPGANADVVKKTVAQPIEAKVNGVEDMIYMSSVIGNDGSYTLRIYFRVGADGDMAQVRVNNLVAQATSSLPQEVNQIGVTVKKKSSDMLGVITLRSPKQSYDSIYLSNYADLNIVERLKRIEGMSDITLLGKKDYSMRIWLNPNKLATLKLSASDVIGAIKTQNIQVAAGKIGGMPAPGDQQYQYVLQTKGRLTSAEEFENIIIRASKKGSLIRLKDVARVEVGAQGYEADGRMNNEPAAVLALYQLPTANALDVMERVKEAMKEYEKSFPDDLVYDIAYDSTEYVETSIDEVYETLVIAVLLVTFVVYVFLQNWRATIIPTLAIPVSIIATFAIMGVMGMTINTISLFG…	MNISKFFIDRPIFAGVLSVLILLAGLLSVFQLPISEYPEVVPPSVVVRAQYPGANPKVIAETVASPLEESINGVEDMLYMQSQANSDGNLTITVNFKLGIDPDKAQQLVQNRVSQAMPRLPEDVQRLGVTTLKSSPTLTMVVHLTSPDNRYDMTYLRNYAVLNVKDRLARLQGVGEVGLFGSGDYAMRVWLDPQKVAQRNLTATEIVNAIREQNIQVAAGTIGASPSNSPLQLSVNAQGRLTTEQEFADIILKTAPDGAVTRLGDVARVELAASQYGLRSLLDNKQAVAIPIFQAPGANALQVSDQVRSTMKELSKDFPSSIKYDIVYDPTQFVRASIKAVVHTLLEAITLVVVVVILFLQTWRASIIPLLAVPVSIIGTFALMLAFGYSINALSLFGM…	98.77	gnl|BL_ORD_ID|315|hsp_num:0	153
306_02940	Efflux pump membrane transporter BepG	Strict	750	795.808	adeF	42.09	3000777	protein homolog model	n/a	n/a	acridine dye; monobactam; penam; macrolide antibiotic; phenicol antibiotic; glycylcycline; antibacterial free fatty acids; carbapenem; triclosan; diaminopyrimidine antibiotic; aminocoumarin antibiotic; fluoroquinolone antibiotic; tetracycline antibiotic; aminoglycoside antibiotic	antibiotic efflux	resistance-nodulation-cell division (RND) antibiotic efflux pump	MLSRFFIQRPKFALVISIILTLAGAISLAILPVAEYPQISPPSVSVTAYYTGASAEVVEQAIADPIETSVNGVENMIYMSSKSANDGSYSLNVTFDVGTDPDMAQVNVQNRVSQIESKLPQEVRMVGVTVKKRSPDLLMVLNFYSPDGKYDDQFLINYINLNVKDQLARAKGISEVNVIGGGEYAMRVWLDPEKMANLKLTTSDVYAALAEQNVQVAAGRVGAAPYNNPQEVQFNLVTKGRLESVSEFENVVLRANPNGSTVYLKDVARVELGKKFYDGNGKFRGQDASIVALSLQSDANALESGKAVMELLERLSENFPEGMTYETSYDTTVFVAESIKGVVKTLVEAILLVIAVTYLFLGSARATLIPVVAIPVSLIGTFAIMQATGFTINTVTLFG…	MNISKFFIDRPIFAGVLSVLILLAGLLSVFQLPISEYPEVVPPSVVVRAQYPGANPKVIAETVASPLEESINGVEDMLYMQSQANSDGNLTITVNFKLGIDPDKAQQLVQNRVSQAMPRLPEDVQRLGVTTLKSSPTLTMVVHLTSPDNRYDMTYLRNYAVLNVKDRLARLQGVGEVGLFGSGDYAMRVWLDPQKVAQRNLTATEIVNAIREQNIQVAAGTIGASPSNSPLQLSVNAQGRLTTEQEFADIILKTAPDGAVTRLGDVARVELAASQYGLRSLLDNKQAVAIPIFQAPGANALQVSDQVRSTMKELSKDFPSSIKYDIVYDPTQFVRASIKAVVHTLLEAITLVVVVVILFLQTWRASIIPLLAVPVSIIGTFALMLAFGYSINALSLFGM…	99.15	gnl|BL_ORD_ID|315|hsp_num:0	153
306_04706	cAMP-activated global transcriptional regulator CRP	Strict	400	418.313	CRP	95.24	3000518	protein homolog model	n/a	n/a	macrolide antibiotic; phenicol antibiotic; glycylcycline; acridine dye; diaminopyrimidine antibiotic; fluoroquinolone antibiotic; tetracycline antibiotic; monobactam; penam; antibacterial free fatty acids; carbapenem; triclosan; aminocoumarin antibiotic; aminoglycoside antibiotic	antibiotic efflux	resistance-nodulation-cell division (RND) antibiotic efflux pump	MVLGKPQTDPTLEWFLSHCHIHKYPSKSTLIHAGEKAETLYYIVKGSVAVLIKDEEGKEMILSYLNQGDFIGELGLFEEDQERTAWVRAKSPCEVAEISFKKFRQLIQVNPDILMRLSAQMARRLQVTSQKVGDLAFLDVTGRIAQTLLNLAKQPDAMTHPDGMQIKITRQEIGQIVGCSRETVGRILKMLEEQNLISAHGKTIVVYGTR	MVLGKPQTDPTLEWFLSHCHIHKYPSKSKLIHQGEKAETLYYIVKGSVAVLIKDEEGKEMILSYLNQGDFIGELGLFEEGQERSAWVRAKTACEVAEISYKKFRQLIQVNPDILMRLSAQMARRLQVTSEKVGNLAFLDVTGRIAQTLLNLAKQPDAMTHPDGMQIKITRQEIGQIVGCSRETVGRILKMLEDQNLISAHGKTIVVYGTR	100	gnl|BL_ORD_ID|230|hsp_num:0	869
306_01782	Peptidoglycan D,D-transpeptidase FtsI	Strict	500	522.702	Haemophilus influenzae PBP3 conferring resistance to beta-lactam antibiotics	46.52	3004446	protein variant model	S385T		cephalosporin; penam; cephamycin	antibiotic target alteration	Penicillin-binding protein mutations conferring resistance to beta-lactam antibiotics	MIRKKTNAKQGNKRKSSAKPKAAVNDTKTAPKAAKVEVEPSFLIRWRFHLLLFFVFCAFALLVARVAYIQIIEPDNLIKQGDLRSIRVKSIPSARGIISDRNGEPLAVSVPVEAVWADPATIFKENALSQKQNWYALADVLGVDRQGLIDKIKRNEKRRFIYLQRQVSPAMANYIRELKLPGIGLKSESRRYYPAGEVSAHLVGVTGIDGHGLEGVERSYDEWLTGEEGKKTIRKDRYGRVVENIAWQDKQEGKSLQLTIDQRLQAIAYRAIKQAVADHRATSGSVVMLDVKTGAVLAMVNAPSYNPNNRTDWQSYKMRNRVITDSMEPGSTIKPFVILAALENGVADKDTIVDTGNGVLRLGGSRVRDVSWVGKASLSMILKKSSNIGVTKLAMQMPV…	MVKFNSSRKSGKSKKTIRKLTAPETVKQNKPQKVFEKCFMRGRYMLSTVLILLGLCALVARAAYVQSINADTLSNEADKRSLRKDEVLSVRGSILDRNGQLLSVSVPMSAIVADPKTMLKENSLADKERIAALAEELGMTENDLVKKIEKNSKSGYLYLARQVELSKANYIRRLKIKGIILETEHRRFYPRVEEAAHVVGYTDIDGNGIEGIEKSFNSLLVGKDGSRTVRKDKRGNIVAHISDEKKYDAQDVTLSIDEKLQSMVYREIKKAVSENNAESGTAVLVDVRTGEVLAMATAPSYNPNNRVGVKSELMRNRAITDTFEPGSTVKPFVVLTALQRGVVKRDEIIDTTSFKLSGKEIVDVAPRAQQTLDEILMNSSNRGVSRLALRMPPSALMET…	97.87	gnl|BL_ORD_ID|1133|hsp_num:0	2886
306_01802	DNA topoisomerase 4 subunit B	Strict	1000	1060.83	Escherichia coli parE conferring resistance to fluoroquinolones	78.98	3003316	protein variant model	D476N		fluoroquinolone antibiotic	antibiotic target alteration	fluoroquinolone resistant parE	MTEQYNAGAIEVLNGLEPVRRRPGMYTDTARPNHLGQEVIDNSVDEALAGHASKVQVILHADQSLEVIDDGRGMPVDIHPEEKVSGVELILCKLHAGGKFSNKNYQFSGGLHGVGISVVNALSKRVEVTVRRDGQVYEIAFEHGDKVSDLTVTGTCGRRNRGTSVHFWPDAKYFDSANFSVTRLVNNLRAKAVLCPGLEITFTDKVNNKDYQWYYEDGLKDYLAEGVKGYPVLPEEPFTGEFSADTEAANWAVIWQPEGGEMITESYVNLIPTAQGGTHVNGLRQGLLDAMREFCEFRNLLPRGVKLTGDDVFDRCSYVLSVKIQDPQFAGQTKERLSSRQTAAFVSGVVKDAFSLWLNEKPQLAEQLAEVCIANAHRRMRASKKVVRKKVASGPALPG…	MTQTYNADAIEVLTGLEPVRRRPGMYTDTTRPNHLGQEVIDNSVDEALAGHAKRVDVILHADQSLEVIDDGRGMPVDIHPEEGVPAVELILCRLHAGGKFSNKNYQFSGGLHGVGISVVNALSKRVEVNVRRDGQVYNIAFENGEKVQDLQVVGTCGKRNTGTSVHFWPDETFFDSPRFSVSRLTHVLKAKAVLCPGVEITFKDEINNTEQRWCYQDGLNDYLAEAVNGLPTLPEKPFIGNFAGDTEAVDWALLWLPEGGELLTESYVNLIPTMQGGTHVNGLRQGLLDAMREFCEYRNILPRGVKLSAEDIWDRCAYVLSVKMQDPQFAGQTKERLSSRQCAAFVSGVVKDAFILWLNQNVQAAELLAEMAISSAQRRMRAAKKVVRKKLTSGPALPG…	99.37	gnl|BL_ORD_ID|126|hsp_num:0	1055
308_03969	cAMP-activated global transcriptional regulator CRP	Strict	400	418.313	CRP	95.24	3000518	protein homolog model	n/a	n/a	antibacterial free fatty acids; aminocoumarin antibiotic; tetracycline antibiotic; triclosan; carbapenem; glycylcycline; fluoroquinolone antibiotic; monobactam; acridine dye; penam; phenicol antibiotic; aminoglycoside antibiotic; diaminopyrimidine antibiotic; macrolide antibiotic	antibiotic efflux	resistance-nodulation-cell division (RND) antibiotic efflux pump	MVLGKPQTDPTLEWFLSHCHIHKYPSKSTLIHAGEKAETLYYIVKGSVAVLIKDEEGKEMILSYLNQGDFIGELGLFEEDQERTAWVRAKSPCEVAEISFKKFRQLIQVNPDILMRLSAQMARRLQVTSQKVGDLAFLDVTGRIAQTLLNLAKQPDAMTHPDGMQIKITRQEIGQIVGCSRETVGRILKMLEEQNLISAHGKTIVVYGTR	MVLGKPQTDPTLEWFLSHCHIHKYPSKSKLIHQGEKAETLYYIVKGSVAVLIKDEEGKEMILSYLNQGDFIGELGLFEEGQERSAWVRAKTACEVAEISYKKFRQLIQVNPDILMRLSAQMARRLQVTSEKVGNLAFLDVTGRIAQTLLNLAKQPDAMTHPDGMQIKITRQEIGQIVGCSRETVGRILKMLEDQNLISAHGKTIVVYGTR	100	gnl|BL_ORD_ID|230|hsp_num:0	869
308_04619	hypothetical protein	Strict	750	21.1718	MexE	100	3000803	protein homolog model	n/a	n/a	aminocoumarin antibiotic; diaminopyrimidine antibiotic; acridine dye; glycylcycline; macrolide antibiotic; tetracycline antibiotic; carbapenem; phenicol antibiotic; aminoglycoside antibiotic; antibacterial free fatty acids; penam; monobactam; triclosan; fluoroquinolone antibiotic	antibiotic efflux	resistance-nodulation-cell division (RND) antibiotic efflux pump	MQQRKKTIVLKKEKVLDGDNKTEALKRDEIRRSAALTERATMNDSKIRNKVTFIEME	MEQSSHFSWRYPLALAAVLVLSACGKAPETTQGMAAPKVSVAEVIEQPLNEWDEFTGRLEAPESVELRPRVSGYIDRVAFHEGALVKKGDLLFQIDPRPFEAEVKRLEAQLQQARAAQARSVNEAQRGERLRASNAISAELADARTTAAQEAKAAVAATQAQLDAARLNLSFTRITAPIDGRVSRAEVTAGNLVNSGETLLTTLVSTDKVYAYFDADERVFLKYVELARQAGRDTRSESPVYLGLSSEDGNPHLGRLDFLDNQVNPRTGTIRGRAVFDNAKGEFTPGLYVRLKLVGSKTYAATLIKDEAVGTDLGKKFVLVLDGDNKTVYRTVEMGPKLEGLRIVRSGLSKGDRIVVNGLQRVRPGMQVDPQKVEMASADTLATLARLRQSVGDSEPPK…	13.77	gnl|BL_ORD_ID|2148|hsp_num:0	1067
308_03105	Malate-2H(+)/Na(+)-lactate antiporter	Strict	710	723.776	tet(35)	95.93	3000481	protein homolog model	n/a	n/a	rifamycin antibiotic; acridine dye; nitroimidazole antibiotic; macrolide antibiotic; penam; tetracycline antibiotic; cephalosporin; peptide antibiotic; pleuromutilin antibiotic; fluoroquinolone antibiotic	antibiotic efflux	ATP-binding cassette (ABC) antibiotic efflux pump	MNLIDFSHSPVSLLPPIVALTLAILTRRVLVSLGVGIALGAVLLNSWSIGGTASYVGTQVSSVFIEDGGINTWNMSIVGFLILLGMTTALLTLSGGTRAFAEWAQSRVKSKRGSKLLAAFLGVFIFVDDYFNSLAVGAISRPVTDRFYVSRAKLAYILDSTAAPMCVIMPASSWGAYIITIIGGILVSHGITEYSALGAYVRLIPMNFYAVFALLMVFAVAWFGLDIGKMREHEIAASQGRGFDKDKENDTQEAHELNEELDIRESEKGKVSDLILPIVTLIVATIASMMYTGGQALAADGKEFALLGAFENTDVGTSLIYGSLLGLAVALFTVLKQGLPLTEITRTLWIGAKSMFGAILILVFAWTIGSVIGDMKTGSYLSTMAQGNINPHWLPVILF…	MCVIMPASSWGAYIITIIGGILVSHGITEYSALGAYVRLIPMNFYAVFALLMVFAVAWFGLDIGKMREHEIAASQGRGFDKDKENDSQEAHDLNEELDIRESEKGKVSDLILPIVTLIVATIASMLYTGGQALAADGKEFVLLGAFENTDVGTSLIYGSLLGLAVALFTVIKQGLPMVEIARTLWIGAKSMFGAILILVFAWTIGSVIGDMKTGSYLSTMAQGNINPHWLPVILFLLSGLMAFSTGTSWGTFGIMLPIAGDMAGATDVALMLPMLSAVLAGAVFGDHCSPISDTTILSSTGARCNHIDHVSTQLPYALSVAFVSCIGFITLGMTASIAFSFIAASITFVIVCAILSWLSKSKMASCQNA	144.44	gnl|BL_ORD_ID|2354|hsp_num:0	1969
308_01342	Pentapeptide repeat protein	Strict	400	446.817	QnrC	97.74	3002787	protein homolog model	n/a	n/a	fluoroquinolone antibiotic	antibiotic target protection	quinolone resistance protein (qnr)	MNYSHKTYDQIDFSGQDLSSHHFSHCKFFGCNFNRVNLRDAKFMGCTFIESNDFEGCNFIYADLRDASFMNCMLSMANFQGANCFGLELRECDLKGANFSEANFVNHVSNKMYFCSAYITGCNLSYANFDKQCLEKCDLFENKWVGASLQGASFKESDLSRGSFSDDFWEQCRIQGGDLTHSELNGLEPRKVDLTGVKICSWQQEQLLAQLGVIVIPDKLL	MNYSHKTYDQIDFSGQDLSSHHFSHCKFFGCNFNRVNLRDAKFMGCTFIESNDFEGCNFIYADLRDASFMNCMLSMANFQGANCFGLELRECDLKGANFSQANFVNHVSNKMYFCSAYITGCNLSYANFDKQCLEKCDLFENKWVGASLQGASFKESDLSRGSFSDDFWEQCRIQGCDLTHSELNGLEPRKVDLTGVKICSWQQEQLLEQLGVIVIPDKVF	100	gnl|BL_ORD_ID|2330|hsp_num:0	1609
308_03623	DNA topoisomerase 4 subunit B	Strict	1000	1060.44	Escherichia coli parE conferring resistance to fluoroquinolones	78.82	3003316	protein variant model	D476N		fluoroquinolone antibiotic	antibiotic target alteration	fluoroquinolone resistant parE	MTEQYNAGAIEVLNGLEPVRRRPGMYTDTARPNHLGQEVIDNSVDEALAGHASKVQVILHADQSLEVIDDGRGMPVDIHPEEKVSGVELILCKLHAGGKFSNKNYQFSGGLHGVGISVVNALSKRVEVTVRRDGQVYEIAFEHGDKVSDLTVTGTCGRRNRGTSVHFWPDAKYFDSANFSITRLVNNLRAKAVLCPGLEITFTDKVNNKDYQWYYEDGLKDYLAEGVKGYPVLPEEPFTGEFSADTEAANWAVIWQPEGGEMITESYVNLIPTAQGGTHVNGLRQGLLDAMREFCEFRNLLPRGVKLTGDDVFDRCSYVLSVKIQDPQFAGQTKERLSSRQTAAFVSGVVKDAFSLWLNEKPQLAEQLAEVCIANAHRRMRASKKVVRKKVASGPALPG…	MTQTYNADAIEVLTGLEPVRRRPGMYTDTTRPNHLGQEVIDNSVDEALAGHAKRVDVILHADQSLEVIDDGRGMPVDIHPEEGVPAVELILCRLHAGGKFSNKNYQFSGGLHGVGISVVNALSKRVEVNVRRDGQVYNIAFENGEKVQDLQVVGTCGKRNTGTSVHFWPDETFFDSPRFSVSRLTHVLKAKAVLCPGVEITFKDEINNTEQRWCYQDGLNDYLAEAVNGLPTLPEKPFIGNFAGDTEAVDWALLWLPEGGELLTESYVNLIPTMQGGTHVNGLRQGLLDAMREFCEYRNILPRGVKLSAEDIWDRCAYVLSVKMQDPQFAGQTKERLSSRQCAAFVSGVVKDAFILWLNQNVQAAELLAEMAISSAQRRMRAAKKVVRKKLTSGPALPG…	99.37	gnl|BL_ORD_ID|126|hsp_num:0	1055
308_01059	Beta-lactamase PSE-4	Perfect	500	585.104	CARB-18	100	3003174	protein homolog model	n/a	n/a	penam	antibiotic inactivation	CARB beta-lactamase	MKKLFLLVGLMVCSTVSYASKLNEDISLIEKQTSGRIGVSVWDTQTDERWDYRGDERFPLMSTFKTLACATMLSDMDSGKLNKNATAKIDERNIVVWSPVMDKLAGQSTRIEHACEAAMLMSDNTAANLVLNEIGGPKAVTLFLRSIGDKATRLDRLEPRLNEAKPGDKRDTTTPNAMVNTLHTLMEDNALSYESRTQLKIWMQDNKVSDSLMRSVLPKGWSIADRSGAGNYGSRGISAMIWKDNYKPVYISIYVTDTDLSLQARDQLIAQISQLILEHYKES	MKKLFLLVGLMVCSTVSYASKLNEDISLIEKQTSGRIGVSVWDTQTDERWDYRGDERFPLMSTFKTLACATMLSDMDSGKLNKNATAKIDERNIVVWSPVMDKLAGQSTRIEHACEAAMLMSDNTAANLVLNEIGGPKAVTLFLRSIGDKATRLDRLEPRLNEAKPGDKRDTTTPNAMVNTLHTLMEDNALSYESRTQLKIWMQDNKVSDSLMRSVLPKGWSIADRSGAGNYGSRGISAMIWKDNYKPVYISIYVTDTDLSLQARDQLIAQISQLILEHYKES	100	gnl|BL_ORD_ID|1328|hsp_num:0	2039
308_00363	Efflux pump membrane transporter BepG	Strict	750	795.808	adeF	42.09	3000777	protein homolog model	n/a	n/a	acridine dye; macrolide antibiotic; penam; antibacterial free fatty acids; tetracycline antibiotic; carbapenem; aminocoumarin antibiotic; phenicol antibiotic; aminoglycoside antibiotic; glycylcycline; diaminopyrimidine antibiotic; monobactam; triclosan; fluoroquinolone antibiotic	antibiotic efflux	resistance-nodulation-cell division (RND) antibiotic efflux pump	MLSRFFIQRPKFALVISIILTLAGAISLAILPVAEYPQISPPSVSVTAYYTGASAEVVEQAIADPIETSVNGVENMIYMSSKSANDGSYSLNVTFDVGTDPDMAQVNVQNRVSQIESKLPQEVRMVGVTVKKRSPDLLMVLNFYSPDGKYDDQFLINYINLNVKDQLARAKGISEVNVIGGGEYAMRVWLDPEKMANLKLTTSDVYAALAEQNVQVAAGRVGAAPYNNPQEVQFNLVTKGRLESVSEFENVVLRANPNGSTVYLKDVARVELGKKFYDGNGKFRGQDASIVALSLQSDANALESGKAVMELLERLSENFPEGMTYETSYDTTVFVAESIKGVVKTLVEAILLVIAVTYLFLGSARATLIPVVAIPVSLIGTFAIMQATGFTINTVTLFG…	MNISKFFIDRPIFAGVLSVLILLAGLLSVFQLPISEYPEVVPPSVVVRAQYPGANPKVIAETVASPLEESINGVEDMLYMQSQANSDGNLTITVNFKLGIDPDKAQQLVQNRVSQAMPRLPEDVQRLGVTTLKSSPTLTMVVHLTSPDNRYDMTYLRNYAVLNVKDRLARLQGVGEVGLFGSGDYAMRVWLDPQKVAQRNLTATEIVNAIREQNIQVAAGTIGASPSNSPLQLSVNAQGRLTTEQEFADIILKTAPDGAVTRLGDVARVELAASQYGLRSLLDNKQAVAIPIFQAPGANALQVSDQVRSTMKELSKDFPSSIKYDIVYDPTQFVRASIKAVVHTLLEAITLVVVVVILFLQTWRASIIPLLAVPVSIIGTFALMLAFGYSINALSLFGM…	99.15	gnl|BL_ORD_ID|315|hsp_num:0	153
308_03643	Peptidoglycan D,D-transpeptidase FtsI	Strict	500	522.702	Haemophilus influenzae PBP3 conferring resistance to beta-lactam antibiotics	46.52	3004446	protein variant model	S385T		cephalosporin; cephamycin; penam	antibiotic target alteration	Penicillin-binding protein mutations conferring resistance to beta-lactam antibiotics	MIRKKTNAKQGNKRKSSAKPKAAVNDTKTAPKAAKVEVEPSFLIRWRFHLLLFFVFCAFALLVARVAYIQIIEPDNLIKQGDLRSIRVKSIPSARGIISDRNGEPLAVSVPVEAVWADPATIFKENALSQKQNWYALADVLGVDRQGLIDKIKRNEKRRFIYLQRQVSPAMANYIRELKLPGIGLKSESRRYYPAGEVSAHLVGVTGIDGHGLEGVERSYDEWLTGEEGKKTIRKDRYGRVVENIAWQDKQEGKSLQLTIDQRLQAIAYRAIKQAVADHRATSGSVVMLDVKTGAVLAMVNAPSYNPNNRTDWQSYKMRNRVITDSMEPGSTIKPFVILAALENGVADKDTIVDTGNGVLRLGGSRVRDVSWVGKASLSMILKKSSNIGVTKLAMQMPV…	MVKFNSSRKSGKSKKTIRKLTAPETVKQNKPQKVFEKCFMRGRYMLSTVLILLGLCALVARAAYVQSINADTLSNEADKRSLRKDEVLSVRGSILDRNGQLLSVSVPMSAIVADPKTMLKENSLADKERIAALAEELGMTENDLVKKIEKNSKSGYLYLARQVELSKANYIRRLKIKGIILETEHRRFYPRVEEAAHVVGYTDIDGNGIEGIEKSFNSLLVGKDGSRTVRKDKRGNIVAHISDEKKYDAQDVTLSIDEKLQSMVYREIKKAVSENNAESGTAVLVDVRTGEVLAMATAPSYNPNNRVGVKSELMRNRAITDTFEPGSTVKPFVVLTALQRGVVKRDEIIDTTSFKLSGKEIVDVAPRAQQTLDEILMNSSNRGVSRLALRMPPSALMET…	97.87	gnl|BL_ORD_ID|1133|hsp_num:0	2886
308_01065	Efflux pump membrane transporter BepE	Strict	750	827.78	adeF	43.92	3000777	protein homolog model	n/a	n/a	acridine dye; macrolide antibiotic; penam; antibacterial free fatty acids; tetracycline antibiotic; carbapenem; aminocoumarin antibiotic; phenicol antibiotic; aminoglycoside antibiotic; glycylcycline; diaminopyrimidine antibiotic; monobactam; triclosan; fluoroquinolone antibiotic	antibiotic efflux	resistance-nodulation-cell division (RND) antibiotic efflux pump	MLSKFFIHRPKFALVISLAMTLMGMIALKVLPISEYPQISPTVITVSTMYPGANADVVKKTVAQPIEAKVNGVEDMIYMSSVIGNDGSYTLRIYFRVGADGDMAQVRVNNLVAQATSSLPQEVNQIGVTVKKKSSDMLGVITLRSPKQSYDSIYLSNYADLNIVERLKRIEGMSDITLLGKKDYSMRIWLNPNKLATLKLSASDVIGAIKTQNIQVAAGKIGGMPAPGDQQYQYVLQTKGRLTSAEEFENIIIRASKKGSLIRLKDVARVEVGAQGYEADGRMNNEPAAVLALYQLPTANALDVMERVKEAMKEYEKSFPDDLVYDIAYDSTEYVETSIDEVYETLVIAVLLVTFVVYVFLQNWRATIIPTLAIPVSIIATFAIMGVMGMTINTISLFG…	MNISKFFIDRPIFAGVLSVLILLAGLLSVFQLPISEYPEVVPPSVVVRAQYPGANPKVIAETVASPLEESINGVEDMLYMQSQANSDGNLTITVNFKLGIDPDKAQQLVQNRVSQAMPRLPEDVQRLGVTTLKSSPTLTMVVHLTSPDNRYDMTYLRNYAVLNVKDRLARLQGVGEVGLFGSGDYAMRVWLDPQKVAQRNLTATEIVNAIREQNIQVAAGTIGASPSNSPLQLSVNAQGRLTTEQEFADIILKTAPDGAVTRLGDVARVELAASQYGLRSLLDNKQAVAIPIFQAPGANALQVSDQVRSTMKELSKDFPSSIKYDIVYDPTQFVRASIKAVVHTLLEAITLVVVVVILFLQTWRASIIPLLAVPVSIIGTFALMLAFGYSINALSLFGM…	98.77	gnl|BL_ORD_ID|315|hsp_num:0	153
310_01319	Efflux pump membrane transporter BepE	Strict	750	828.165	adeF	43.92	3000777	protein homolog model	n/a	n/a	fluoroquinolone antibiotic; carbapenem; antibacterial free fatty acids; macrolide antibiotic; aminocoumarin antibiotic; tetracycline antibiotic; glycylcycline; phenicol antibiotic; aminoglycoside antibiotic; monobactam; penam; acridine dye; diaminopyrimidine antibiotic; triclosan	antibiotic efflux	resistance-nodulation-cell division (RND) antibiotic efflux pump	MLSKFFIHRPKFALVISLAMTLMGMIALKVLPISEYPQISPTVITVSTMYPGANADVVKKTVAQPIEAKVNGVEDMIYMSSVIGNDGSYTLRIYFRVGADGDMAQVRVNNLVAQATSSLPQEVNQIGVTVKKKSSDMLGVITLRSPKQSYDSIYLSNYADLNIVERLKRIEGMSDITLLGKKDYSMRIWLNPNKLATLKLSASDVIGAIKTQNIQVAAGKIGGMPAPGDQQYQYVLQTKGRLTSAEEFENIIIRASKKGSLIRLKDVARVEVGAQGYEADGRMNNEPAAVLALYQLPTANALDVMERVKEAMKEYEKSFPDDLVYDIAYDSTEYVETSIDEVYETLVIAVLLVTFVVYVFLQNWRATIIPTLAIPVSIIATFAIMGVMGMTINTISLFG…	MNISKFFIDRPIFAGVLSVLILLAGLLSVFQLPISEYPEVVPPSVVVRAQYPGANPKVIAETVASPLEESINGVEDMLYMQSQANSDGNLTITVNFKLGIDPDKAQQLVQNRVSQAMPRLPEDVQRLGVTTLKSSPTLTMVVHLTSPDNRYDMTYLRNYAVLNVKDRLARLQGVGEVGLFGSGDYAMRVWLDPQKVAQRNLTATEIVNAIREQNIQVAAGTIGASPSNSPLQLSVNAQGRLTTEQEFADIILKTAPDGAVTRLGDVARVELAASQYGLRSLLDNKQAVAIPIFQAPGANALQVSDQVRSTMKELSKDFPSSIKYDIVYDPTQFVRASIKAVVHTLLEAITLVVVVVILFLQTWRASIIPLLAVPVSIIGTFALMLAFGYSINALSLFGM…	98.77	gnl|BL_ORD_ID|315|hsp_num:0	153
310_02330	Peptidoglycan D,D-transpeptidase FtsI	Strict	500	522.702	Haemophilus influenzae PBP3 conferring resistance to beta-lactam antibiotics	46.52	3004446	protein variant model	S385T		cephalosporin; cephamycin; penam	antibiotic target alteration	Penicillin-binding protein mutations conferring resistance to beta-lactam antibiotics	MIRKKTNAKQGNKRKSSAKPKAAVNDTKTAPKAAKVEVEPSFLIRWRFHLLLFFVFCAFALLVARVAYIQIIEPDNLIKQGDLRSIRVKSIPSARGIISDRNGEPLAVSVPVEAVWADPATIFKENALSQKQNWYALADVLGVDRQGLIDKIKRNEKRRFIYLQRQVSPAMANYIRELKLPGIGLKSESRRYYPAGEVSAHLVGVTGIDGHGLEGVERSYDEWLTGEEGKKTIRKDRYGRVVENIAWQDKQEGKSLQLTIDQRLQAIAYRAIKQAVADHRATSGSVVMLDVKTGAVLAMVNAPSYNPNNRTDWQSYKMRNRVITDSMEPGSTIKPFVILAALENGVADKDTIVDTGNGVLRLGGSRVRDVSWVGKASLSMILKKSSNIGVTKLAMQMPV…	MVKFNSSRKSGKSKKTIRKLTAPETVKQNKPQKVFEKCFMRGRYMLSTVLILLGLCALVARAAYVQSINADTLSNEADKRSLRKDEVLSVRGSILDRNGQLLSVSVPMSAIVADPKTMLKENSLADKERIAALAEELGMTENDLVKKIEKNSKSGYLYLARQVELSKANYIRRLKIKGIILETEHRRFYPRVEEAAHVVGYTDIDGNGIEGIEKSFNSLLVGKDGSRTVRKDKRGNIVAHISDEKKYDAQDVTLSIDEKLQSMVYREIKKAVSENNAESGTAVLVDVRTGEVLAMATAPSYNPNNRVGVKSELMRNRAITDTFEPGSTVKPFVVLTALQRGVVKRDEIIDTTSFKLSGKEIVDVAPRAQQTLDEILMNSSNRGVSRLALRMPPSALMET…	97.87	gnl|BL_ORD_ID|1133|hsp_num:0	2886
310_04042	cAMP-activated global transcriptional regulator CRP	Strict	400	418.313	CRP	95.24	3000518	protein homolog model	n/a	n/a	carbapenem; antibacterial free fatty acids; tetracycline antibiotic; aminocoumarin antibiotic; glycylcycline; phenicol antibiotic; aminoglycoside antibiotic; monobactam; triclosan; fluoroquinolone antibiotic; macrolide antibiotic; penam; acridine dye; diaminopyrimidine antibiotic	antibiotic efflux	resistance-nodulation-cell division (RND) antibiotic efflux pump	MVLGKPQTDPTLEWFLSHCHIHKYPSKSTLIHAGEKAETLYYIVKGSVAVLIKDEEGKEMILSYLNQGDFIGELGLFEEDQERTAWVRAKSPCEVAEISFKKFRQLIQVNPDILMRLSAQMARRLQVTSQKVGDLAFLDVTGRIAQTLLNLAKQPDAMTHPDGMQIKITRQEIGQIVGCSRETVGRILKMLEEQNLISAHGKTIVVYGTR	MVLGKPQTDPTLEWFLSHCHIHKYPSKSKLIHQGEKAETLYYIVKGSVAVLIKDEEGKEMILSYLNQGDFIGELGLFEEGQERSAWVRAKTACEVAEISYKKFRQLIQVNPDILMRLSAQMARRLQVTSEKVGNLAFLDVTGRIAQTLLNLAKQPDAMTHPDGMQIKITRQEIGQIVGCSRETVGRILKMLEDQNLISAHGKTIVVYGTR	100	gnl|BL_ORD_ID|230|hsp_num:0	869
310_00199	Efflux pump membrane transporter BepG	Strict	750	792.727	adeF	42.49	3000777	protein homolog model	n/a	n/a	fluoroquinolone antibiotic; carbapenem; antibacterial free fatty acids; macrolide antibiotic; aminocoumarin antibiotic; tetracycline antibiotic; glycylcycline; phenicol antibiotic; aminoglycoside antibiotic; monobactam; penam; acridine dye; diaminopyrimidine antibiotic; triclosan	antibiotic efflux	resistance-nodulation-cell division (RND) antibiotic efflux pump	MLSRFFIQRPKFALVISIILTLAGAISLAILPVAEYPQISPPSVSVTAYYTGASAEVVEQAIADPIETSVNGVENMIYMSSKSANDGSYSLNVTFDVGTDPDMAQVNVQNRVSQIESKLPQEVRMVGVTVKKRSPDLLMVLNFYSPDGKYNDQFLINYINLNVKDQLARAKGISEVNVIGGGEYAMRVWLDPEKMANLKLTTSDVYAALAEQNVQVAAGRVGAAPYNNPQEVQFNLVTKGRLESVSEFENVVLRANPNGSTVYLKDVARVELGKKFYDGNGKFRGQDASIVALSLQSDANALESGKAVMELLERLSENFPEGMTYETSYDTTVFVAESIKGVVKTLVEAILLVIAVTYLFLGSARATLIPVVAIPVSLIGTFAIMQATGFTINTVTLFG…	MNISKFFIDRPIFAGVLSVLILLAGLLSVFQLPISEYPEVVPPSVVVRAQYPGANPKVIAETVASPLEESINGVEDMLYMQSQANSDGNLTITVNFKLGIDPDKAQQLVQNRVSQAMPRLPEDVQRLGVTTLKSSPTLTMVVHLTSPDNRYDMTYLRNYAVLNVKDRLARLQGVGEVGLFGSGDYAMRVWLDPQKVAQRNLTATEIVNAIREQNIQVAAGTIGASPSNSPLQLSVNAQGRLTTEQEFADIILKTAPDGAVTRLGDVARVELAASQYGLRSLLDNKQAVAIPIFQAPGANALQVSDQVRSTMKELSKDFPSSIKYDIVYDPTQFVRASIKAVVHTLLEAITLVVVVVILFLQTWRASIIPLLAVPVSIIGTFALMLAFGYSINALSLFGM…	99.15	gnl|BL_ORD_ID|315|hsp_num:0	153
310_02144	Malate-2H(+)/Na(+)-lactate antiporter	Strict	710	719.539	tet(35)	95.12	3000481	protein homolog model	n/a	n/a	fluoroquinolone antibiotic; peptide antibiotic; macrolide antibiotic; pleuromutilin antibiotic; tetracycline antibiotic; cephalosporin; nitroimidazole antibiotic; acridine dye; penam; rifamycin antibiotic	antibiotic efflux	ATP-binding cassette (ABC) antibiotic efflux pump	MNLIDFSHSPVSLLPPIVALTLAILTRRVLVSLGVGIALGAVLLNSWSIGGTASYVGTQVSSVFIEDGGINTWNMSIVGFLILLGMTTALLTLSGGTRAFAEWAQSRVKSKRGSKLLAAFLGVFIFVDDYFNSLAVGAISRPVTDRFYVSRAKLAYILDSTAAPMCVIMPASSWGAYIITIIGGILVSHGITEYSALGAYVRLIPMNFYAVFALLMVFAVAWFGLDIGKMREHEIAASQGRGFDKDKENDTQEAHELNEELDIRESEKGKVSDLTLPIVTLIVATIASMMYTGGQALAADGKEFALLGAFENTDVGTSLIYGSLLGLAVALFTVLKQGLPLTEITRTLWIGAKSMFGAILILVFAWTIGSVIGDMKTGSYLSTMAQGNINPHWLPVILF…	MCVIMPASSWGAYIITIIGGILVSHGITEYSALGAYVRLIPMNFYAVFALLMVFAVAWFGLDIGKMREHEIAASQGRGFDKDKENDSQEAHDLNEELDIRESEKGKVSDLILPIVTLIVATIASMLYTGGQALAADGKEFVLLGAFENTDVGTSLIYGSLLGLAVALFTVIKQGLPMVEIARTLWIGAKSMFGAILILVFAWTIGSVIGDMKTGSYLSTMAQGNINPHWLPVILFLLSGLMAFSTGTSWGTFGIMLPIAGDMAGATDVALMLPMLSAVLAGAVFGDHCSPISDTTILSSTGARCNHIDHVSTQLPYALSVAFVSCIGFITLGMTASIAFSFIAASITFVIVCAILSWLSKSKMASCQNA	144.44	gnl|BL_ORD_ID|2354|hsp_num:0	1969
310_01325	Beta-lactamase PSE-4	Strict	500	578.17	CARB-22	98.59	3003151	protein homolog model	n/a	n/a	penam	antibiotic inactivation	CARB beta-lactamase	MKKLFLLVGLMVCSTVSYASKLNEDISLIEKQTSGRIGVSVWDTQTDERWDYRGDERFPLMSTFKTLACATMLSDMDSGKLNKNATAKIDERNIVVWSPVMDKLAGQNTRIEHACEAAMLMSDNTAANLVLNEIGGPKAVTLFLRSIGDKTTRLDRLEPRLNEAKPGDKRDTTTPNAMVNTLHTLMEDNALSYESRTQLKIWMQDNKVSDSLMRSVLPKGWSIADRSGAGNYGSRGISAMIWKDNYKPVYISIYVTDTDLSLQARDQLIAQISQLILEHYKES	MKKLFLLVGLMVCSTVSYASKLNEDISLIEKQTSGRIGVSVWDTQTDKRWDYRGDERFPLMSTFKTLACATMLSDMDSGKLNKNATAKIDERNIVVWSPVMDKLAGQSTRIEHACEAAMLMSDNTAANLVLNEIGGPKAVTQFLRSIGDKATRLDRLEPRLNEAKPGDKRDTTTPNAMVNTLHTLMEDNALSYESRTQLKIWMQDNKVSDSLMRSVLPKGWSIADRSGAGNYGSRGISAMIWKDNYKPVYISIYVTDTDLSLQARDQLIAQISQLILEHYKES	100	gnl|BL_ORD_ID|342|hsp_num:0	1201
310_02350	DNA topoisomerase 4 subunit B	Strict	1000	1060.83	Escherichia coli parE conferring resistance to fluoroquinolones	78.98	3003316	protein variant model	D476N		fluoroquinolone antibiotic	antibiotic target alteration	fluoroquinolone resistant parE	MTEQYNAGAIEVLNGLEPVRRRPGMYTDTARPNHLGQEVIDNSVDEALAGHASKVQVILHADQSLEVIDDGRGMPVDIHPEEKVSGVELILCKLHAGGKFSNKNYQFSGGLHGVGISVVNALSKRVEVTVRRDGQVYEIAFEHGDKVSDLTVTGTCGRRNRGTSVHFWPDAKYFDSANFSVTRLVNNLRAKAVLCPGLEITFTDKVNNKDYQWYYEDGLKDYLAEGVKGYPVLPEEPFTGEFSADTEAANWAVIWQPEGGEMITESYVNLIPTAQGGTHVNGLRQGLLDAMREFCEFRNLLPRGVKLTGDDVFDRCSYVLSVKIQDPQFAGQTKERLSSRQTAAFVSGVVKDAFSLWLNEKPQLAEQLAEVCIANAHRRMRASKKVVRKKVASGPALPG…	MTQTYNADAIEVLTGLEPVRRRPGMYTDTTRPNHLGQEVIDNSVDEALAGHAKRVDVILHADQSLEVIDDGRGMPVDIHPEEGVPAVELILCRLHAGGKFSNKNYQFSGGLHGVGISVVNALSKRVEVNVRRDGQVYNIAFENGEKVQDLQVVGTCGKRNTGTSVHFWPDETFFDSPRFSVSRLTHVLKAKAVLCPGVEITFKDEINNTEQRWCYQDGLNDYLAEAVNGLPTLPEKPFIGNFAGDTEAVDWALLWLPEGGELLTESYVNLIPTMQGGTHVNGLRQGLLDAMREFCEYRNILPRGVKLSAEDIWDRCAYVLSVKMQDPQFAGQTKERLSSRQCAAFVSGVVKDAFILWLNQNVQAAELLAEMAISSAQRRMRAAKKVVRKKLTSGPALPG…	99.37	gnl|BL_ORD_ID|126|hsp_num:0	1055
311_02148	Malate-2H(+)/Na(+)-lactate antiporter	Strict	710	721.465	tet(35)	95.12	3000481	protein homolog model	n/a	n/a	acridine dye; nitroimidazole antibiotic; penam; peptide antibiotic; rifamycin antibiotic; pleuromutilin antibiotic; fluoroquinolone antibiotic; tetracycline antibiotic; cephalosporin; macrolide antibiotic	antibiotic efflux	ATP-binding cassette (ABC) antibiotic efflux pump	MNLIDFSHSPVSLLPPIVALTLAILTRRVLVSLGVGIALGAVLLNSWSIGGTASYVGTQVSSVFIEDGGINTWNMSIVGFLILLGMTTALLTLSGGTRAFAEWAQSRVKSKRGSKLLAAFLGVFIFVDDYFNSLAVGAISRPVTDRFYVSRAKLAYILDSTAAPMCVIMPASSWGAYIITIIGGILVSHGITEYSALGAYVRLIPMNFYAVFALLMVFAVAWFGLDIGKMREHEIAASQGRGFDKDKENDTQEAHELNEELDIRESEKGKVSDLILPIVTLIIATIASMMYTGGQALAADGKEFALLGAFENTDVGTSLIYGSLLGLAVALFTVLKQGLPLTEITRTMWIGAKSMFGAILILVFAWTIGSVIGDMKTGSYLSTMAQGNINPHWLPVILF…	MCVIMPASSWGAYIITIIGGILVSHGITEYSALGAYVRLIPMNFYAVFALLMVFAVAWFGLDIGKMREHEIAASQGRGFDKDKENDSQEAHDLNEELDIRESEKGKVSDLILPIVTLIVATIASMLYTGGQALAADGKEFVLLGAFENTDVGTSLIYGSLLGLAVALFTVIKQGLPMVEIARTLWIGAKSMFGAILILVFAWTIGSVIGDMKTGSYLSTMAQGNINPHWLPVILFLLSGLMAFSTGTSWGTFGIMLPIAGDMAGATDVALMLPMLSAVLAGAVFGDHCSPISDTTILSSTGARCNHIDHVSTQLPYALSVAFVSCIGFITLGMTASIAFSFIAASITFVIVCAILSWLSKSKMASCQNA	144.44	gnl|BL_ORD_ID|2354|hsp_num:0	1969
311_04424	cAMP-activated global transcriptional regulator CRP	Strict	400	418.313	CRP	95.24	3000518	protein homolog model	n/a	n/a	aminoglycoside antibiotic; penam; phenicol antibiotic; carbapenem; tetracycline antibiotic; acridine dye; antibacterial free fatty acids; triclosan; aminocoumarin antibiotic; monobactam; macrolide antibiotic; diaminopyrimidine antibiotic; fluoroquinolone antibiotic; glycylcycline	antibiotic efflux	resistance-nodulation-cell division (RND) antibiotic efflux pump	MVLGKPQTDPTLEWFLSHCHIHKYPSKSTLIHAGEKAETLYYIVKGSVAVLIKDEEGKEMILSYLNQGDFIGELGLFEEDQERTAWVRAKSPCEVAEISFKKFRQLIQVNPDILMRLSAQMARRLQVTSQKVGDLAFLDVTGRIAQTLLNLAKQPDAMTHPDGMQIKITRQEIGQIVGCSRETVGRILKMLEEQNLISAHGKTIVVYGTR	MVLGKPQTDPTLEWFLSHCHIHKYPSKSKLIHQGEKAETLYYIVKGSVAVLIKDEEGKEMILSYLNQGDFIGELGLFEEGQERSAWVRAKTACEVAEISYKKFRQLIQVNPDILMRLSAQMARRLQVTSEKVGNLAFLDVTGRIAQTLLNLAKQPDAMTHPDGMQIKITRQEIGQIVGCSRETVGRILKMLEDQNLISAHGKTIVVYGTR	100	gnl|BL_ORD_ID|230|hsp_num:0	869
311_01785	Efflux pump membrane transporter BepG	Strict	750	795.808	adeF	42.09	3000777	protein homolog model	n/a	n/a	acridine dye; aminoglycoside antibiotic; triclosan; aminocoumarin antibiotic; penam; phenicol antibiotic; antibacterial free fatty acids; monobactam; macrolide antibiotic; tetracycline antibiotic; diaminopyrimidine antibiotic; carbapenem; fluoroquinolone antibiotic; glycylcycline	antibiotic efflux	resistance-nodulation-cell division (RND) antibiotic efflux pump	MLSRFFIQRPKFALVISIILTLAGAISLAILPVAEYPQISPPSVSVTAYYTGASAEVVEQAIADPIETSVNGVENMIYMSSKSANDGSYSLNVTFDVGTDPDMAQVNVQNRVSQIESKLPQEVRMVGVTVKKRSPDLLMVLNFYSPDGKYDDQFLINYINLNVKDQLARAKGISEVNVIGGGEYAMRVWLDPEKMANLKLTTSDVYAALAEQNVQVAAGRVGAAPYNNPQEVQFNLVTKGRLESVSEFENVVLRANPNGSTVYLKDVARVELGKKFYDGNGKFRGQDASIVALSLQSDANALESGKAVMELLERLSENFPEGMTYETSYDTTVFVAESIKGVVKTLVEAILLVIAVTYLFLGSARATLIPVVAIPVSLIGTFAIMQATGFTINTVTLFG…	MNISKFFIDRPIFAGVLSVLILLAGLLSVFQLPISEYPEVVPPSVVVRAQYPGANPKVIAETVASPLEESINGVEDMLYMQSQANSDGNLTITVNFKLGIDPDKAQQLVQNRVSQAMPRLPEDVQRLGVTTLKSSPTLTMVVHLTSPDNRYDMTYLRNYAVLNVKDRLARLQGVGEVGLFGSGDYAMRVWLDPQKVAQRNLTATEIVNAIREQNIQVAAGTIGASPSNSPLQLSVNAQGRLTTEQEFADIILKTAPDGAVTRLGDVARVELAASQYGLRSLLDNKQAVAIPIFQAPGANALQVSDQVRSTMKELSKDFPSSIKYDIVYDPTQFVRASIKAVVHTLLEAITLVVVVVILFLQTWRASIIPLLAVPVSIIGTFALMLAFGYSINALSLFGM…	99.15	gnl|BL_ORD_ID|315|hsp_num:0	153
311_03096	DNA topoisomerase 4 subunit B	Strict	1000	1060.83	Escherichia coli parE conferring resistance to fluoroquinolones	78.98	3003316	protein variant model	D476N		fluoroquinolone antibiotic	antibiotic target alteration	fluoroquinolone resistant parE	MTEQYNAGAIEVLNGLEPVRRRPGMYTDTARPNHLGQEVIDNSVDEALAGHASKVQVILHADQSLEVIDDGRGMPVDIHPEEKVSGVELILCKLHAGGKFSNKNYQFSGGLHGVGISVVNALSKRVEVTVRRDGQVYEIAFEHGDKVSDLTVTGTCGRRNRGTSVHFWPDAKYFDSANFSVTRLVNNLRAKAVLCPGLEITFTDKVNNKDYQWYYEDGLKDYLAEGVKGYPVLPEEPFTGEFSADTEAANWAVIWQPEGGEMITESYVNLIPTAQGGTHVNGLRQGLLDAMREFCEFRNLLPRGVKLTGDDVFDRCSYVLSVKIQDPQFAGQTKERLSSRQTAAFVSGVVKDAFSLWLNEKPQLAEQLAEVCIANAHRRMRASKKVVRKKVASGPALPG…	MTQTYNADAIEVLTGLEPVRRRPGMYTDTTRPNHLGQEVIDNSVDEALAGHAKRVDVILHADQSLEVIDDGRGMPVDIHPEEGVPAVELILCRLHAGGKFSNKNYQFSGGLHGVGISVVNALSKRVEVNVRRDGQVYNIAFENGEKVQDLQVVGTCGKRNTGTSVHFWPDETFFDSPRFSVSRLTHVLKAKAVLCPGVEITFKDEINNTEQRWCYQDGLNDYLAEAVNGLPTLPEKPFIGNFAGDTEAVDWALLWLPEGGELLTESYVNLIPTMQGGTHVNGLRQGLLDAMREFCEYRNILPRGVKLSAEDIWDRCAYVLSVKMQDPQFAGQTKERLSSRQCAAFVSGVVKDAFILWLNQNVQAAELLAEMAISSAQRRMRAAKKVVRKKLTSGPALPG…	99.37	gnl|BL_ORD_ID|126|hsp_num:0	1055
311_00370	Efflux pump membrane transporter BepE	Strict	750	828.165	adeF	43.92	3000777	protein homolog model	n/a	n/a	acridine dye; aminoglycoside antibiotic; triclosan; aminocoumarin antibiotic; penam; phenicol antibiotic; antibacterial free fatty acids; monobactam; macrolide antibiotic; tetracycline antibiotic; diaminopyrimidine antibiotic; carbapenem; fluoroquinolone antibiotic; glycylcycline	antibiotic efflux	resistance-nodulation-cell division (RND) antibiotic efflux pump	MLSKFFIHRPKFALVISLAMTLMGMIALKVLPISEYPQISPTVITVSTMYPGANADVVKKTVAQPIEAKVNGVEDMIYMSSVIGNDGSYTLRIYFRVGADGDMAQVRVNNLVAQATSSLPQEVNQIGVTVKKKSSDMLGVITLRSPKQSYDSIYLSNYADLNIVERLKRIEGMSDITLLGKKDYSMRIWLNPNKLATLKLSASDVIGAIKTQNIQVAAGKIGGMPAPGDQQYQYVLQTKGRLTSAEEFENIIIRASKKGSLIRLKDVARVEVGAQGYEADGRMNNEPAAVLALYQLPTANALDVMERVKEAMKEYEKSFPDDLVYDIAYDSTEYVETSIDEVYETLVIAVLLVTFVVYVFLQNWRATIIPTLAIPVSIIATFAIMGVMGMTINTISLFG…	MNISKFFIDRPIFAGVLSVLILLAGLLSVFQLPISEYPEVVPPSVVVRAQYPGANPKVIAETVASPLEESINGVEDMLYMQSQANSDGNLTITVNFKLGIDPDKAQQLVQNRVSQAMPRLPEDVQRLGVTTLKSSPTLTMVVHLTSPDNRYDMTYLRNYAVLNVKDRLARLQGVGEVGLFGSGDYAMRVWLDPQKVAQRNLTATEIVNAIREQNIQVAAGTIGASPSNSPLQLSVNAQGRLTTEQEFADIILKTAPDGAVTRLGDVARVELAASQYGLRSLLDNKQAVAIPIFQAPGANALQVSDQVRSTMKELSKDFPSSIKYDIVYDPTQFVRASIKAVVHTLLEAITLVVVVVILFLQTWRASIIPLLAVPVSIIGTFALMLAFGYSINALSLFGM…	98.77	gnl|BL_ORD_ID|315|hsp_num:0	153
311_03076	Peptidoglycan D,D-transpeptidase FtsI	Strict	500	524.628	Haemophilus influenzae PBP3 conferring resistance to beta-lactam antibiotics	46.7	3004446	protein variant model	S385T		cephamycin; cephalosporin; penam	antibiotic target alteration	Penicillin-binding protein mutations conferring resistance to beta-lactam antibiotics	MIRKKTNAKQGNKRKSSAKPKAAVNDTKTAPKTAKVEVEPSFLIRWRFHLLLFFVFCAFALLVARVAYIQIIEPDNLIKQGDLRSIRVKSIPSARGIISDRNGEPLAVSVPVEAVWADPATIFKENALSQKQNWYALADVLGVDRQGLIDKIKRNEKRRFIYLQRQVSPAMANYIRELKLPGIGLKSESRRYYPAGEVSAHLVGVTGIDGHGLEGVERSYDEWLTGEEGKKTIRKDRYGRVVENIAWQDKQEGKSLQLTIDQRLQAIAYRAIKQAVADHRATSGSVVMLDVKTGAVLAMVNAPSYNPNNRTDWQSYKMRNRVITDSMEPGSTIKPFVILAALENGVADKDTIVDTGNGVLRLGGSRVRDVSWVGKASLSMILKKSSNIGVTKLAMQMPV…	MVKFNSSRKSGKSKKTIRKLTAPETVKQNKPQKVFEKCFMRGRYMLSTVLILLGLCALVARAAYVQSINADTLSNEADKRSLRKDEVLSVRGSILDRNGQLLSVSVPMSAIVADPKTMLKENSLADKERIAALAEELGMTENDLVKKIEKNSKSGYLYLARQVELSKANYIRRLKIKGIILETEHRRFYPRVEEAAHVVGYTDIDGNGIEGIEKSFNSLLVGKDGSRTVRKDKRGNIVAHISDEKKYDAQDVTLSIDEKLQSMVYREIKKAVSENNAESGTAVLVDVRTGEVLAMATAPSYNPNNRVGVKSELMRNRAITDTFEPGSTVKPFVVLTALQRGVVKRDEIIDTTSFKLSGKEIVDVAPRAQQTLDEILMNSSNRGVSRLALRMPPSALMET…	97.87	gnl|BL_ORD_ID|1133|hsp_num:0	2886
311_03744	hypothetical protein	Strict	500	20.4014	chrB	100	3001302	protein homolog model	n/a	n/a	lincosamide antibiotic; macrolide antibiotic	antibiotic target alteration	non-erm 23S ribosomal RNA methyltransferase (G748)	MGLEACIECHRDISDECEICPHCGKPEPTKSYQVKQAVIKYNQ	MLNRIVRYLACPHCGASLAQGDRALFCPAGHSFDIAKQGYVNLLPRATKLRADTKEMVEARDAFLSAGHYDPVMDALVDLARRTADPAVPGCVVDIGGGTGHYHAGVMEAFPDAQGLLLDISKYAVRRAAKAHPRIAAAVTDAWQTLPLRDAAAGMVINTFAPRNGPELHRVLHPRGVLLVVTPLPDHLREVIGALGLLQVDEGKESRLAEQLAPHFSAVATEELTRTMALDHQALAHLVGMGPNAWHRDAQRDLETIQRLPAPTRVTLSVRLSAYRLSA	15.36	gnl|BL_ORD_ID|146|hsp_num:0	305
311_03811	hypothetical protein	Strict	500	20.4014	chrB	100	3001302	protein homolog model	n/a	n/a	lincosamide antibiotic; macrolide antibiotic	antibiotic target alteration	non-erm 23S ribosomal RNA methyltransferase (G748)	MGLEACIECHRDISDECEICPHCGKPEPTKSYQVKQAVIKYNQ	MLNRIVRYLACPHCGASLAQGDRALFCPAGHSFDIAKQGYVNLLPRATKLRADTKEMVEARDAFLSAGHYDPVMDALVDLARRTADPAVPGCVVDIGGGTGHYHAGVMEAFPDAQGLLLDISKYAVRRAAKAHPRIAAAVTDAWQTLPLRDAAAGMVINTFAPRNGPELHRVLHPRGVLLVVTPLPDHLREVIGALGLLQVDEGKESRLAEQLAPHFSAVATEELTRTMALDHQALAHLVGMGPNAWHRDAQRDLETIQRLPAPTRVTLSVRLSAYRLSA	15.36	gnl|BL_ORD_ID|146|hsp_num:0	305
311_00364	Beta-lactamase PSE-4	Strict	500	579.711	CARB-22	98.94	3003151	protein homolog model	n/a	n/a	penam	antibiotic inactivation	CARB beta-lactamase	MKKLFLLVGLMVCSTVSYASKLNEDISLIEKQTSGRIGVSVWDTQTDERWDYRGDERFPLMSTFKTLACATMLSDMDSGKLNKNATAKIDERNIVVWSPVMDKLAGQSTRIEHACEAAMLMSDNTAANLVLNEIGGPKAVTLFLRSIGDKATRLDRLEPRLNEAKPGDKRDTTTPNAMVNTLHTLMEDNALSYESRTQLKIWMQDNKVSDSLMRSVLPKGWSIADRSGTGNYGSRGISAMIWKDNYKPVYISIYVTDTDLSLQARDQLIAQISQLILEHYKES	MKKLFLLVGLMVCSTVSYASKLNEDISLIEKQTSGRIGVSVWDTQTDKRWDYRGDERFPLMSTFKTLACATMLSDMDSGKLNKNATAKIDERNIVVWSPVMDKLAGQSTRIEHACEAAMLMSDNTAANLVLNEIGGPKAVTQFLRSIGDKATRLDRLEPRLNEAKPGDKRDTTTPNAMVNTLHTLMEDNALSYESRTQLKIWMQDNKVSDSLMRSVLPKGWSIADRSGAGNYGSRGISAMIWKDNYKPVYISIYVTDTDLSLQARDQLIAQISQLILEHYKES	100	gnl|BL_ORD_ID|342|hsp_num:0	1201
312_00309	Beta-lactamase PSE-4	Perfect	500	585.104	CARB-18	100	3003174	protein homolog model	n/a	n/a	penam	antibiotic inactivation	CARB beta-lactamase	MKKLFLLVGLMVCSTVSYASKLNEDISLIEKQTSGRIGVSVWDTQTDERWDYRGDERFPLMSTFKTLACATMLSDMDSGKLNKNATAKIDERNIVVWSPVMDKLAGQSTRIEHACEAAMLMSDNTAANLVLNEIGGPKAVTLFLRSIGDKATRLDRLEPRLNEAKPGDKRDTTTPNAMVNTLHTLMEDNALSYESRTQLKIWMQDNKVSDSLMRSVLPKGWSIADRSGAGNYGSRGISAMIWKDNYKPVYISIYVTDTDLSLQARDQLIAQISQLILEHYKES	MKKLFLLVGLMVCSTVSYASKLNEDISLIEKQTSGRIGVSVWDTQTDERWDYRGDERFPLMSTFKTLACATMLSDMDSGKLNKNATAKIDERNIVVWSPVMDKLAGQSTRIEHACEAAMLMSDNTAANLVLNEIGGPKAVTLFLRSIGDKATRLDRLEPRLNEAKPGDKRDTTTPNAMVNTLHTLMEDNALSYESRTQLKIWMQDNKVSDSLMRSVLPKGWSIADRSGAGNYGSRGISAMIWKDNYKPVYISIYVTDTDLSLQARDQLIAQISQLILEHYKES	100	gnl|BL_ORD_ID|1328|hsp_num:0	2039
312_00968	Malate-2H(+)/Na(+)-lactate antiporter	Strict	710	723.005	tet(35)	95.66	3000481	protein homolog model	n/a	n/a	pleuromutilin antibiotic; tetracycline antibiotic; nitroimidazole antibiotic; peptide antibiotic; rifamycin antibiotic; acridine dye; fluoroquinolone antibiotic; cephalosporin; penam; macrolide antibiotic	antibiotic efflux	ATP-binding cassette (ABC) antibiotic efflux pump	MNLIDFSHSPVSLLPPIVALTLAILTRRVLVSLGVGIALGAVLLNSWSIGGTASYVGTQVSSVFIEDGGINTWNMSIVGFLILLGMTTALLTLSGGTRAFAEWAQSRVKSKRGSKLLAAFLGVFIFVDDYFNSLAVGAISRPVTDRFYVSRAKLAYILDSTAAPMCVIMPASSWGAYIITIIGGILVSHGITEYSALGAYVRLIPMNFYAVFALLMVFAVAWFGLDIGKMREHEIAASQGRGFDKDKENDTQEAHELNEELDIRESEKGKVSDLILPIVTLIVATIASMMYTGGQALAADGKEFALLGAFENTDVGTSLIYGSLLGLAVALFTVLKQGLPLTEITRTLWIGAKSMFGAILILVFAWTIGSVIGDMKTGSYLSTMAQGNINPHWLPVILF…	MCVIMPASSWGAYIITIIGGILVSHGITEYSALGAYVRLIPMNFYAVFALLMVFAVAWFGLDIGKMREHEIAASQGRGFDKDKENDSQEAHDLNEELDIRESEKGKVSDLILPIVTLIVATIASMLYTGGQALAADGKEFVLLGAFENTDVGTSLIYGSLLGLAVALFTVIKQGLPMVEIARTLWIGAKSMFGAILILVFAWTIGSVIGDMKTGSYLSTMAQGNINPHWLPVILFLLSGLMAFSTGTSWGTFGIMLPIAGDMAGATDVALMLPMLSAVLAGAVFGDHCSPISDTTILSSTGARCNHIDHVSTQLPYALSVAFVSCIGFITLGMTASIAFSFIAASITFVIVCAILSWLSKSKMASCQNA	144.44	gnl|BL_ORD_ID|2354|hsp_num:0	1969
312_00303	Efflux pump membrane transporter BepE	Strict	750	826.239	adeF	43.92	3000777	protein homolog model	n/a	n/a	glycylcycline; phenicol antibiotic; aminoglycoside antibiotic; monobactam; penam; acridine dye; fluoroquinolone antibiotic; tetracycline antibiotic; aminocoumarin antibiotic; diaminopyrimidine antibiotic; carbapenem; macrolide antibiotic; antibacterial free fatty acids; triclosan	antibiotic efflux	resistance-nodulation-cell division (RND) antibiotic efflux pump	MLSKFFIHRPKFALVISLAMTLMGMIALKVLPISEYPQISPTVITVSTMYPGANADVVKKTVAQPIEAKVNGVEDMIYMSSVIGNDGSYTLRIYFRVGADGDMAQVRVNNLVAQATSSLPQEVNQIGVTVKKKSSDMLGVITLRSPKQSYDSIYLSNYADLNIVERLKRIEGMSDITLLGKKDYSMRIWLNPNKLATLKLSASDVIGAIKTQNIQVAAGKIGGMPAPGDQQYQYVLQTKGRLTSAEEFENIIILASKKGSLIRLKDVARVEVGAQGYEADGRMNNEPAAVLALYQLPTANALDVMERVKEAMKEYEKSFPDDLVYDIAYDSTEYVETSIDEVYETLVIAVLLVTFVVYVFLQNWRATIIPTLAIPVSIIATFAIMGVMGMTINTISLFG…	MNISKFFIDRPIFAGVLSVLILLAGLLSVFQLPISEYPEVVPPSVVVRAQYPGANPKVIAETVASPLEESINGVEDMLYMQSQANSDGNLTITVNFKLGIDPDKAQQLVQNRVSQAMPRLPEDVQRLGVTTLKSSPTLTMVVHLTSPDNRYDMTYLRNYAVLNVKDRLARLQGVGEVGLFGSGDYAMRVWLDPQKVAQRNLTATEIVNAIREQNIQVAAGTIGASPSNSPLQLSVNAQGRLTTEQEFADIILKTAPDGAVTRLGDVARVELAASQYGLRSLLDNKQAVAIPIFQAPGANALQVSDQVRSTMKELSKDFPSSIKYDIVYDPTQFVRASIKAVVHTLLEAITLVVVVVILFLQTWRASIIPLLAVPVSIIGTFALMLAFGYSINALSLFGM…	98.77	gnl|BL_ORD_ID|315|hsp_num:0	153
312_03202	DNA topoisomerase 4 subunit B	Strict	1000	1060.83	Escherichia coli parE conferring resistance to fluoroquinolones	78.98	3003316	protein variant model	D476N		fluoroquinolone antibiotic	antibiotic target alteration	fluoroquinolone resistant parE	MTEQYNAGAIEVLNGLEPVRRRPGMYTDTARPNHLGQEVIDNSVDEALAGHASKVQVILHADQSLEVIDDGRGMPVDIHPEEKVSGVELILCKLHAGGKFSNKNYQFSGGLHGVGISVVNALSKRVEVTVRRDGQVYEIAFEHGDKVSDLTVTGTCGRRNRGTSVHFWPDAKYFDSANFSVTRLVNNLRAKAVLCPGLEITFTDKVNNKDYQWYYEDGLKDYLAEGVKGYPVLPEEPFTGEFSADTEAANWAVIWQPEGGEMITESYVNLIPTAQGGTHVNGLRQGLLDAMREFCEFRNLLPRGVKLTGDDVFDRCSYVLSVKIQDPQFAGQTKERLSSRQTAAFVSGVVKDAFSLWLNEKPQLAEQLAEVCIANAHRRMRASKKVVRKKVASGPALPG…	MTQTYNADAIEVLTGLEPVRRRPGMYTDTTRPNHLGQEVIDNSVDEALAGHAKRVDVILHADQSLEVIDDGRGMPVDIHPEEGVPAVELILCRLHAGGKFSNKNYQFSGGLHGVGISVVNALSKRVEVNVRRDGQVYNIAFENGEKVQDLQVVGTCGKRNTGTSVHFWPDETFFDSPRFSVSRLTHVLKAKAVLCPGVEITFKDEINNTEQRWCYQDGLNDYLAEAVNGLPTLPEKPFIGNFAGDTEAVDWALLWLPEGGELLTESYVNLIPTMQGGTHVNGLRQGLLDAMREFCEYRNILPRGVKLSAEDIWDRCAYVLSVKMQDPQFAGQTKERLSSRQCAAFVSGVVKDAFILWLNQNVQAAELLAEMAISSAQRRMRAAKKVVRKKLTSGPALPG…	99.37	gnl|BL_ORD_ID|126|hsp_num:0	1055
312_03222	Peptidoglycan D,D-transpeptidase FtsI	Strict	500	522.702	Haemophilus influenzae PBP3 conferring resistance to beta-lactam antibiotics	46.52	3004446	protein variant model	S385T		cephalosporin; cephamycin; penam	antibiotic target alteration	Penicillin-binding protein mutations conferring resistance to beta-lactam antibiotics	MIRKKTNAKQGNKRKSSAKPKAAVNDTKTAPKAAKVEVEPSFLIRWRFHLLLFFVFCAFALLVARVAYIQIIEPDNLIKQGDLRSIRVKSIPSARGIISDRNGEPLAVSVPVEAVWADPATIFKENALSQKQNWYALADVLGVDRQGLIDKIKRNEKRRFIYLQRQVSPAMANYIRELKLPGIGLKSESRRYYPAGEVSAHLVGVTGIDGHGLEGVERSYDEWLTGEEGKKTIRKDRYGRVVENIAWQDKQEGKSLQLTIDQRLQAIAYRAIKQAVADHRATSGSVVMLDVKTGAVLAMVNAPSYNPNNRTDWQSYKMRNRVITDSMEPGSTIKPFVILAALENGVADKDTIVDTGNGVLRLGGSRVRDVSWVGKASLSMILKKSSNIGVTKLAMQMPV…	MVKFNSSRKSGKSKKTIRKLTAPETVKQNKPQKVFEKCFMRGRYMLSTVLILLGLCALVARAAYVQSINADTLSNEADKRSLRKDEVLSVRGSILDRNGQLLSVSVPMSAIVADPKTMLKENSLADKERIAALAEELGMTENDLVKKIEKNSKSGYLYLARQVELSKANYIRRLKIKGIILETEHRRFYPRVEEAAHVVGYTDIDGNGIEGIEKSFNSLLVGKDGSRTVRKDKRGNIVAHISDEKKYDAQDVTLSIDEKLQSMVYREIKKAVSENNAESGTAVLVDVRTGEVLAMATAPSYNPNNRVGVKSELMRNRAITDTFEPGSTVKPFVVLTALQRGVVKRDEIIDTTSFKLSGKEIVDVAPRAQQTLDEILMNSSNRGVSRLALRMPPSALMET…	97.87	gnl|BL_ORD_ID|1133|hsp_num:0	2886
312_02116	Efflux pump membrane transporter BepG	Strict	750	795.808	adeF	42.09	3000777	protein homolog model	n/a	n/a	glycylcycline; phenicol antibiotic; aminoglycoside antibiotic; monobactam; penam; acridine dye; fluoroquinolone antibiotic; tetracycline antibiotic; aminocoumarin antibiotic; diaminopyrimidine antibiotic; carbapenem; macrolide antibiotic; antibacterial free fatty acids; triclosan	antibiotic efflux	resistance-nodulation-cell division (RND) antibiotic efflux pump	MLSRFFIQRPKFALVISIILTLAGAISLAILPVAEYPQISPPSVSVTAYYTGASAEVVEQAIADPIETSVNGVENMIYMSSKSANDGSYSLNVTFDVGTDPDMAQVNVQNRVSQIESKLPQEVRMVGVTVKKRSPDLLMVLNFYSPDGKYDDQFLINYINLNVKDQLARAKGISEVNVIGGGEYAMRVWLDPEKMANLKLTTSDVYAALAEQNVQVAAGRVGAAPYNNPQEVQFNLVTKGRLESVSEFENVVLRANPNGSTVYLKDVARVELGKKFYDGNGKFRGQDASIVALSLQSDANALESGKAVMELLERLSENFPEGMTYETSYDTTVFVAESIKGVVKTLVEAILLVIAVTYLFLGSARATLIPVVAIPVSLIGTFAIMQATGFTINTVTLFG…	MNISKFFIDRPIFAGVLSVLILLAGLLSVFQLPISEYPEVVPPSVVVRAQYPGANPKVIAETVASPLEESINGVEDMLYMQSQANSDGNLTITVNFKLGIDPDKAQQLVQNRVSQAMPRLPEDVQRLGVTTLKSSPTLTMVVHLTSPDNRYDMTYLRNYAVLNVKDRLARLQGVGEVGLFGSGDYAMRVWLDPQKVAQRNLTATEIVNAIREQNIQVAAGTIGASPSNSPLQLSVNAQGRLTTEQEFADIILKTAPDGAVTRLGDVARVELAASQYGLRSLLDNKQAVAIPIFQAPGANALQVSDQVRSTMKELSKDFPSSIKYDIVYDPTQFVRASIKAVVHTLLEAITLVVVVVILFLQTWRASIIPLLAVPVSIIGTFALMLAFGYSINALSLFGM…	99.15	gnl|BL_ORD_ID|315|hsp_num:0	153
312_04586	cAMP-activated global transcriptional regulator CRP	Strict	400	418.313	CRP	95.24	3000518	protein homolog model	n/a	n/a	aminocoumarin antibiotic; acridine dye; glycylcycline; diaminopyrimidine antibiotic; carbapenem; macrolide antibiotic; phenicol antibiotic; aminoglycoside antibiotic; monobactam; fluoroquinolone antibiotic; penam; tetracycline antibiotic; triclosan; antibacterial free fatty acids	antibiotic efflux	resistance-nodulation-cell division (RND) antibiotic efflux pump	MVLGKPQTDPTLEWFLSHCHIHKYPSKSTLIHAGEKAETLYYIVKGSVAVLIKDEEGKEMILSYLNQGDFIGELGLFEEDQERTAWVRAKSPCEVAEISFKKFRQLIQVNPDILMRLSAQMARRLQVTSQKVGDLAFLDVTGRIAQTLLNLAKQPDAMTHPDGMQIKITRQEIGQIVGCSRETVGRILKMLEEQNLISAHGKTIVVYGTR	MVLGKPQTDPTLEWFLSHCHIHKYPSKSKLIHQGEKAETLYYIVKGSVAVLIKDEEGKEMILSYLNQGDFIGELGLFEEGQERSAWVRAKTACEVAEISYKKFRQLIQVNPDILMRLSAQMARRLQVTSEKVGNLAFLDVTGRIAQTLLNLAKQPDAMTHPDGMQIKITRQEIGQIVGCSRETVGRILKMLEDQNLISAHGKTIVVYGTR	100	gnl|BL_ORD_ID|230|hsp_num:0	869
313_03684	cAMP-activated global transcriptional regulator CRP	Strict	400	418.313	CRP	95.24	3000518	protein homolog model	n/a	n/a	monobactam; glycylcycline; penam; antibacterial free fatty acids; tetracycline antibiotic; acridine dye; phenicol antibiotic; carbapenem; aminocoumarin antibiotic; triclosan; diaminopyrimidine antibiotic; aminoglycoside antibiotic; fluoroquinolone antibiotic; macrolide antibiotic	antibiotic efflux	resistance-nodulation-cell division (RND) antibiotic efflux pump	MVLGKPQTDPTLEWFLSHCHIHKYPSKSTLIHAGEKAETLYYIVKGSVAVLIKDEEGKEMILSYLNQGDFIGELGLFEEDQERTAWVRAKSPCEVAEISFKKFRQLIQVNPDILMRLSAQMARRLQVTSQKVGDLAFLDVTGRIAQTLLNLAKQPDAMTHPDGMQIKITRQEIGQIVGCSRETVGRILKMLEEQNLISAHGKTIVVYGTR	MVLGKPQTDPTLEWFLSHCHIHKYPSKSKLIHQGEKAETLYYIVKGSVAVLIKDEEGKEMILSYLNQGDFIGELGLFEEGQERSAWVRAKTACEVAEISYKKFRQLIQVNPDILMRLSAQMARRLQVTSEKVGNLAFLDVTGRIAQTLLNLAKQPDAMTHPDGMQIKITRQEIGQIVGCSRETVGRILKMLEDQNLISAHGKTIVVYGTR	100	gnl|BL_ORD_ID|230|hsp_num:0	869
313_02323	Efflux pump membrane transporter BepG	Strict	750	795.808	adeF	42.09	3000777	protein homolog model	n/a	n/a	monobactam; acridine dye; phenicol antibiotic; carbapenem; penam; aminocoumarin antibiotic; triclosan; diaminopyrimidine antibiotic; aminoglycoside antibiotic; fluoroquinolone antibiotic; glycylcycline; antibacterial free fatty acids; macrolide antibiotic; tetracycline antibiotic	antibiotic efflux	resistance-nodulation-cell division (RND) antibiotic efflux pump	MLSRFFIQRPKFALVISIILTLAGAISLAILPVAEYPQISPPSVSVTAYYTGASAEVVEQAIADPIETSVNGVENMIYMSSKSANDGSYSLNVTFDVGTDPDMAQVNVQNRVSQIESKLPQEVRMVGVTVKKRSPDLLMVLNFYSPDGKYDDQFLINYINLNVKDQLARAKGISEVNVIGGGEYAMRVWLDPEKMANLKLTTSDVYAALAEQNVQVAAGRVGAAPYNNPQEVQFNLVTKGRLESVSEFENVVLRANPNGSTVYLKDVARVELGKKFYDGNGKFRGQDASIVALSLQSDANALESGKAVMELLERLSENFPEGMTYETSYDTTVFVAESIKGVVKTLVEAILLVIAVTYLFLGSARATLIPVVAIPVSLIGTFAIMQATGFTINTVTLFG…	MNISKFFIDRPIFAGVLSVLILLAGLLSVFQLPISEYPEVVPPSVVVRAQYPGANPKVIAETVASPLEESINGVEDMLYMQSQANSDGNLTITVNFKLGIDPDKAQQLVQNRVSQAMPRLPEDVQRLGVTTLKSSPTLTMVVHLTSPDNRYDMTYLRNYAVLNVKDRLARLQGVGEVGLFGSGDYAMRVWLDPQKVAQRNLTATEIVNAIREQNIQVAAGTIGASPSNSPLQLSVNAQGRLTTEQEFADIILKTAPDGAVTRLGDVARVELAASQYGLRSLLDNKQAVAIPIFQAPGANALQVSDQVRSTMKELSKDFPSSIKYDIVYDPTQFVRASIKAVVHTLLEAITLVVVVVILFLQTWRASIIPLLAVPVSIIGTFALMLAFGYSINALSLFGM…	99.15	gnl|BL_ORD_ID|315|hsp_num:0	153
313_04787	hypothetical protein	Strict	750	21.557	MexE	100	3000803	protein homolog model	n/a	n/a	monobactam; acridine dye; penam; carbapenem; glycylcycline; phenicol antibiotic; aminoglycoside antibiotic; triclosan; aminocoumarin antibiotic; diaminopyrimidine antibiotic; fluoroquinolone antibiotic; antibacterial free fatty acids; macrolide antibiotic; tetracycline antibiotic	antibiotic efflux	resistance-nodulation-cell division (RND) antibiotic efflux pump	MQQRKKAIVLKKEKVLDGDNKTEALKRDEIRRSAALTERATMNDSKIRNKVTFIEME	MEQSSHFSWRYPLALAAVLVLSACGKAPETTQGMAAPKVSVAEVIEQPLNEWDEFTGRLEAPESVELRPRVSGYIDRVAFHEGALVKKGDLLFQIDPRPFEAEVKRLEAQLQQARAAQARSVNEAQRGERLRASNAISAELADARTTAAQEAKAAVAATQAQLDAARLNLSFTRITAPIDGRVSRAEVTAGNLVNSGETLLTTLVSTDKVYAYFDADERVFLKYVELARQAGRDTRSESPVYLGLSSEDGNPHLGRLDFLDNQVNPRTGTIRGRAVFDNAKGEFTPGLYVRLKLVGSKTYAATLIKDEAVGTDLGKKFVLVLDGDNKTVYRTVEMGPKLEGLRIVRSGLSKGDRIVVNGLQRVRPGMQVDPQKVEMASADTLATLARLRQSVGDSEPPK…	13.77	gnl|BL_ORD_ID|2148|hsp_num:0	1067
313_00517	Efflux pump membrane transporter BepE	Strict	750	828.165	adeF	43.92	3000777	protein homolog model	n/a	n/a	monobactam; acridine dye; phenicol antibiotic; carbapenem; penam; aminocoumarin antibiotic; triclosan; diaminopyrimidine antibiotic; aminoglycoside antibiotic; fluoroquinolone antibiotic; glycylcycline; antibacterial free fatty acids; macrolide antibiotic; tetracycline antibiotic	antibiotic efflux	resistance-nodulation-cell division (RND) antibiotic efflux pump	MLSKFFIHRPKFALVISLAMTLMGMIALKVLPISEYPQISPTVITVSTMYPGANADVVKKTVAQPIEAKVNGVEDMIYMSSVIGNDGSYTLRIYFRVGADGDMAQVRVNNLVAQATSSLPQEVNQIGVTVKKKSSDMLGVITLRSPKQSYDSIYLSNYADLNIVERLKRIEGMSDITLLGKKDYSMRIWLNPNKLATLKLSASDVIGAIKTQNIQVAAGKIGGMPAPGDQQYQYVLQTKGRLTSAEEFENIIIRASKKGSLIRLKDVARVEVGAQGYEADGRMNNEPAAVLALYQLPTANALDVMERVKEAMKEYEKSFPDDLVYDIAYDSTEYVETSIDEVYETLVIAVLLVTFVVYVFLQNWRATIIPTLAIPVSIIATFAIMGVMGMTINTISLFG…	MNISKFFIDRPIFAGVLSVLILLAGLLSVFQLPISEYPEVVPPSVVVRAQYPGANPKVIAETVASPLEESINGVEDMLYMQSQANSDGNLTITVNFKLGIDPDKAQQLVQNRVSQAMPRLPEDVQRLGVTTLKSSPTLTMVVHLTSPDNRYDMTYLRNYAVLNVKDRLARLQGVGEVGLFGSGDYAMRVWLDPQKVAQRNLTATEIVNAIREQNIQVAAGTIGASPSNSPLQLSVNAQGRLTTEQEFADIILKTAPDGAVTRLGDVARVELAASQYGLRSLLDNKQAVAIPIFQAPGANALQVSDQVRSTMKELSKDFPSSIKYDIVYDPTQFVRASIKAVVHTLLEAITLVVVVVILFLQTWRASIIPLLAVPVSIIGTFALMLAFGYSINALSLFGM…	98.77	gnl|BL_ORD_ID|315|hsp_num:0	153
313_03274	DNA topoisomerase 4 subunit B	Strict	1000	1060.83	Escherichia coli parE conferring resistance to fluoroquinolones	78.98	3003316	protein variant model	D476N		fluoroquinolone antibiotic	antibiotic target alteration	fluoroquinolone resistant parE	MTEQYNAGAIEVLNGLEPVRRRPGMYTDTARPNHLGQEVIDNSVDEALAGHASKVQVILHADQSLEVIDDGRGMPVDIHPEEKVSGVELILCKLHAGGKFSNKNYQFSGGLHGVGISVVNALSKRVEVTVRRDGQVYEIAFEHGDKVSDLTVTGTCGRRNRGTSVHFWPDAKYFDSANFSVTRLVNNLRAKAVLCPGLEITFTDKVNNKDYQWYYEDGLKDYLAEGVKGYPVLPEEPFTGEFSADTEAANWAVIWQPEGGEMITESYVNLIPTAQGGTHVNGLRQGLLDAMREFCEFRNLLPRGVKLTGDDVFDRCSYVLSVKIQDPQFAGQTKERLSSRQTAAFVSGVVKDAFSLWLNEKPQLAEQLAEVCIANAHRRMRASKKVVRKKVASGPALPG…	MTQTYNADAIEVLTGLEPVRRRPGMYTDTTRPNHLGQEVIDNSVDEALAGHAKRVDVILHADQSLEVIDDGRGMPVDIHPEEGVPAVELILCRLHAGGKFSNKNYQFSGGLHGVGISVVNALSKRVEVNVRRDGQVYNIAFENGEKVQDLQVVGTCGKRNTGTSVHFWPDETFFDSPRFSVSRLTHVLKAKAVLCPGVEITFKDEINNTEQRWCYQDGLNDYLAEAVNGLPTLPEKPFIGNFAGDTEAVDWALLWLPEGGELLTESYVNLIPTMQGGTHVNGLRQGLLDAMREFCEYRNILPRGVKLSAEDIWDRCAYVLSVKMQDPQFAGQTKERLSSRQCAAFVSGVVKDAFILWLNQNVQAAELLAEMAISSAQRRMRAAKKVVRKKLTSGPALPG…	99.37	gnl|BL_ORD_ID|126|hsp_num:0	1055
313_01653	Malate-2H(+)/Na(+)-lactate antiporter	Strict	710	722.62	tet(35)	95.39	3000481	protein homolog model	n/a	n/a	cephalosporin; rifamycin antibiotic; acridine dye; peptide antibiotic; penam; pleuromutilin antibiotic; fluoroquinolone antibiotic; nitroimidazole antibiotic; macrolide antibiotic; tetracycline antibiotic	antibiotic efflux	ATP-binding cassette (ABC) antibiotic efflux pump	MNLIDFSHSPVSLLPPIVALTLAILTRRVLVSLGVGIALGAVLLNSWSIGGTASYVGTQVSSVFIEDGGINTWNMSIVGFLILLGMTTALLTLSGGTRAFAEWAQSRVKSKRGSKLLAAFLGVFIFVDDYFNSLAVGAISRPVTDRFYVSRAKLAYILDSTAAPMCVIMPASSWGAYIITIIGGILVSHGITEYSALGAYVRLIPMNFYAVFALLMVFAVAWFGLDIGKMREHEIAASQGRGFDKDKENDTQEAHELNEELDIRESEKGKVSDLILPIVTLIIATIASMMYTGGQALAADGKEFALLGAFENTDVGTSLIYGSLLGLAVALFTVLKQGLPLTEITRTLWIGAKSMFGAILILVFAWTIGSVIGDMKTGSYLSTMAQGNINPHWLPVILF…	MCVIMPASSWGAYIITIIGGILVSHGITEYSALGAYVRLIPMNFYAVFALLMVFAVAWFGLDIGKMREHEIAASQGRGFDKDKENDSQEAHDLNEELDIRESEKGKVSDLILPIVTLIVATIASMLYTGGQALAADGKEFVLLGAFENTDVGTSLIYGSLLGLAVALFTVIKQGLPMVEIARTLWIGAKSMFGAILILVFAWTIGSVIGDMKTGSYLSTMAQGNINPHWLPVILFLLSGLMAFSTGTSWGTFGIMLPIAGDMAGATDVALMLPMLSAVLAGAVFGDHCSPISDTTILSSTGARCNHIDHVSTQLPYALSVAFVSCIGFITLGMTASIAFSFIAASITFVIVCAILSWLSKSKMASCQNA	144.44	gnl|BL_ORD_ID|2354|hsp_num:0	1969
313_00523	Beta-lactamase PSE-4	Perfect	500	585.489	CARB-20	100	3003150	protein homolog model	n/a	n/a	penam	antibiotic inactivation	CARB beta-lactamase	MKKLFLLVGLMVCSTVSYASKLNEDISLIEKQTSGRIGVSVWDTQTDERWDYRGDERFPLMSTFKTLACATMLSDMDSGKLNKNATARIDERNIVVWSPVMDKLAGQSTRIEHACEAAMLMSDNTAANLVLNEIGGPKAVTLFLRSIGDKATRLDRLEPRLNEAKPGDKRDTTTPNAMVNTLHTLMEDNALSYESRTQLKIWMQDNKVSDSLMRSVLPKGWSIADRSGAGNYGSRGISAMIWKDNYKPVYISIYVTDTDLSLQARDQLIAQISQLILEHYKES	MKKLFLLVGLMVCSTVSYASKLNEDISLIEKQTSGRIGVSVWDTQTDERWDYRGDERFPLMSTFKTLACATMLSDMDSGKLNKNATARIDERNIVVWSPVMDKLAGQSTRIEHACEAAMLMSDNTAANLVLNEIGGPKAVTLFLRSIGDKATRLDRLEPRLNEAKPGDKRDTTTPNAMVNTLHTLMEDNALSYESRTQLKIWMQDNKVSDSLMRSVLPKGWSIADRSGAGNYGSRGISAMIWKDNYKPVYISIYVTDTDLSLQARDQLIAQISQLILEHYKES	100	gnl|BL_ORD_ID|1869|hsp_num:0	2110
313_03294	Peptidoglycan D,D-transpeptidase FtsI	Strict	500	522.702	Haemophilus influenzae PBP3 conferring resistance to beta-lactam antibiotics	46.52	3004446	protein variant model	S385T		cephalosporin; cephamycin; penam	antibiotic target alteration	Penicillin-binding protein mutations conferring resistance to beta-lactam antibiotics	MIRKKTNSKQGNKRKSSAKPKAAVNDTKTAPKAAKVEVEPSFLIRWRFHLLLFFVFCAFALLVARVAYIQIIEPDNLIKQGDLRSIRVKSIPSARGIISDRNGEPLAVSVPVEAVWADPATIFKENALSQKQNWYALADVLGVDRQGLIDKIKRNEKRRFIYLQRQVSPAMANYIRELKLPGIGLKSESRRYYPAGEVSAHLVGVTGIDGHGLEGVERSYDEWLTGEEGKKTIRKDRYGRVVENIAWQDKQEGKSLQLTIDQRLQAIAYRAIKQAVADHRATSGSVVMLDVKTGAVLAMVNAPSYNPNNRTDWQSYKMRNRVITDSMEPGSTIKPFVILAALENGVADKDTIVDTGNGVLRLGGSRVRDVSWVGKASLSMILKKSSNIGVTKLAMQMPV…	MVKFNSSRKSGKSKKTIRKLTAPETVKQNKPQKVFEKCFMRGRYMLSTVLILLGLCALVARAAYVQSINADTLSNEADKRSLRKDEVLSVRGSILDRNGQLLSVSVPMSAIVADPKTMLKENSLADKERIAALAEELGMTENDLVKKIEKNSKSGYLYLARQVELSKANYIRRLKIKGIILETEHRRFYPRVEEAAHVVGYTDIDGNGIEGIEKSFNSLLVGKDGSRTVRKDKRGNIVAHISDEKKYDAQDVTLSIDEKLQSMVYREIKKAVSENNAESGTAVLVDVRTGEVLAMATAPSYNPNNRVGVKSELMRNRAITDTFEPGSTVKPFVVLTALQRGVVKRDEIIDTTSFKLSGKEIVDVAPRAQQTLDEILMNSSNRGVSRLALRMPPSALMET…	97.87	gnl|BL_ORD_ID|1133|hsp_num:0	2886
314_01496	Efflux pump membrane transporter BepG	Strict	750	795.808	adeF	42.09	3000777	protein homolog model	n/a	n/a	fluoroquinolone antibiotic; diaminopyrimidine antibiotic; aminoglycoside antibiotic; glycylcycline; tetracycline antibiotic; penam; monobactam; phenicol antibiotic; carbapenem; antibacterial free fatty acids; acridine dye; aminocoumarin antibiotic; triclosan; macrolide antibiotic	antibiotic efflux	resistance-nodulation-cell division (RND) antibiotic efflux pump	MLSRFFIQRPKFALVISIILTLAGAISLAILPVAEYPQISPPSVSVTAYYTGASAEVVEQAIADPIETSVNGVENMIYMSSKSANDGSYSLNVTFDVGTDPDMAQVNVQNRVSQIESKLPQEVRMVGVTVKKRSPDLLMVLNFYSPDGKYDDQFLINYINLNVKDQLARAKGISEVNVIGGGEYAMRVWLDPEKMANLKLTTSDVYAALAEQNVQVAAGRVGAAPYNNPQEVQFNLVTKGRLESVSEFENVVLRANPNGSTVYLKDVARVELGKKFYDGNGKFRGQDASIVALSLQSDANALESGKAVMELLERLSENFPEGMTYETSYDTTVFVAESIKGVVKTLVEAILLVIAVTYLFLGSARATLIPVVAIPVSLIGTFAIMQATGFTINTVTLFG…	MNISKFFIDRPIFAGVLSVLILLAGLLSVFQLPISEYPEVVPPSVVVRAQYPGANPKVIAETVASPLEESINGVEDMLYMQSQANSDGNLTITVNFKLGIDPDKAQQLVQNRVSQAMPRLPEDVQRLGVTTLKSSPTLTMVVHLTSPDNRYDMTYLRNYAVLNVKDRLARLQGVGEVGLFGSGDYAMRVWLDPQKVAQRNLTATEIVNAIREQNIQVAAGTIGASPSNSPLQLSVNAQGRLTTEQEFADIILKTAPDGAVTRLGDVARVELAASQYGLRSLLDNKQAVAIPIFQAPGANALQVSDQVRSTMKELSKDFPSSIKYDIVYDPTQFVRASIKAVVHTLLEAITLVVVVVILFLQTWRASIIPLLAVPVSIIGTFALMLAFGYSINALSLFGM…	99.15	gnl|BL_ORD_ID|315|hsp_num:0	153
314_01593	Beta-lactamase PSE-4	Perfect	500	585.104	CARB-18	100	3003174	protein homolog model	n/a	n/a	penam	antibiotic inactivation	CARB beta-lactamase	MKKLFLLVGLMVCSTVSYASKLNEDISLIEKQTSGRIGVSVWDTQTDERWDYRGDERFPLMSTFKTLACATMLSDMDSGKLNKNATAKIDERNIVVWSPVMDKLAGQSTRIEHACEAAMLMSDNTAANLVLNEIGGPKAVTLFLRSIGDKATRLDRLEPRLNEAKPGDKRDTTTPNAMVNTLHTLMEDNALSYESRTQLKIWMQDNKVSDSLMRSVLPKGWSIADRSGAGNYGSRGISAMIWKDNYKPVYISIYVTDTDLSLQARDQLIAQISQLILEHYKES	MKKLFLLVGLMVCSTVSYASKLNEDISLIEKQTSGRIGVSVWDTQTDERWDYRGDERFPLMSTFKTLACATMLSDMDSGKLNKNATAKIDERNIVVWSPVMDKLAGQSTRIEHACEAAMLMSDNTAANLVLNEIGGPKAVTLFLRSIGDKATRLDRLEPRLNEAKPGDKRDTTTPNAMVNTLHTLMEDNALSYESRTQLKIWMQDNKVSDSLMRSVLPKGWSIADRSGAGNYGSRGISAMIWKDNYKPVYISIYVTDTDLSLQARDQLIAQISQLILEHYKES	100	gnl|BL_ORD_ID|1328|hsp_num:0	2039
314_02506	DNA topoisomerase 4 subunit B	Strict	1000	1060.83	Escherichia coli parE conferring resistance to fluoroquinolones	78.98	3003316	protein variant model	D476N		fluoroquinolone antibiotic	antibiotic target alteration	fluoroquinolone resistant parE	MTEQYNAGAIEVLNGLEPVRRRPGMYTDTARPNHLGQEVIDNSVDEALAGHASKVQVILHADQSLEVIDDGRGMPVDIHPEEKVSGVELILCKLHAGGKFSNKNYQFSGGLHGVGISVVNALSKRVEVTVRRDGQVYEIAFEHGDKVSDLTVTGTCGRRNRGTSVHFWPDAKYFDSANFSVTRLVNNLRAKAVLCPGLEITFTDKVNNKDYQWYYEDGLKDYLAEGVKGYPVLPEEPFTGEFSADTEAANWAVIWQPEGGEMITESYVNLIPTAQGGTHVNGLRQGLLDAMREFCEFRNLLPRGVKLTGDDVFDRCSYVLSVKIQDPQFAGQTKERLSSRQTAAFVSGVVKDAFSLWLNEKPQLAEQLAEVCIANAHRRMRASKKVVRKKVASGPALPG…	MTQTYNADAIEVLTGLEPVRRRPGMYTDTTRPNHLGQEVIDNSVDEALAGHAKRVDVILHADQSLEVIDDGRGMPVDIHPEEGVPAVELILCRLHAGGKFSNKNYQFSGGLHGVGISVVNALSKRVEVNVRRDGQVYNIAFENGEKVQDLQVVGTCGKRNTGTSVHFWPDETFFDSPRFSVSRLTHVLKAKAVLCPGVEITFKDEINNTEQRWCYQDGLNDYLAEAVNGLPTLPEKPFIGNFAGDTEAVDWALLWLPEGGELLTESYVNLIPTMQGGTHVNGLRQGLLDAMREFCEYRNILPRGVKLSAEDIWDRCAYVLSVKMQDPQFAGQTKERLSSRQCAAFVSGVVKDAFILWLNQNVQAAELLAEMAISSAQRRMRAAKKVVRKKLTSGPALPG…	99.37	gnl|BL_ORD_ID|126|hsp_num:0	1055
314_04368	cAMP-activated global transcriptional regulator CRP	Strict	400	418.313	CRP	95.24	3000518	protein homolog model	n/a	n/a	macrolide antibiotic; fluoroquinolone antibiotic; monobactam; carbapenem; acridine dye; glycylcycline; triclosan; aminoglycoside antibiotic; tetracycline antibiotic; phenicol antibiotic; antibacterial free fatty acids; aminocoumarin antibiotic; diaminopyrimidine antibiotic; penam	antibiotic efflux	resistance-nodulation-cell division (RND) antibiotic efflux pump	MVLGKPQTDPTLEWFLSHCHIHKYPSKSTLIHAGEKAETLYYIVKGSVAVLIKDEEGKEMILSYLNQGDFIGELGLFEEDQERTAWVRAKSPCEVAEISFKKFRQLIQVNPDILMRLSAQMARRLQVTSQKVGDLAFLDVTGRIAQTLLNLAKQPDAMTHPDGMQIKITRQEIGQIVGCSRETVGRILKMLEEQNLISAHGKTIVVYGTR	MVLGKPQTDPTLEWFLSHCHIHKYPSKSKLIHQGEKAETLYYIVKGSVAVLIKDEEGKEMILSYLNQGDFIGELGLFEEGQERSAWVRAKTACEVAEISYKKFRQLIQVNPDILMRLSAQMARRLQVTSEKVGNLAFLDVTGRIAQTLLNLAKQPDAMTHPDGMQIKITRQEIGQIVGCSRETVGRILKMLEDQNLISAHGKTIVVYGTR	100	gnl|BL_ORD_ID|230|hsp_num:0	869
314_01599	Efflux pump membrane transporter BepE	Strict	750	828.165	adeF	43.92	3000777	protein homolog model	n/a	n/a	fluoroquinolone antibiotic; diaminopyrimidine antibiotic; aminoglycoside antibiotic; glycylcycline; tetracycline antibiotic; penam; monobactam; phenicol antibiotic; carbapenem; antibacterial free fatty acids; acridine dye; aminocoumarin antibiotic; triclosan; macrolide antibiotic	antibiotic efflux	resistance-nodulation-cell division (RND) antibiotic efflux pump	MLSKFFIHRPKFALVISLAMTLMGMIALKVLPISEYPQISPTVITVSTMYPGANADVVKKTVAQPIEAKVNGVEDMIYMSSVIGNDGSYTLRIYFRVGADGDMAQVRVNNLVAQATSSLPQEVNQIGVTVKKKSSDMLGVITLRSPKQSYDSIYLSNYADLNIVERLKRIEGMSDITLLGKKDYSMRIWLNPNKLATLKLSASDVIGAIKTQNIQVAAGKIGGMPAPGDQQYQYVLQTKGRLTSAEEFENIIIRASKKGSLIRLKDVARVEVGAQGYEADGRMNNEPAAVLALYQLPTANALDVMERVKEAMKEYEKSFPDDLVYDIAYDSTEYVETSIDEVYETLVIAVLLVTFVVYVFLQNWRATIIPTLAIPVSIIATFAIMGVMGMTINTISLFG…	MNISKFFIDRPIFAGVLSVLILLAGLLSVFQLPISEYPEVVPPSVVVRAQYPGANPKVIAETVASPLEESINGVEDMLYMQSQANSDGNLTITVNFKLGIDPDKAQQLVQNRVSQAMPRLPEDVQRLGVTTLKSSPTLTMVVHLTSPDNRYDMTYLRNYAVLNVKDRLARLQGVGEVGLFGSGDYAMRVWLDPQKVAQRNLTATEIVNAIREQNIQVAAGTIGASPSNSPLQLSVNAQGRLTTEQEFADIILKTAPDGAVTRLGDVARVELAASQYGLRSLLDNKQAVAIPIFQAPGANALQVSDQVRSTMKELSKDFPSSIKYDIVYDPTQFVRASIKAVVHTLLEAITLVVVVVILFLQTWRASIIPLLAVPVSIIGTFALMLAFGYSINALSLFGM…	98.77	gnl|BL_ORD_ID|315|hsp_num:0	153
314_02878	Malate-2H(+)/Na(+)-lactate antiporter	Strict	710	723.005	tet(35)	95.66	3000481	protein homolog model	n/a	n/a	macrolide antibiotic; nitroimidazole antibiotic; tetracycline antibiotic; penam; peptide antibiotic; rifamycin antibiotic; pleuromutilin antibiotic; acridine dye; cephalosporin; fluoroquinolone antibiotic	antibiotic efflux	ATP-binding cassette (ABC) antibiotic efflux pump	MNLIDFSHSPVSLLPPIVALTLAILTRRVLVSLGVGIALGAVLLNSWSIGGTASYVGTQVSSVFIEDGGINTWNMSIVGFLILLGMTTALLTLSGGTRAFAEWAQSRVKSKRGSKLLAAFLGVFIFVDDYFNSLAVGAISRPVTDRFYVSRAKLAYILDSTAAPMCVIMPASSWGAYIITIIGGILVSHGITEYSALGAYVRLIPMNFYAVFALLMVFAVAWFGLDIGKMREHEIAASQGRGFDKDKENDTQEAHELNEELDIRESEKGKVSDLILPIVTLIVATIASMMYTGGQALAADGKEFALLGAFENTDVGTSLIYGSLLGLAVALFTVLKQGLPLTEITRTLWIGAKSMFGAILILVFAWTIGSVIGDMKTGSYLSTMAQGNINPHWLPVILF…	MCVIMPASSWGAYIITIIGGILVSHGITEYSALGAYVRLIPMNFYAVFALLMVFAVAWFGLDIGKMREHEIAASQGRGFDKDKENDSQEAHDLNEELDIRESEKGKVSDLILPIVTLIVATIASMLYTGGQALAADGKEFVLLGAFENTDVGTSLIYGSLLGLAVALFTVIKQGLPMVEIARTLWIGAKSMFGAILILVFAWTIGSVIGDMKTGSYLSTMAQGNINPHWLPVILFLLSGLMAFSTGTSWGTFGIMLPIAGDMAGATDVALMLPMLSAVLAGAVFGDHCSPISDTTILSSTGARCNHIDHVSTQLPYALSVAFVSCIGFITLGMTASIAFSFIAASITFVIVCAILSWLSKSKMASCQNA	144.44	gnl|BL_ORD_ID|2354|hsp_num:0	1969
314_02486	Peptidoglycan D,D-transpeptidase FtsI	Strict	500	522.702	Haemophilus influenzae PBP3 conferring resistance to beta-lactam antibiotics	46.52	3004446	protein variant model	S385T		penam; cephalosporin; cephamycin	antibiotic target alteration	Penicillin-binding protein mutations conferring resistance to beta-lactam antibiotics	MIRKKTNTKQGNKRKSSAKPKAAVNDTKTAPKAAKVEVEPSFLIRWRFHLLLFFVFCAFALLVARVAYIQIIEPDNLIKQGDLRSIRVKSIPSARGIISDRNGEPLAVSVPVEAVWADPATIFKENALSQKQNWYALADVLGVDRQGLIDKIKRNEKRRFIYLQRQVSPAMANYIRELKLPGIGLKSESRRYYPAGEVSAHLVGVTGIDGHGLEGVERSYDEWLTGEEGKKTIRKDRYGRVVENIAWQDKQEGKSLQLTIDQRLQAIAYRAIKQAVADHRATSGSVVMLDVKTGAVLAMVNAPSYNPNNRTDWQSYKMRNRVITDSMEPGSTIKPFVILAALENGVADKDTIVDTGNGVLRLGGSRVRDVSWVGKASLSMILKKSSNIGVTKLAMQMPV…	MVKFNSSRKSGKSKKTIRKLTAPETVKQNKPQKVFEKCFMRGRYMLSTVLILLGLCALVARAAYVQSINADTLSNEADKRSLRKDEVLSVRGSILDRNGQLLSVSVPMSAIVADPKTMLKENSLADKERIAALAEELGMTENDLVKKIEKNSKSGYLYLARQVELSKANYIRRLKIKGIILETEHRRFYPRVEEAAHVVGYTDIDGNGIEGIEKSFNSLLVGKDGSRTVRKDKRGNIVAHISDEKKYDAQDVTLSIDEKLQSMVYREIKKAVSENNAESGTAVLVDVRTGEVLAMATAPSYNPNNRVGVKSELMRNRAITDTFEPGSTVKPFVVLTALQRGVVKRDEIIDTTSFKLSGKEIVDVAPRAQQTLDEILMNSSNRGVSRLALRMPPSALMET…	97.87	gnl|BL_ORD_ID|1133|hsp_num:0	2886
315_02102	Peptidoglycan D,D-transpeptidase FtsI	Strict	500	524.628	Haemophilus influenzae PBP3 conferring resistance to beta-lactam antibiotics	46.7	3004446	protein variant model	S385T		cephalosporin; penam; cephamycin	antibiotic target alteration	Penicillin-binding protein mutations conferring resistance to beta-lactam antibiotics	MIRKKTNAKQGNKRKSSAKPKAAVNDTKTAPKTAKVEVEPSFLIRWRFHLLLFFVFCAFALLVARVAYIQIIEPDNLIKQGDLRSIRVKSIPSARGIISDRNGEPLAVSVPVEAVWADPATIFKENALSQKQNWYALADVLGVERQGLIDKIKRNEKRRFIYLQRQVSPAMANYIRELKLPGIGLKSESRRYYPAGEVSAHLVGVTGIDGHGLEGVERSYDEWLTGEEGKKTIRKDRYGRVVENIAWQDKQEGKSLQLTIDQRLQAIAYRAIKQAVADHRATSGSVVMLDVKTGAVLAMVNAPSYNPNNRTDWQSYKMRNRVITDSMEPGSTIKPFVILAALENGVADKDTIVDTGNGVLRLGGSRVRDVSWVGKASLSMILKKSSNIGVTKLAMQMPV…	MVKFNSSRKSGKSKKTIRKLTAPETVKQNKPQKVFEKCFMRGRYMLSTVLILLGLCALVARAAYVQSINADTLSNEADKRSLRKDEVLSVRGSILDRNGQLLSVSVPMSAIVADPKTMLKENSLADKERIAALAEELGMTENDLVKKIEKNSKSGYLYLARQVELSKANYIRRLKIKGIILETEHRRFYPRVEEAAHVVGYTDIDGNGIEGIEKSFNSLLVGKDGSRTVRKDKRGNIVAHISDEKKYDAQDVTLSIDEKLQSMVYREIKKAVSENNAESGTAVLVDVRTGEVLAMATAPSYNPNNRVGVKSELMRNRAITDTFEPGSTVKPFVVLTALQRGVVKRDEIIDTTSFKLSGKEIVDVAPRAQQTLDEILMNSSNRGVSRLALRMPPSALMET…	97.87	gnl|BL_ORD_ID|1133|hsp_num:0	2886
315_04148	cAMP-activated global transcriptional regulator CRP	Strict	400	418.313	CRP	95.24	3000518	protein homolog model	n/a	n/a	carbapenem; penam; glycylcycline; fluoroquinolone antibiotic; aminoglycoside antibiotic; monobactam; diaminopyrimidine antibiotic; aminocoumarin antibiotic; antibacterial free fatty acids; triclosan; phenicol antibiotic; tetracycline antibiotic; macrolide antibiotic; acridine dye	antibiotic efflux	resistance-nodulation-cell division (RND) antibiotic efflux pump	MVLGKPQTDPTLEWFLSHCHIHKYPSKSTLIHAGEKAETLYYIVKGSVAVLIKDEEGKEMILSYLNQGDFIGELGLFEEDQERTAWVRAKSPCEVAEISFKKFRQLIQVNPDILMRLSAQMARRLQVTSQKVGDLAFLDVTGRIAQTLLNLAKQPDAMTHPDGMQIKITRQEIGQIVGCSRETVGRILKMLEEQNLISAHGKTIVVYGTR	MVLGKPQTDPTLEWFLSHCHIHKYPSKSKLIHQGEKAETLYYIVKGSVAVLIKDEEGKEMILSYLNQGDFIGELGLFEEGQERSAWVRAKTACEVAEISYKKFRQLIQVNPDILMRLSAQMARRLQVTSEKVGNLAFLDVTGRIAQTLLNLAKQPDAMTHPDGMQIKITRQEIGQIVGCSRETVGRILKMLEDQNLISAHGKTIVVYGTR	100	gnl|BL_ORD_ID|230|hsp_num:0	869
315_01189	Malate-2H(+)/Na(+)-lactate antiporter	Strict	710	720.694	tet(35)	95.12	3000481	protein homolog model	n/a	n/a	penam; nitroimidazole antibiotic; cephalosporin; fluoroquinolone antibiotic; macrolide antibiotic; acridine dye; peptide antibiotic; rifamycin antibiotic; tetracycline antibiotic; pleuromutilin antibiotic	antibiotic efflux	ATP-binding cassette (ABC) antibiotic efflux pump	MNLIDFSHSPVSLLPPIVALTLAILTRRVLVSLGVGIALGAVLLNSWSIGGTASYVGTQVSSVFIEDGGINTWNMSIVGFLILLGMTTALLTLSGGTRAFAEWAQSRVKSKRGSKLLAAFLGVFIFVDDYFNSLAVGAISRPVTDRFYVSRAKLAYILDSTAAPMCVIMPASSWGAYIITIIGGILVSHGITEYSALGAYVRLIPMNFYAVFALLMVFAVAWFGLDIGKMREHEIAASQGRGFDKDKENDTQEAHELNEELDIRESEKGKVSDLILPIVTLIIATIASMMYTGGQALAADGKEFALLGAFENTDVGTSLIYGSLLGLAVALFTVLKQGLPLTEITRTLWIGAKSMFGAILILVFAWTIGSVIGDMKTGSYLSTMAQGNINPHWLPVILF…	MCVIMPASSWGAYIITIIGGILVSHGITEYSALGAYVRLIPMNFYAVFALLMVFAVAWFGLDIGKMREHEIAASQGRGFDKDKENDSQEAHDLNEELDIRESEKGKVSDLILPIVTLIVATIASMLYTGGQALAADGKEFVLLGAFENTDVGTSLIYGSLLGLAVALFTVIKQGLPMVEIARTLWIGAKSMFGAILILVFAWTIGSVIGDMKTGSYLSTMAQGNINPHWLPVILFLLSGLMAFSTGTSWGTFGIMLPIAGDMAGATDVALMLPMLSAVLAGAVFGDHCSPISDTTILSSTGARCNHIDHVSTQLPYALSVAFVSCIGFITLGMTASIAFSFIAASITFVIVCAILSWLSKSKMASCQNA	144.44	gnl|BL_ORD_ID|2354|hsp_num:0	1969
315_00540	Beta-lactamase PSE-4	Perfect	500	585.104	CARB-18	100	3003174	protein homolog model	n/a	n/a	penam	antibiotic inactivation	CARB beta-lactamase	MKKLFLLVGLMVCSTVSYASKLNEDISLIEKQTSGRIGVSVWDTQTDERWDYRGDERFPLMSTFKTLACATMLSDMDSGKLNKNATAKIDERNIVVWSPVMDKLAGQSTRIEHACEAAMLMSDNTAANLVLNEIGGPKAVTLFLRSIGDKATRLDRLEPRLNEAKPGDKRDTTTPNAMVNTLHTLMEDNALSYESRTQLKIWMQDNKVSDSLMRSVLPKGWSIADRSGAGNYGSRGISAMIWKDNYKPVYISIYVTDTDLSLQARDQLIAQISQLILEHYKES	MKKLFLLVGLMVCSTVSYASKLNEDISLIEKQTSGRIGVSVWDTQTDERWDYRGDERFPLMSTFKTLACATMLSDMDSGKLNKNATAKIDERNIVVWSPVMDKLAGQSTRIEHACEAAMLMSDNTAANLVLNEIGGPKAVTLFLRSIGDKATRLDRLEPRLNEAKPGDKRDTTTPNAMVNTLHTLMEDNALSYESRTQLKIWMQDNKVSDSLMRSVLPKGWSIADRSGAGNYGSRGISAMIWKDNYKPVYISIYVTDTDLSLQARDQLIAQISQLILEHYKES	100	gnl|BL_ORD_ID|1328|hsp_num:0	2039
315_02576	Efflux pump membrane transporter BepG	Strict	750	796.579	adeF	42.68	3000777	protein homolog model	n/a	n/a	carbapenem; phenicol antibiotic; penam; glycylcycline; fluoroquinolone antibiotic; aminocoumarin antibiotic; macrolide antibiotic; triclosan; acridine dye; diaminopyrimidine antibiotic; aminoglycoside antibiotic; antibacterial free fatty acids; monobactam; tetracycline antibiotic	antibiotic efflux	resistance-nodulation-cell division (RND) antibiotic efflux pump	MLSRFFIQRPKFALVISIILTLAGAISLAILPVAEYPQISPPSVSVTAYYTGASAEVVEQAIADPIETSVNGVENMIYMSSKSANDGSYSLNVTFDVGTDPDMAQVNVQNRVSQIESKLPQEVRMVGVTVKKRSPDLLMVLNFYSPDGKYDDQFLINYINLNVKDQLARAKGISEVNVIGGGEYAMRVWLDPEKMANLKLTTSDVYAALAEQNVQVAAGRVGAAPYNNPQEVQFNLVTKGRLESVSEFENVVLRANPNGSTVYLKDVARVELGKKFYDGNGKFRGQDASIVALSLQSDANALESGKAVMELLERLSENFPEGMTYETSYDTTVFVAESIKGVVKTLVEAILLVIAVTYLFLGSARATLIPVVAIPVSLIGTFAIMQATGFTINTVTLFG…	MNISKFFIDRPIFAGVLSVLILLAGLLSVFQLPISEYPEVVPPSVVVRAQYPGANPKVIAETVASPLEESINGVEDMLYMQSQANSDGNLTITVNFKLGIDPDKAQQLVQNRVSQAMPRLPEDVQRLGVTTLKSSPTLTMVVHLTSPDNRYDMTYLRNYAVLNVKDRLARLQGVGEVGLFGSGDYAMRVWLDPQKVAQRNLTATEIVNAIREQNIQVAAGTIGASPSNSPLQLSVNAQGRLTTEQEFADIILKTAPDGAVTRLGDVARVELAASQYGLRSLLDNKQAVAIPIFQAPGANALQVSDQVRSTMKELSKDFPSSIKYDIVYDPTQFVRASIKAVVHTLLEAITLVVVVVILFLQTWRASIIPLLAVPVSIIGTFALMLAFGYSINALSLFGM…	99.15	gnl|BL_ORD_ID|315|hsp_num:0	153
315_02082	DNA topoisomerase 4 subunit B	Strict	1000	1060.83	Escherichia coli parE conferring resistance to fluoroquinolones	78.98	3003316	protein variant model	D476N		fluoroquinolone antibiotic	antibiotic target alteration	fluoroquinolone resistant parE	MTEQYNAGAIEVLNGLEPVRRRPGMYTDTARPNHLGQEVIDNSVDEALAGHASKVQVILHADQSLEVIDDGRGMPVDIHPEEKVSGVELILCKLHAGGKFSNKNYQFSGGLHGVGISVVNALSKRVEVTVRRDGQVYEIAFEHGDKVSDLTVTGTCGRRNRGTSVHFWPDAKYFDSANFSVTRLVNNLRAKAVLCPGLEITFTDKVNNKDYQWYYEDGLKDYLAEGVKGYPVLPEEPFTGEFSADTEAANWAVIWQPEGGEMITESYVNLIPTAQGGTHVNGLRQGLLDAMREFCEFRNLLPRGVKLTGDDVFDRCSYVLSVKIQDPQFAGQTKERLSSRQTAAFVSGVVKDAFSLWLNEKPQLAEQLAEVCIANAHRRMRASKKVVRKKVASGPALPG…	MTQTYNADAIEVLTGLEPVRRRPGMYTDTTRPNHLGQEVIDNSVDEALAGHAKRVDVILHADQSLEVIDDGRGMPVDIHPEEGVPAVELILCRLHAGGKFSNKNYQFSGGLHGVGISVVNALSKRVEVNVRRDGQVYNIAFENGEKVQDLQVVGTCGKRNTGTSVHFWPDETFFDSPRFSVSRLTHVLKAKAVLCPGVEITFKDEINNTEQRWCYQDGLNDYLAEAVNGLPTLPEKPFIGNFAGDTEAVDWALLWLPEGGELLTESYVNLIPTMQGGTHVNGLRQGLLDAMREFCEYRNILPRGVKLSAEDIWDRCAYVLSVKMQDPQFAGQTKERLSSRQCAAFVSGVVKDAFILWLNQNVQAAELLAEMAISSAQRRMRAAKKVVRKKLTSGPALPG…	99.37	gnl|BL_ORD_ID|126|hsp_num:0	1055
315_00534	Efflux pump membrane transporter BepE	Strict	750	828.165	adeF	43.92	3000777	protein homolog model	n/a	n/a	carbapenem; phenicol antibiotic; penam; glycylcycline; fluoroquinolone antibiotic; aminocoumarin antibiotic; macrolide antibiotic; triclosan; acridine dye; diaminopyrimidine antibiotic; aminoglycoside antibiotic; antibacterial free fatty acids; monobactam; tetracycline antibiotic	antibiotic efflux	resistance-nodulation-cell division (RND) antibiotic efflux pump	MLSKFFIHRPKFALVISLAMTLMGMIALKVLPISEYPQISPTVITVSTMYPGANADVVKKTVAQPIEAKVNGVEDMIYMSSVIGNDGSYTLRIYFRVGADGDMAQVRVNNLVAQATSSLPQEVNQIGVTVKKKSSDMLGVITLRSPKQSYDSIYLSNYADLNIVERLKRIEGMSDITLLGKKDYSMRIWLNPNKLATLKLSASDVIGAIKTQNIQVAAGKIGGMPAPGDQQYQYVLQTKGRLTSAEEFENIIIRASKKGSLIRLKDVARVEVGAQGYEADGRMNNEPAAVLALYQLPTANALDVMERVKEAMKEYEKSFPDDLVYDIAYDSTEYVETSIDEVYETLVIAVLLVTFVVYVFLQNWRATIIPTLAIPVSIIATFAIMGVMGMTINTISLFG…	MNISKFFIDRPIFAGVLSVLILLAGLLSVFQLPISEYPEVVPPSVVVRAQYPGANPKVIAETVASPLEESINGVEDMLYMQSQANSDGNLTITVNFKLGIDPDKAQQLVQNRVSQAMPRLPEDVQRLGVTTLKSSPTLTMVVHLTSPDNRYDMTYLRNYAVLNVKDRLARLQGVGEVGLFGSGDYAMRVWLDPQKVAQRNLTATEIVNAIREQNIQVAAGTIGASPSNSPLQLSVNAQGRLTTEQEFADIILKTAPDGAVTRLGDVARVELAASQYGLRSLLDNKQAVAIPIFQAPGANALQVSDQVRSTMKELSKDFPSSIKYDIVYDPTQFVRASIKAVVHTLLEAITLVVVVVILFLQTWRASIIPLLAVPVSIIGTFALMLAFGYSINALSLFGM…	98.77	gnl|BL_ORD_ID|315|hsp_num:0	153
317_01643	Beta-lactamase PSE-4	Perfect	500	585.104	CARB-18	100	3003174	protein homolog model	n/a	n/a	penam	antibiotic inactivation	CARB beta-lactamase	MKKLFLLVGLMVCSTVSYASKLNEDISLIEKQTSGRIGVSVWDTQTDERWDYRGDERFPLMSTFKTLACATMLSDMDSGKLNKNATAKIDERNIVVWSPVMDKLAGQSTRIEHACEAAMLMSDNTAANLVLNEIGGPKAVTLFLRSIGDKATRLDRLEPRLNEAKPGDKRDTTTPNAMVNTLHTLMEDNALSYESRTQLKIWMQDNKVSDSLMRSVLPKGWSIADRSGAGNYGSRGISAMIWKDNYKPVYISIYVTDTDLSLQARDQLIAQISQLILEHYKES	MKKLFLLVGLMVCSTVSYASKLNEDISLIEKQTSGRIGVSVWDTQTDERWDYRGDERFPLMSTFKTLACATMLSDMDSGKLNKNATAKIDERNIVVWSPVMDKLAGQSTRIEHACEAAMLMSDNTAANLVLNEIGGPKAVTLFLRSIGDKATRLDRLEPRLNEAKPGDKRDTTTPNAMVNTLHTLMEDNALSYESRTQLKIWMQDNKVSDSLMRSVLPKGWSIADRSGAGNYGSRGISAMIWKDNYKPVYISIYVTDTDLSLQARDQLIAQISQLILEHYKES	100	gnl|BL_ORD_ID|1328|hsp_num:0	2039
317_01358	Malate-2H(+)/Na(+)-lactate antiporter	Strict	710	723.005	tet(35)	95.66	3000481	protein homolog model	n/a	n/a	peptide antibiotic; macrolide antibiotic; tetracycline antibiotic; cephalosporin; acridine dye; pleuromutilin antibiotic; nitroimidazole antibiotic; rifamycin antibiotic; penam; fluoroquinolone antibiotic	antibiotic efflux	ATP-binding cassette (ABC) antibiotic efflux pump	MNLIDFSHSPVSLLPPIVALTLAILTRRVLVSLGVGIALGAVLLNSWSIGGTASYVGTQVSSVFIEDGGINTWNMSIVGFLILLGMTTALLTLSGGTRAFAEWAQSRVKSKRGSKLLAAFLGVFIFVDDYFNSLAVGAISRPVTDRFYVSRAKLAYILDSTAAPMCVIMPASSWGAYIITIIGGILVSHGITEYSALGAYVRLIPMNFYAVFALLMVFAVAWFGLDIGKMREHEIAASQGRGFDKDKENDTQEAHELNEELDIRESEKGKVSDLILPIVTLIVATIASMMYTGGQALAADGKEFALLGAFENTDVGTSLIYGSLLGLAVALFTVLKQGLPLTEITRTLWIGAKSMFGAILILVFAWTIGSVIGDMKTGSYLSTMAQGNINPHWLPVILF…	MCVIMPASSWGAYIITIIGGILVSHGITEYSALGAYVRLIPMNFYAVFALLMVFAVAWFGLDIGKMREHEIAASQGRGFDKDKENDSQEAHDLNEELDIRESEKGKVSDLILPIVTLIVATIASMLYTGGQALAADGKEFVLLGAFENTDVGTSLIYGSLLGLAVALFTVIKQGLPMVEIARTLWIGAKSMFGAILILVFAWTIGSVIGDMKTGSYLSTMAQGNINPHWLPVILFLLSGLMAFSTGTSWGTFGIMLPIAGDMAGATDVALMLPMLSAVLAGAVFGDHCSPISDTTILSSTGARCNHIDHVSTQLPYALSVAFVSCIGFITLGMTASIAFSFIAASITFVIVCAILSWLSKSKMASCQNA	144.44	gnl|BL_ORD_ID|2354|hsp_num:0	1969
317_03754	Peptidoglycan D,D-transpeptidase FtsI	Strict	500	522.702	Haemophilus influenzae PBP3 conferring resistance to beta-lactam antibiotics	46.52	3004446	protein variant model	S385T		cephamycin; penam; cephalosporin	antibiotic target alteration	Penicillin-binding protein mutations conferring resistance to beta-lactam antibiotics	MIRKKTNAKQGNKRKSSAKPKAAVNDTKTAPKAAKVEVEPSFLIRWRFHLLLFFVFCAFALLVARVAYIQIIEPDNLIKQGDLRSIRVKSIPSARGIISDRNGEPLAVSVPVEAVWADPATIFKENALSQKQNWYALADVLGVDRQGLIDKIKRNEKRRFIYLQRQVSPAMANYIRELKLPGIGLKSESRRYYPAGEVSAHLVGVTGIDGHGLEGVERSYDEWLTGEEGKKTIRKDRYGRVVENIAWQDKQEGKSLQLTIDQRLQAIAYRAIKQAVADHRATSGSVVMLDVKTGAVLAMVNAPSYNPNNRTDWQSYKMRNRVITDSMEPGSTIKPFVILAALENGVADKDTIVDTGNGVLRLGGSRVRDVSWVGKASLSMILKKSSNIGVTKLAMQMPV…	MVKFNSSRKSGKSKKTIRKLTAPETVKQNKPQKVFEKCFMRGRYMLSTVLILLGLCALVARAAYVQSINADTLSNEADKRSLRKDEVLSVRGSILDRNGQLLSVSVPMSAIVADPKTMLKENSLADKERIAALAEELGMTENDLVKKIEKNSKSGYLYLARQVELSKANYIRRLKIKGIILETEHRRFYPRVEEAAHVVGYTDIDGNGIEGIEKSFNSLLVGKDGSRTVRKDKRGNIVAHISDEKKYDAQDVTLSIDEKLQSMVYREIKKAVSENNAESGTAVLVDVRTGEVLAMATAPSYNPNNRVGVKSELMRNRAITDTFEPGSTVKPFVVLTALQRGVVKRDEIIDTTSFKLSGKEIVDVAPRAQQTLDEILMNSSNRGVSRLALRMPPSALMET…	97.87	gnl|BL_ORD_ID|1133|hsp_num:0	2886
317_03957	cAMP-activated global transcriptional regulator CRP	Strict	400	418.313	CRP	95.24	3000518	protein homolog model	n/a	n/a	carbapenem; phenicol antibiotic; diaminopyrimidine antibiotic; aminoglycoside antibiotic; triclosan; acridine dye; penam; antibacterial free fatty acids; aminocoumarin antibiotic; macrolide antibiotic; monobactam; glycylcycline; tetracycline antibiotic; fluoroquinolone antibiotic	antibiotic efflux	resistance-nodulation-cell division (RND) antibiotic efflux pump	MVLGKPQTDPTLEWFLSHCHIHKYPSKSTLIHAGEKAETLYYIVKGSVAVLIKDEEGKEMILSYLNQGDFIGELGLFEEDQERTAWVRAKSPCEVAEISFKKFRQLIQVNPDILMRLSAQMARRLQVTSQKVGDLAFLDVTGRIAQTLLNLAKQPDAMTHPDGMQIKITRQEIGQIVGCSRETVGRILKMLEEQNLISAHGKTIVVYGTR	MVLGKPQTDPTLEWFLSHCHIHKYPSKSKLIHQGEKAETLYYIVKGSVAVLIKDEEGKEMILSYLNQGDFIGELGLFEEGQERSAWVRAKTACEVAEISYKKFRQLIQVNPDILMRLSAQMARRLQVTSEKVGNLAFLDVTGRIAQTLLNLAKQPDAMTHPDGMQIKITRQEIGQIVGCSRETVGRILKMLEDQNLISAHGKTIVVYGTR	100	gnl|BL_ORD_ID|230|hsp_num:0	869
317_03126	Efflux pump membrane transporter BepG	Strict	750	796.579	adeF	42.09	3000777	protein homolog model	n/a	n/a	aminocoumarin antibiotic; macrolide antibiotic; carbapenem; monobactam; phenicol antibiotic; diaminopyrimidine antibiotic; acridine dye; antibacterial free fatty acids; aminoglycoside antibiotic; triclosan; glycylcycline; tetracycline antibiotic; penam; fluoroquinolone antibiotic	antibiotic efflux	resistance-nodulation-cell division (RND) antibiotic efflux pump	MLSRFFIQRPKFALVISIILTLAGAISLAILPVAEYPQISPPSVSVTAYYTGASAEVVEQAIADPIETSVNGVENMIYMSSKSANDGSYSLNVTFDVGTDPDMAQVNVQNRVSQIESKLPQEVRMVGVTVKKRSPDLLMVLNFYSPDGKYDDQFLINYINLNVKDQLARAKGISEVNVIGGGEYAMRVWLDPEKMANLKLTTSDVYAALAEQNVQVAAGRVGAAPYNNPQEVQFNLVTKGRLESVSEFENVVLRANPNGSTVYLKDVARVELGKKFYDGNGKFRGQDASIVALSLQSDANALESGKAVMELLERLSENFPEGMTYETSYDTTVFVAESIKGVVKTLVEAILLVIAVTYLFLGSARATLIPVVAIPVSLIGTFAIMQATGFTINTVTLFG…	MNISKFFIDRPIFAGVLSVLILLAGLLSVFQLPISEYPEVVPPSVVVRAQYPGANPKVIAETVASPLEESINGVEDMLYMQSQANSDGNLTITVNFKLGIDPDKAQQLVQNRVSQAMPRLPEDVQRLGVTTLKSSPTLTMVVHLTSPDNRYDMTYLRNYAVLNVKDRLARLQGVGEVGLFGSGDYAMRVWLDPQKVAQRNLTATEIVNAIREQNIQVAAGTIGASPSNSPLQLSVNAQGRLTTEQEFADIILKTAPDGAVTRLGDVARVELAASQYGLRSLLDNKQAVAIPIFQAPGANALQVSDQVRSTMKELSKDFPSSIKYDIVYDPTQFVRASIKAVVHTLLEAITLVVVVVILFLQTWRASIIPLLAVPVSIIGTFALMLAFGYSINALSLFGM…	99.15	gnl|BL_ORD_ID|315|hsp_num:0	153
317_03734	DNA topoisomerase 4 subunit B	Strict	1000	1060.83	Escherichia coli parE conferring resistance to fluoroquinolones	78.98	3003316	protein variant model	D476N		fluoroquinolone antibiotic	antibiotic target alteration	fluoroquinolone resistant parE	MTEQYNAGAIEVLNGLEPVRRRPGMYTDTARPNHLGQEVIDNSVDEALAGHASKVQVILHADQSLEVIDDGRGMPVDIHPEEKVSGVELILCKLHAGGKFSNKNYQFSGGLHGVGISVVNALSKRVEVTVRRDGQVYEIAFEHGDKVSDLTVTGTCGRRNRGTSVHFWPDAKYFDSANFSVTRLVNNLRAKAVLCPGLEITFTDKVNNKDYQWYYEDGLKDYLAEGVKGYPVLPEEPFTGEFSADTEAANWAVIWQPEGGEMITESYVNLIPTAQGGTHVNGLRQGLLDAMREFCEFRNLLPRGVKLTGDDVFDRCSYVLSVKIQDPQFAGQTKERLSSRQTAAFVSGVVKDAFSLWLNEKPQLAEQLAEVCIANAHRRMRASKKVVRKKVASGPALPG…	MTQTYNADAIEVLTGLEPVRRRPGMYTDTTRPNHLGQEVIDNSVDEALAGHAKRVDVILHADQSLEVIDDGRGMPVDIHPEEGVPAVELILCRLHAGGKFSNKNYQFSGGLHGVGISVVNALSKRVEVNVRRDGQVYNIAFENGEKVQDLQVVGTCGKRNTGTSVHFWPDETFFDSPRFSVSRLTHVLKAKAVLCPGVEITFKDEINNTEQRWCYQDGLNDYLAEAVNGLPTLPEKPFIGNFAGDTEAVDWALLWLPEGGELLTESYVNLIPTMQGGTHVNGLRQGLLDAMREFCEYRNILPRGVKLSAEDIWDRCAYVLSVKMQDPQFAGQTKERLSSRQCAAFVSGVVKDAFILWLNQNVQAAELLAEMAISSAQRRMRAAKKVVRKKLTSGPALPG…	99.37	gnl|BL_ORD_ID|126|hsp_num:0	1055
317_01637	Efflux pump membrane transporter BepE	Strict	750	828.165	adeF	43.92	3000777	protein homolog model	n/a	n/a	aminocoumarin antibiotic; macrolide antibiotic; carbapenem; monobactam; phenicol antibiotic; diaminopyrimidine antibiotic; acridine dye; antibacterial free fatty acids; aminoglycoside antibiotic; triclosan; glycylcycline; tetracycline antibiotic; penam; fluoroquinolone antibiotic	antibiotic efflux	resistance-nodulation-cell division (RND) antibiotic efflux pump	MLSKFFIHRPKFALVISLAMTLMGMIALKVLPISEYPQISPTVITVSTMYPGANADVVKKTVAQPIEAKVNGVEDMIYMSSVIGNDGSYTLRIYFRVGADGDMAQVRVNNLVAQATSSLPQEVNQIGVTVKKKSSDMLGVITLRSPKQSYDSIYLSNYADLNIVERLKRIEGMSDITLLGKKDYSMRIWLNPNKLATLKLSASDVIGAIKTQNIQVAAGKIGGMPAPGDQQYQYVLQTKGRLTSAEEFENIIIRASKKGSLIRLKDVARVEVGAQGYEADGRMNNEPAAVLALYQLPTANALDVMERVKEAMKEYEKSFPDDLVYDIAYDSTEYVETSIDEVYETLVIAVLLVTFVVYVFLQNWRATIIPTLAIPVSIIATFAIMGVMGMTINTISLFG…	MNISKFFIDRPIFAGVLSVLILLAGLLSVFQLPISEYPEVVPPSVVVRAQYPGANPKVIAETVASPLEESINGVEDMLYMQSQANSDGNLTITVNFKLGIDPDKAQQLVQNRVSQAMPRLPEDVQRLGVTTLKSSPTLTMVVHLTSPDNRYDMTYLRNYAVLNVKDRLARLQGVGEVGLFGSGDYAMRVWLDPQKVAQRNLTATEIVNAIREQNIQVAAGTIGASPSNSPLQLSVNAQGRLTTEQEFADIILKTAPDGAVTRLGDVARVELAASQYGLRSLLDNKQAVAIPIFQAPGANALQVSDQVRSTMKELSKDFPSSIKYDIVYDPTQFVRASIKAVVHTLLEAITLVVVVVILFLQTWRASIIPLLAVPVSIIGTFALMLAFGYSINALSLFGM…	98.77	gnl|BL_ORD_ID|315|hsp_num:0	153
318_03525	Peptidoglycan D,D-transpeptidase FtsI	Strict	500	523.087	Haemophilus influenzae PBP3 conferring resistance to beta-lactam antibiotics	46.52	3004446	protein variant model	S385T		cephamycin; cephalosporin; penam	antibiotic target alteration	Penicillin-binding protein mutations conferring resistance to beta-lactam antibiotics	MIRKKTNTKQGNKRKSSAKPKAAVNDTKTAPKAAKVEVESSFLIRWRFHLLLFFVFCAFALLVARVAYIQIIEPDNLIKQGDLRSIRVKSIPSARGIISDRNGEPLAVSVPVEAVWADPATIFKENALSQKQNWYALADVLGVDRQGLIDKIKRNEKRRFIYLQRQVSPAMANYIRELKLPGIGLKSESRRYYPAGEVSAHLVGVTGIDGHGLEGVERSYDEWLTGEEGKKTIRKDRYGRVVENIAWQDKQEGKSLQLTIDQRLQAIAYRAIKQAVADHRATSGSVVMLDVKTGAVLAMVNAPSYNPNNRTDWQSYKMRNRVITDSMEPGSTIKPFVILAALENGVADKDTIVDTGNGVLRLGGSRVRDVSWVGKASLSMILKKSSNIGVTKLAMQMPV…	MVKFNSSRKSGKSKKTIRKLTAPETVKQNKPQKVFEKCFMRGRYMLSTVLILLGLCALVARAAYVQSINADTLSNEADKRSLRKDEVLSVRGSILDRNGQLLSVSVPMSAIVADPKTMLKENSLADKERIAALAEELGMTENDLVKKIEKNSKSGYLYLARQVELSKANYIRRLKIKGIILETEHRRFYPRVEEAAHVVGYTDIDGNGIEGIEKSFNSLLVGKDGSRTVRKDKRGNIVAHISDEKKYDAQDVTLSIDEKLQSMVYREIKKAVSENNAESGTAVLVDVRTGEVLAMATAPSYNPNNRVGVKSELMRNRAITDTFEPGSTVKPFVVLTALQRGVVKRDEIIDTTSFKLSGKEIVDVAPRAQQTLDEILMNSSNRGVSRLALRMPPSALMET…	97.87	gnl|BL_ORD_ID|1133|hsp_num:0	2886
318_01969	Efflux pump membrane transporter BepG	Strict	750	795.808	adeF	42.09	3000777	protein homolog model	n/a	n/a	monobactam; aminocoumarin antibiotic; carbapenem; aminoglycoside antibiotic; phenicol antibiotic; triclosan; macrolide antibiotic; tetracycline antibiotic; antibacterial free fatty acids; diaminopyrimidine antibiotic; fluoroquinolone antibiotic; acridine dye; glycylcycline; penam	antibiotic efflux	resistance-nodulation-cell division (RND) antibiotic efflux pump	MLSRFFIQRPKFALVISIILTLAGAISLAILPVAEYPQISPPSVSVTAYYTGASAEVVEQAIADPIETSVNGVENMIYMSSKSANDGSYSLNVTFDVGTDPDMAQVNVQNRVSQIESKLPQEVRMVGVTVKKRSPDLLMVLNFYSPDGKYDDQFLINYINLNVKDQLARAKGISEVNVIGGGEYAMRVWLDPEKMANLKLTTSDVYAALAEQNVQVAAGRVGAAPYNNPQEVQFNLVTKGRLESVSEFENVVLRANPNGSTVYLKDVARVELGKKFYDGNGKFRGQDASIVALSLQSDANALESGKAVMELLERLSENFPEGMTYETSYDTTVFVAESIKGVVKTLVEAILLVIAVTYLFLGSARATLIPVVAIPVSLIGTFAIMQATGFTINTVTLFG…	MNISKFFIDRPIFAGVLSVLILLAGLLSVFQLPISEYPEVVPPSVVVRAQYPGANPKVIAETVASPLEESINGVEDMLYMQSQANSDGNLTITVNFKLGIDPDKAQQLVQNRVSQAMPRLPEDVQRLGVTTLKSSPTLTMVVHLTSPDNRYDMTYLRNYAVLNVKDRLARLQGVGEVGLFGSGDYAMRVWLDPQKVAQRNLTATEIVNAIREQNIQVAAGTIGASPSNSPLQLSVNAQGRLTTEQEFADIILKTAPDGAVTRLGDVARVELAASQYGLRSLLDNKQAVAIPIFQAPGANALQVSDQVRSTMKELSKDFPSSIKYDIVYDPTQFVRASIKAVVHTLLEAITLVVVVVILFLQTWRASIIPLLAVPVSIIGTFALMLAFGYSINALSLFGM…	99.15	gnl|BL_ORD_ID|315|hsp_num:0	153
318_00255	Efflux pump membrane transporter BepE	Strict	750	827.78	adeF	43.92	3000777	protein homolog model	n/a	n/a	monobactam; aminocoumarin antibiotic; carbapenem; aminoglycoside antibiotic; phenicol antibiotic; triclosan; macrolide antibiotic; tetracycline antibiotic; antibacterial free fatty acids; diaminopyrimidine antibiotic; fluoroquinolone antibiotic; acridine dye; glycylcycline; penam	antibiotic efflux	resistance-nodulation-cell division (RND) antibiotic efflux pump	MLSKFFIHRPKFALVISLAMTLMGMIALKVLPISEYPQISPTVITVSTMYPGANADVVKKTVAQPIEAKVNGVEDMIYMSSVIGNDGSYTLRIYFRVGADGDMAQVRVNNLVAQATSSLPQEVNQIGVTVKKKSSDMLGVITLRSPKQSYDSIYLSNYADLNIVERLKRIEGMSDITLLGKKDYSMRIWLNPNKLATLKLSASDVIGAIKTQNIQVAAGKIGGMPAPGDQQYQYVLQTKGRLTSAEEFENIIIRASKKGSLIRLKDVARVEVGAQGYEADGRMNNEPAAVLALYQLPTANALDVMERVKEAMKEYEKSFPDDLVYDIAYDSTEYVETSIDEVYETLVIAVLLVTFVVYVFLQNWRATIIPTLAIPVSIIATFAIMGVMGMTINTISLFG…	MNISKFFIDRPIFAGVLSVLILLAGLLSVFQLPISEYPEVVPPSVVVRAQYPGANPKVIAETVASPLEESINGVEDMLYMQSQANSDGNLTITVNFKLGIDPDKAQQLVQNRVSQAMPRLPEDVQRLGVTTLKSSPTLTMVVHLTSPDNRYDMTYLRNYAVLNVKDRLARLQGVGEVGLFGSGDYAMRVWLDPQKVAQRNLTATEIVNAIREQNIQVAAGTIGASPSNSPLQLSVNAQGRLTTEQEFADIILKTAPDGAVTRLGDVARVELAASQYGLRSLLDNKQAVAIPIFQAPGANALQVSDQVRSTMKELSKDFPSSIKYDIVYDPTQFVRASIKAVVHTLLEAITLVVVVVILFLQTWRASIIPLLAVPVSIIGTFALMLAFGYSINALSLFGM…	98.96	gnl|BL_ORD_ID|315|hsp_num:0	153
318_00261	Beta-lactamase PSE-4	Strict	500	580.867	CARB-22	98.94	3003151	protein homolog model	n/a	n/a	penam	antibiotic inactivation	CARB beta-lactamase	MKKLFLLVGLMVCSTVSYASKLNEDISLIEKQTSGRIGVSVWDTQTDERWDYRGDERFPLMSTFKTLACATMLSDMDSGKLNKNATAKVDERNIVVWSPVMDKLAGQSTRIEHACEAAMLMSDNTAANLVLNEIGGPKAVTLFLRSIGDKATRLDRLEPRLNEAKPGDKRDTTTPNAMVNTLHTLMEDNALSYESRTQLKIWMQDNKVSDSLMRSVLPKGWSIADRSGAGNYGSRGISAMIWKDNYKPVYISIYVTDTDLSLQARDQLIAQISQLILEHYKES	MKKLFLLVGLMVCSTVSYASKLNEDISLIEKQTSGRIGVSVWDTQTDKRWDYRGDERFPLMSTFKTLACATMLSDMDSGKLNKNATAKIDERNIVVWSPVMDKLAGQSTRIEHACEAAMLMSDNTAANLVLNEIGGPKAVTQFLRSIGDKATRLDRLEPRLNEAKPGDKRDTTTPNAMVNTLHTLMEDNALSYESRTQLKIWMQDNKVSDSLMRSVLPKGWSIADRSGAGNYGSRGISAMIWKDNYKPVYISIYVTDTDLSLQARDQLIAQISQLILEHYKES	100	gnl|BL_ORD_ID|342|hsp_num:0	1201
318_03505	DNA topoisomerase 4 subunit B	Strict	1000	1060.83	Escherichia coli parE conferring resistance to fluoroquinolones	78.98	3003316	protein variant model	D476N		fluoroquinolone antibiotic	antibiotic target alteration	fluoroquinolone resistant parE	MTEQYNAGAIEVLNGLEPVRRRPGMYTDTARPNHLGQEVIDNSVDEALAGHASKVQVILHADQSLEVIDDGRGMPVDIHPEEKVSGVELILCKLHAGGKFSNKNYQFSGGLHGVGISVVNALSKRVEVTVRRDGQVYEIAFEHGDKVSDLTVTGTCGRRNRGTSVHFWPDAKYFDSANFSVTRLVNNLRAKAVLCPGLEITFTDKVNNKDYQWYYEDGLKDYLAEGVKGYPVLPEEPFTGEFSADTEAANWAVIWQPEGGEMITESYVNLIPTAQGGTHVNGLRQGLLDAMREFCEFRNLLPRGVKLTGDDVFDRCSYVLSVKIQDPQFAGQTKERLSSRQTAAFVSGVVKDAFSLWLNEKPQLAEQLAEVCIANAHRRMRASKKVVRKKVASGPALPG…	MTQTYNADAIEVLTGLEPVRRRPGMYTDTTRPNHLGQEVIDNSVDEALAGHAKRVDVILHADQSLEVIDDGRGMPVDIHPEEGVPAVELILCRLHAGGKFSNKNYQFSGGLHGVGISVVNALSKRVEVNVRRDGQVYNIAFENGEKVQDLQVVGTCGKRNTGTSVHFWPDETFFDSPRFSVSRLTHVLKAKAVLCPGVEITFKDEINNTEQRWCYQDGLNDYLAEAVNGLPTLPEKPFIGNFAGDTEAVDWALLWLPEGGELLTESYVNLIPTMQGGTHVNGLRQGLLDAMREFCEYRNILPRGVKLSAEDIWDRCAYVLSVKMQDPQFAGQTKERLSSRQCAAFVSGVVKDAFILWLNQNVQAAELLAEMAISSAQRRMRAAKKVVRKKLTSGPALPG…	99.37	gnl|BL_ORD_ID|126|hsp_num:0	1055
318_04382	cAMP-activated global transcriptional regulator CRP	Strict	400	418.313	CRP	95.24	3000518	protein homolog model	n/a	n/a	monobactam; macrolide antibiotic; acridine dye; diaminopyrimidine antibiotic; glycylcycline; aminocoumarin antibiotic; carbapenem; aminoglycoside antibiotic; phenicol antibiotic; triclosan; antibacterial free fatty acids; fluoroquinolone antibiotic; tetracycline antibiotic; penam	antibiotic efflux	resistance-nodulation-cell division (RND) antibiotic efflux pump	MVLGKPQTDPTLEWFLSHCHIHKYPSKSTLIHAGEKAETLYYIVKGSVAVLIKDEEGKEMILSYLNQGDFIGELGLFEEDQERTAWVRAKSPCEVAEISFKKFRQLIQVNPDILMRLSAQMARRLQVTSQKVGDLAFLDVTGRIAQTLLNLAKQPDAMTHPDGMQIKITRQEIGQIVGCSRETVGRILKMLEEQNLISAHGKTIVVYGTR	MVLGKPQTDPTLEWFLSHCHIHKYPSKSKLIHQGEKAETLYYIVKGSVAVLIKDEEGKEMILSYLNQGDFIGELGLFEEGQERSAWVRAKTACEVAEISYKKFRQLIQVNPDILMRLSAQMARRLQVTSEKVGNLAFLDVTGRIAQTLLNLAKQPDAMTHPDGMQIKITRQEIGQIVGCSRETVGRILKMLEDQNLISAHGKTIVVYGTR	100	gnl|BL_ORD_ID|230|hsp_num:0	869
318_01592	Malate-2H(+)/Na(+)-lactate antiporter	Strict	710	723.005	tet(35)	95.66	3000481	protein homolog model	n/a	n/a	nitroimidazole antibiotic; rifamycin antibiotic; macrolide antibiotic; cephalosporin; pleuromutilin antibiotic; peptide antibiotic; fluoroquinolone antibiotic; acridine dye; tetracycline antibiotic; penam	antibiotic efflux	ATP-binding cassette (ABC) antibiotic efflux pump	MNLIDFSHSPVSLLPPIVALTLAILTRRVLVSLGVGIALGAVLLNSWSIGGTASYVGTQVSSVFIEDGGINTWNMSIVGFLILLGMTTALLTLSGGTRAFAEWAQSRVKSKRGSKLLAAFLGVFIFVDDYFNSLAVGAISRPVTDRFYVSRAKLAYILDSTAAPMCVIMPASSWGAYIITIIGGILVSHGITEYSALGAYVRLIPMNFYAVFALLMVFAVAWFGLDIGKMREHEIAASQGRGFDKDKENDTQEAHELNEELDIRESEKGKVSDLILPIVTLIVATIASMMYTGGQALAADGKEFALLGAFENTDVGTSLIYGSLLGLAVALFTVLKQGLPLTEITRTLWIGAKSMFGAILILVFAWTIGSVIGDMKTGSYLSTMAQGNINPHWLPVILF…	MCVIMPASSWGAYIITIIGGILVSHGITEYSALGAYVRLIPMNFYAVFALLMVFAVAWFGLDIGKMREHEIAASQGRGFDKDKENDSQEAHDLNEELDIRESEKGKVSDLILPIVTLIVATIASMLYTGGQALAADGKEFVLLGAFENTDVGTSLIYGSLLGLAVALFTVIKQGLPMVEIARTLWIGAKSMFGAILILVFAWTIGSVIGDMKTGSYLSTMAQGNINPHWLPVILFLLSGLMAFSTGTSWGTFGIMLPIAGDMAGATDVALMLPMLSAVLAGAVFGDHCSPISDTTILSSTGARCNHIDHVSTQLPYALSVAFVSCIGFITLGMTASIAFSFIAASITFVIVCAILSWLSKSKMASCQNA	144.44	gnl|BL_ORD_ID|2354|hsp_num:0	1969
319_02178	DNA topoisomerase 4 subunit B	Strict	1000	1060.83	Escherichia coli parE conferring resistance to fluoroquinolones	78.98	3003316	protein variant model	D476N		fluoroquinolone antibiotic	antibiotic target alteration	fluoroquinolone resistant parE	MTEQYNAGAIEVLNGLEPVRRRPGMYTDTARPNHLGQEVIDNSVDEALAGHASKVQVILHADQSLEVIDDGRGMPVDIHPEEKVSGVELILCKLHAGGKFSNKNYQFSGGLHGVGISVVNALSKRVEVTVRRDGQVYEIAFEHGDKVSDLTVTGTCGRRNRGTSVHFWPDAKYFDSANFSVTRLVNNLRAKAVLCPGLEITFTDKVNNKDYQWYYEDGLKDYLAEGVKGYPVLPEEPFTGEFSADTEAANWAVIWQPEGGEMITESYVNLIPTAQGGTHVNGLRQGLLDAMREFCEFRNLLPRGVKLTGDDVFDRCSYVLSVKIQDPQFAGQTKERLSSRQTAAFVSGVVKDAFSLWLNEKPQLAEQLAEVCIANAHRRMRASKKVVRKKVASGPALPG…	MTQTYNADAIEVLTGLEPVRRRPGMYTDTTRPNHLGQEVIDNSVDEALAGHAKRVDVILHADQSLEVIDDGRGMPVDIHPEEGVPAVELILCRLHAGGKFSNKNYQFSGGLHGVGISVVNALSKRVEVNVRRDGQVYNIAFENGEKVQDLQVVGTCGKRNTGTSVHFWPDETFFDSPRFSVSRLTHVLKAKAVLCPGVEITFKDEINNTEQRWCYQDGLNDYLAEAVNGLPTLPEKPFIGNFAGDTEAVDWALLWLPEGGELLTESYVNLIPTMQGGTHVNGLRQGLLDAMREFCEYRNILPRGVKLSAEDIWDRCAYVLSVKMQDPQFAGQTKERLSSRQCAAFVSGVVKDAFILWLNQNVQAAELLAEMAISSAQRRMRAAKKVVRKKLTSGPALPG…	99.37	gnl|BL_ORD_ID|126|hsp_num:0	1055
319_01378	Malate-2H(+)/Na(+)-lactate antiporter	Strict	710	722.62	tet(35)	95.39	3000481	protein homolog model	n/a	n/a	fluoroquinolone antibiotic; acridine dye; peptide antibiotic; nitroimidazole antibiotic; macrolide antibiotic; penam; rifamycin antibiotic; pleuromutilin antibiotic; tetracycline antibiotic; cephalosporin	antibiotic efflux	ATP-binding cassette (ABC) antibiotic efflux pump	MNLIDFSHSPVSLLPPIVALTLAILTRRVLVSLGVGIALGAVLLNSWSIGGTASYVGTQVSSVFIEDGGINTWNMSIVGFLILLGMTTALLTLSGGTRAFAEWAQSRVKSKRGSKLLAAFLGVFIFVDDYFNSLAVGAISRPVTDRFYVSRAKLAYILDSTAAPMCVIMPASSWGAYIITIIGGILVSHGITEYSALGAYVRLIPMNFYAVFALLMVFAVAWFGLDIGKMREHEIAASQGRGFDKDKENDTQEAHELNEELDIRESEKGKVSDLILPIVTLIIATIASMMYTGGQALAADGKEFALLGAFENTDVGTSLIYGSLLGLAVALFTVLKQGLPLTEITRTLWIGAKSMFGAILILVFAWTIGSVIGDMKTGSYLSTMAQGNINPHWLPVILF…	MCVIMPASSWGAYIITIIGGILVSHGITEYSALGAYVRLIPMNFYAVFALLMVFAVAWFGLDIGKMREHEIAASQGRGFDKDKENDSQEAHDLNEELDIRESEKGKVSDLILPIVTLIVATIASMLYTGGQALAADGKEFVLLGAFENTDVGTSLIYGSLLGLAVALFTVIKQGLPMVEIARTLWIGAKSMFGAILILVFAWTIGSVIGDMKTGSYLSTMAQGNINPHWLPVILFLLSGLMAFSTGTSWGTFGIMLPIAGDMAGATDVALMLPMLSAVLAGAVFGDHCSPISDTTILSSTGARCNHIDHVSTQLPYALSVAFVSCIGFITLGMTASIAFSFIAASITFVIVCAILSWLSKSKMASCQNA	144.44	gnl|BL_ORD_ID|2354|hsp_num:0	1969
319_02037	Efflux pump membrane transporter BepG	Strict	750	795.808	adeF	42.09	3000777	protein homolog model	n/a	n/a	aminocoumarin antibiotic; acridine dye; tetracycline antibiotic; fluoroquinolone antibiotic; glycylcycline; macrolide antibiotic; penam; antibacterial free fatty acids; aminoglycoside antibiotic; phenicol antibiotic; monobactam; carbapenem; diaminopyrimidine antibiotic; triclosan	antibiotic efflux	resistance-nodulation-cell division (RND) antibiotic efflux pump	MLSRFFIQRPKFALVISIILTLAGAISLAILPVAEYPQISPPSVSVTAYYTGASAEVVEQAIADPIETSVNGVENMIYMSSKSANDGSYSLNVTFDVGTDPDMAQVNVQNRVSQIESKLPQEVRMVGVTVKKRSPDLLMVLNFYSPDGKYDDQFLINYINLNVKDQLARAKGISEVNVIGGGEYAMRVWLDPEKMANLKLTTSDVYAALAEQNVQVAAGRVGAAPYNNPQEVQFNLVTKGRLESVSEFENVVLRANPNGSTVYLKDVARVELGKKFYDGNGKFRGQDASIVALSLQSDANALESGKAVMELLERLSENFPEGMTYETSYDTTVFVAESIKGVVKTLVEAILLVIAVTYLFLGSARATLIPVVAIPVSLIGTFAIMQATGFTINTVTLFG…	MNISKFFIDRPIFAGVLSVLILLAGLLSVFQLPISEYPEVVPPSVVVRAQYPGANPKVIAETVASPLEESINGVEDMLYMQSQANSDGNLTITVNFKLGIDPDKAQQLVQNRVSQAMPRLPEDVQRLGVTTLKSSPTLTMVVHLTSPDNRYDMTYLRNYAVLNVKDRLARLQGVGEVGLFGSGDYAMRVWLDPQKVAQRNLTATEIVNAIREQNIQVAAGTIGASPSNSPLQLSVNAQGRLTTEQEFADIILKTAPDGAVTRLGDVARVELAASQYGLRSLLDNKQAVAIPIFQAPGANALQVSDQVRSTMKELSKDFPSSIKYDIVYDPTQFVRASIKAVVHTLLEAITLVVVVVILFLQTWRASIIPLLAVPVSIIGTFALMLAFGYSINALSLFGM…	99.15	gnl|BL_ORD_ID|315|hsp_num:0	153
319_02198	Peptidoglycan D,D-transpeptidase FtsI	Strict	500	522.702	Haemophilus influenzae PBP3 conferring resistance to beta-lactam antibiotics	46.52	3004446	protein variant model	S385T		penam; cephalosporin; cephamycin	antibiotic target alteration	Penicillin-binding protein mutations conferring resistance to beta-lactam antibiotics	MIRKKTNTKQGNKRKSSAKPKAAVNDTKTAPKAAKVEVEPSFLIRWRFHLLLFFVFCAFALLVARVAYIQIIEPDNLIKQGDLRSIRVKSIPSARGIISDRNGEPLAVSVPVEAVWADPATIFKENALSQKQNWYALADVLGVDRQGLIDKIKRNEKRRFIYLQRQVSPAMANYIRELKLPGIGLKSESRRYYPAGEVSAHLVGVTGIDGHGLEGVERSYDEWLTGEEGKKTIRKDRYGRVVENIAWQDKQEGKSLQLTIDQRLQAIAYRAIKQAVADHRATSGSVVMLDVKTGAVLAMVNAPSYNPNNRTDWQSYKMRNRVITDSMEPGSTIKPFVILAALENGVADKDTIVDTGNGVLRLGGSRVRDVSWVGKASLSMILKKSSNIGVTKLAMQMPV…	MVKFNSSRKSGKSKKTIRKLTAPETVKQNKPQKVFEKCFMRGRYMLSTVLILLGLCALVARAAYVQSINADTLSNEADKRSLRKDEVLSVRGSILDRNGQLLSVSVPMSAIVADPKTMLKENSLADKERIAALAEELGMTENDLVKKIEKNSKSGYLYLARQVELSKANYIRRLKIKGIILETEHRRFYPRVEEAAHVVGYTDIDGNGIEGIEKSFNSLLVGKDGSRTVRKDKRGNIVAHISDEKKYDAQDVTLSIDEKLQSMVYREIKKAVSENNAESGTAVLVDVRTGEVLAMATAPSYNPNNRVGVKSELMRNRAITDTFEPGSTVKPFVVLTALQRGVVKRDEIIDTTSFKLSGKEIVDVAPRAQQTLDEILMNSSNRGVSRLALRMPPSALMET…	97.87	gnl|BL_ORD_ID|1133|hsp_num:0	2886
319_04223	cAMP-activated global transcriptional regulator CRP	Strict	400	418.313	CRP	95.24	3000518	protein homolog model	n/a	n/a	fluoroquinolone antibiotic; aminocoumarin antibiotic; macrolide antibiotic; penam; antibacterial free fatty acids; carbapenem; acridine dye; tetracycline antibiotic; glycylcycline; aminoglycoside antibiotic; phenicol antibiotic; monobactam; diaminopyrimidine antibiotic; triclosan	antibiotic efflux	resistance-nodulation-cell division (RND) antibiotic efflux pump	MVLGKPQTDPTLEWFLSHCHIHKYPSKSTLIHAGEKAETLYYIVKGSVAVLIKDEEGKEMILSYLNQGDFIGELGLFEEDQERTAWVRAKSPCEVAEISFKKFRQLIQVNPDILMRLSAQMARRLQVTSQKVGDLAFLDVTGRIAQTLLNLAKQPDAMTHPDGMQIKITRQEIGQIVGCSRETVGRILKMLEEQNLISAHGKTIVVYGTR	MVLGKPQTDPTLEWFLSHCHIHKYPSKSKLIHQGEKAETLYYIVKGSVAVLIKDEEGKEMILSYLNQGDFIGELGLFEEGQERSAWVRAKTACEVAEISYKKFRQLIQVNPDILMRLSAQMARRLQVTSEKVGNLAFLDVTGRIAQTLLNLAKQPDAMTHPDGMQIKITRQEIGQIVGCSRETVGRILKMLEDQNLISAHGKTIVVYGTR	100	gnl|BL_ORD_ID|230|hsp_num:0	869
319_00216	Efflux pump membrane transporter BepE	Strict	750	828.165	adeF	43.92	3000777	protein homolog model	n/a	n/a	aminocoumarin antibiotic; acridine dye; tetracycline antibiotic; fluoroquinolone antibiotic; glycylcycline; macrolide antibiotic; penam; antibacterial free fatty acids; aminoglycoside antibiotic; phenicol antibiotic; monobactam; carbapenem; diaminopyrimidine antibiotic; triclosan	antibiotic efflux	resistance-nodulation-cell division (RND) antibiotic efflux pump	MLSKFFIHRPKFALVISLAMTLMGMIALKVLPISEYPQISPTVITVSTMYPGANADVVKKTVAQPIEAKVNGVEDMIYMSSVIGNDGSYTLRIYFRVGADGDMAQVRVNNLVAQATSSLPQEVNQIGVTVKKKSSDMLGVITLRSPKQSYDSIYLSNYADLNIVERLKRIEGMSDITLLGKKDYSMRIWLNPNKLATLKLSASDVIGAIKTQNIQVAAGKIGGMPAPGDQQYQYVLQTKGRLTSAEEFENIIIRASKKGSLIRLKDVARVEVGAQGYEADGRMNNEPAAVLALYQLPTANALDVMERVKEAMKEYEKSFPDDLVYDIAYDSTEYVETSIDEVYETLVIAVLLVTFVVYVFLQNWRATIIPTLAIPVSIIATFAIMGVMGMTINTISLFG…	MNISKFFIDRPIFAGVLSVLILLAGLLSVFQLPISEYPEVVPPSVVVRAQYPGANPKVIAETVASPLEESINGVEDMLYMQSQANSDGNLTITVNFKLGIDPDKAQQLVQNRVSQAMPRLPEDVQRLGVTTLKSSPTLTMVVHLTSPDNRYDMTYLRNYAVLNVKDRLARLQGVGEVGLFGSGDYAMRVWLDPQKVAQRNLTATEIVNAIREQNIQVAAGTIGASPSNSPLQLSVNAQGRLTTEQEFADIILKTAPDGAVTRLGDVARVELAASQYGLRSLLDNKQAVAIPIFQAPGANALQVSDQVRSTMKELSKDFPSSIKYDIVYDPTQFVRASIKAVVHTLLEAITLVVVVVILFLQTWRASIIPLLAVPVSIIGTFALMLAFGYSINALSLFGM…	98.77	gnl|BL_ORD_ID|315|hsp_num:0	153
319_00222	Beta-lactamase PSE-4	Perfect	500	585.104	CARB-18	100	3003174	protein homolog model	n/a	n/a	penam	antibiotic inactivation	CARB beta-lactamase	MKKLFLLVGLMVCSTVSYASKLNEDISLIEKQTSGRIGVSVWDTQTDERWDYRGDERFPLMSTFKTLACATMLSDMDSGKLNKNATAKIDERNIVVWSPVMDKLAGQSTRIEHACEAAMLMSDNTAANLVLNEIGGPKAVTLFLRSIGDKATRLDRLEPRLNEAKPGDKRDTTTPNAMVNTLHTLMEDNALSYESRTQLKIWMQDNKVSDSLMRSVLPKGWSIADRSGAGNYGSRGISAMIWKDNYKPVYISIYVTDTDLSLQARDQLIAQISQLILEHYKES	MKKLFLLVGLMVCSTVSYASKLNEDISLIEKQTSGRIGVSVWDTQTDERWDYRGDERFPLMSTFKTLACATMLSDMDSGKLNKNATAKIDERNIVVWSPVMDKLAGQSTRIEHACEAAMLMSDNTAANLVLNEIGGPKAVTLFLRSIGDKATRLDRLEPRLNEAKPGDKRDTTTPNAMVNTLHTLMEDNALSYESRTQLKIWMQDNKVSDSLMRSVLPKGWSIADRSGAGNYGSRGISAMIWKDNYKPVYISIYVTDTDLSLQARDQLIAQISQLILEHYKES	100	gnl|BL_ORD_ID|1328|hsp_num:0	2039
320_00338	Malate-2H(+)/Na(+)-lactate antiporter	Strict	710	723.005	tet(35)	95.66	3000481	protein homolog model	n/a	n/a	pleuromutilin antibiotic; peptide antibiotic; acridine dye; macrolide antibiotic; rifamycin antibiotic; tetracycline antibiotic; cephalosporin; penam; fluoroquinolone antibiotic; nitroimidazole antibiotic	antibiotic efflux	ATP-binding cassette (ABC) antibiotic efflux pump	MNLIDFSHSPVSLLPPIVALTLAILTRRVLVSLGVGIALGAVLLNSWSIGGTASYVGTQVSSVFIEDGGINTWNMSIVGFLILLGMTTALLTLSGGTRAFAEWAQSRVKSKRGSKLLAAFLGVFIFVDDYFNSLAVGAISRPVTDRFYVSRAKLAYILDSTAAPMCVIMPASSWGAYIITIIGGILVSHGITEYSALGAYVRLIPMNFYAVFALLMVFAVAWFGLDIGKMREHEIAASQGRGFDKDKENDTQEAHELNEELDIRESEKGKVSDLILPIVTLIVATIASMMYTGGQALAADGKEFALLGAFENTDVGTSLIYGSLLGLAVALFTVLKQGLPLTEITRTLWIGAKSMFGAILILVFAWTIGSVIGDMKTGSYLSTMAQGNINPHWLPVILF…	MCVIMPASSWGAYIITIIGGILVSHGITEYSALGAYVRLIPMNFYAVFALLMVFAVAWFGLDIGKMREHEIAASQGRGFDKDKENDSQEAHDLNEELDIRESEKGKVSDLILPIVTLIVATIASMLYTGGQALAADGKEFVLLGAFENTDVGTSLIYGSLLGLAVALFTVIKQGLPMVEIARTLWIGAKSMFGAILILVFAWTIGSVIGDMKTGSYLSTMAQGNINPHWLPVILFLLSGLMAFSTGTSWGTFGIMLPIAGDMAGATDVALMLPMLSAVLAGAVFGDHCSPISDTTILSSTGARCNHIDHVSTQLPYALSVAFVSCIGFITLGMTASIAFSFIAASITFVIVCAILSWLSKSKMASCQNA	144.44	gnl|BL_ORD_ID|2354|hsp_num:0	1969
320_01778	Peptidoglycan D,D-transpeptidase FtsI	Strict	500	522.316	Haemophilus influenzae PBP3 conferring resistance to beta-lactam antibiotics	46.52	3004446	protein variant model	S385T		cephamycin; cephalosporin; penam	antibiotic target alteration	Penicillin-binding protein mutations conferring resistance to beta-lactam antibiotics	MIRKKTNAKQGNKRKSSAKPKAAVNDTKTAPKAAKVEVEPSFLIRWRFRLLLFFVFCAFALLVARVAYIQIIEPDNLIKQGDLRSIRVKSIPSARGIISDRNGEPLAVSVPVEAVWADPATIFKENALSQKQNWYALADVLGVDRQGLIDKIKRNEKRRFIYLQRQVSPAMANYIRELKLPGIGLKSESRRYYPAGEVSAHLVGVTGIDGHGLEGVERSYDEWLTGEEGKKTIRKDRYGRVVENIAWQDKQEGKSLQLTIDQRLQAIAYRAIKQAVADHRATSGSVVMLDVKTGAVLAMVNAPSYNPNNRTDWQSYKMRNRVITDSMEPGSTIKPFVILAALENGVADKDTIVDTGNGVLRLGGSRVRDVSWVGKASLSMILKKSSNIGVTKLAMQMPV…	MVKFNSSRKSGKSKKTIRKLTAPETVKQNKPQKVFEKCFMRGRYMLSTVLILLGLCALVARAAYVQSINADTLSNEADKRSLRKDEVLSVRGSILDRNGQLLSVSVPMSAIVADPKTMLKENSLADKERIAALAEELGMTENDLVKKIEKNSKSGYLYLARQVELSKANYIRRLKIKGIILETEHRRFYPRVEEAAHVVGYTDIDGNGIEGIEKSFNSLLVGKDGSRTVRKDKRGNIVAHISDEKKYDAQDVTLSIDEKLQSMVYREIKKAVSENNAESGTAVLVDVRTGEVLAMATAPSYNPNNRVGVKSELMRNRAITDTFEPGSTVKPFVVLTALQRGVVKRDEIIDTTSFKLSGKEIVDVAPRAQQTLDEILMNSSNRGVSRLALRMPPSALMET…	97.87	gnl|BL_ORD_ID|1133|hsp_num:0	2886
320_02206	Beta-lactamase PSE-4	Perfect	500	585.104	CARB-18	100	3003174	protein homolog model	n/a	n/a	penam	antibiotic inactivation	CARB beta-lactamase	MKKLFLLVGLMVCSTVSYASKLNEDISLIEKQTSGRIGVSVWDTQTDERWDYRGDERFPLMSTFKTLACATMLSDMDSGKLNKNATAKIDERNIVVWSPVMDKLAGQSTRIEHACEAAMLMSDNTAANLVLNEIGGPKAVTLFLRSIGDKATRLDRLEPRLNEAKPGDKRDTTTPNAMVNTLHTLMEDNALSYESRTQLKIWMQDNKVSDSLMRSVLPKGWSIADRSGAGNYGSRGISAMIWKDNYKPVYISIYVTDTDLSLQARDQLIAQISQLILEHYKES	MKKLFLLVGLMVCSTVSYASKLNEDISLIEKQTSGRIGVSVWDTQTDERWDYRGDERFPLMSTFKTLACATMLSDMDSGKLNKNATAKIDERNIVVWSPVMDKLAGQSTRIEHACEAAMLMSDNTAANLVLNEIGGPKAVTLFLRSIGDKATRLDRLEPRLNEAKPGDKRDTTTPNAMVNTLHTLMEDNALSYESRTQLKIWMQDNKVSDSLMRSVLPKGWSIADRSGAGNYGSRGISAMIWKDNYKPVYISIYVTDTDLSLQARDQLIAQISQLILEHYKES	100	gnl|BL_ORD_ID|1328|hsp_num:0	2039
320_01758	DNA topoisomerase 4 subunit B	Strict	1000	1060.83	Escherichia coli parE conferring resistance to fluoroquinolones	78.98	3003316	protein variant model	D476N		fluoroquinolone antibiotic	antibiotic target alteration	fluoroquinolone resistant parE	MTEQYNAGAIEVLNGLEPVRRRPGMYTDTARPNHLGQEVIDNSVDEALAGHASKVQVILHADQSLEVIDDGRGMPVDIHPEEKVSGVELILCKLHAGGKFSNKNYQFSGGLHGVGISVVNALSKRVEVTVRRDGQVYEIAFEHGDKVSDLTVTGTCGRRNRGTSVHFWPDAKYFDSANFSVTRLVNNLRAKAVLCPGLEITFTDKVNNKDYQWYYEDGLKDYLAEGVKGYPVLPEEPFTGEFSADTEAANWAVIWQPEGGEMITESYVNLIPTAQGGTHVNGLRQGLLDAMREFCEFRNLLPRGVKLTGDDVFDRCSYVLSVKIQDPQFAGQTKERLSSRQTAAFVSGVVKDAFSLWLNEKPQLAEQLAEVCIANAHRRMRASKKVVRKKVASGPALPG…	MTQTYNADAIEVLTGLEPVRRRPGMYTDTTRPNHLGQEVIDNSVDEALAGHAKRVDVILHADQSLEVIDDGRGMPVDIHPEEGVPAVELILCRLHAGGKFSNKNYQFSGGLHGVGISVVNALSKRVEVNVRRDGQVYNIAFENGEKVQDLQVVGTCGKRNTGTSVHFWPDETFFDSPRFSVSRLTHVLKAKAVLCPGVEITFKDEINNTEQRWCYQDGLNDYLAEAVNGLPTLPEKPFIGNFAGDTEAVDWALLWLPEGGELLTESYVNLIPTMQGGTHVNGLRQGLLDAMREFCEYRNILPRGVKLSAEDIWDRCAYVLSVKMQDPQFAGQTKERLSSRQCAAFVSGVVKDAFILWLNQNVQAAELLAEMAISSAQRRMRAAKKVVRKKLTSGPALPG…	99.37	gnl|BL_ORD_ID|126|hsp_num:0	1055
320_02212	Efflux pump membrane transporter BepE	Strict	750	828.165	adeF	43.92	3000777	protein homolog model	n/a	n/a	carbapenem; triclosan; antibacterial free fatty acids; monobactam; penam; acridine dye; macrolide antibiotic; diaminopyrimidine antibiotic; tetracycline antibiotic; aminoglycoside antibiotic; aminocoumarin antibiotic; phenicol antibiotic; fluoroquinolone antibiotic; glycylcycline	antibiotic efflux	resistance-nodulation-cell division (RND) antibiotic efflux pump	MLSKFFIHRPKFALVISLAMTLMGMIALKVLPISEYPQISPTVITVSTMYPGANADVVKKTVAQPIEAKVNGVEDMIYMSSVIGNDGSYTLRIYFRVGADGDMAQVRVNNLVAQATSSLPQEVNQIGVTVKKKSSDMLGVITLRSPKQSYDSIYLSNYADLNIVERLKRIEGMSDITLLGKKDYSMRIWLNPNKLATLKLSASDVIGAIKTQNIQVAAGKIGGMPAPGDQQYQYVLQTKGRLTSAEEFENIIIRASKKGSLIRLKDVARVEVGAQGYEADGRMNNEPAAVLALYQLPTANALDVMERVKEAMKEYEKSFPDDLVYDIAYDSTEYVETSIDEVYETLVIAVLLVTFVVYVFLQNWRATIIPTLAIPVSIIATFAIMGVMGMTINTISLFG…	MNISKFFIDRPIFAGVLSVLILLAGLLSVFQLPISEYPEVVPPSVVVRAQYPGANPKVIAETVASPLEESINGVEDMLYMQSQANSDGNLTITVNFKLGIDPDKAQQLVQNRVSQAMPRLPEDVQRLGVTTLKSSPTLTMVVHLTSPDNRYDMTYLRNYAVLNVKDRLARLQGVGEVGLFGSGDYAMRVWLDPQKVAQRNLTATEIVNAIREQNIQVAAGTIGASPSNSPLQLSVNAQGRLTTEQEFADIILKTAPDGAVTRLGDVARVELAASQYGLRSLLDNKQAVAIPIFQAPGANALQVSDQVRSTMKELSKDFPSSIKYDIVYDPTQFVRASIKAVVHTLLEAITLVVVVVILFLQTWRASIIPLLAVPVSIIGTFALMLAFGYSINALSLFGM…	98.77	gnl|BL_ORD_ID|315|hsp_num:0	153
320_01042	Efflux pump membrane transporter BepG	Strict	750	794.653	adeF	42.68	3000777	protein homolog model	n/a	n/a	carbapenem; triclosan; antibacterial free fatty acids; monobactam; penam; acridine dye; macrolide antibiotic; diaminopyrimidine antibiotic; tetracycline antibiotic; aminoglycoside antibiotic; aminocoumarin antibiotic; phenicol antibiotic; fluoroquinolone antibiotic; glycylcycline	antibiotic efflux	resistance-nodulation-cell division (RND) antibiotic efflux pump	MLSRFFIQRPKFALVISIILTLAGAISLAILPVAEYPQISPPSVSVTAYYTGASAEVVEQAIADPIETSVNGVENMIYMSSKSANDGSYSLNVTFDVGTDPDMAQVNVQNRVSQIESKLPQEVRMVGVTVKKRSPDLLMVLNFYSPDGKYDDQFLINYINLNVKDQLARAKGISEVNVIGGGEYAMRVWLDPEKMANLKLTTSDVYAALAEQNVQVAAGRVGAAPYNNTQEVQFNLVTKGRLESVSEFENVVLRANPNGSTVYLKDVARVELGKKFYDGNGKFRGQDASIVALSLQSDANALESGKAVMELLERLSENFPESMTYETSYDTTVFVAQSIKGVVKTLVEAILLVIAVTYLFLGSARATLIPVVAIPVSLIGTFAIMQATGFTINTVTLFG…	MNISKFFIDRPIFAGVLSVLILLAGLLSVFQLPISEYPEVVPPSVVVRAQYPGANPKVIAETVASPLEESINGVEDMLYMQSQANSDGNLTITVNFKLGIDPDKAQQLVQNRVSQAMPRLPEDVQRLGVTTLKSSPTLTMVVHLTSPDNRYDMTYLRNYAVLNVKDRLARLQGVGEVGLFGSGDYAMRVWLDPQKVAQRNLTATEIVNAIREQNIQVAAGTIGASPSNSPLQLSVNAQGRLTTEQEFADIILKTAPDGAVTRLGDVARVELAASQYGLRSLLDNKQAVAIPIFQAPGANALQVSDQVRSTMKELSKDFPSSIKYDIVYDPTQFVRASIKAVVHTLLEAITLVVVVVILFLQTWRASIIPLLAVPVSIIGTFALMLAFGYSINALSLFGM…	99.15	gnl|BL_ORD_ID|315|hsp_num:0	153
320_04001	cAMP-activated global transcriptional regulator CRP	Strict	400	418.313	CRP	95.24	3000518	protein homolog model	n/a	n/a	triclosan; aminocoumarin antibiotic; phenicol antibiotic; glycylcycline; carbapenem; antibacterial free fatty acids; monobactam; acridine dye; macrolide antibiotic; diaminopyrimidine antibiotic; tetracycline antibiotic; penam; aminoglycoside antibiotic; fluoroquinolone antibiotic	antibiotic efflux	resistance-nodulation-cell division (RND) antibiotic efflux pump	MVLGKPQTDPTLEWFLSHCHIHKYPSKSTLIHAGEKAETLYYIVKGSVAVLIKDEEGKEMILSYLNQGDFIGELGLFEEDQERTAWVRAKSPCEVAEISFKKFRQLIQVNPDILMRLSAQMARRLQVTSQKVGDLAFLDVTGRIAQTLLNLAKQPDAMTHPDGMQIKITRQEIGQIVGCSRETVGRILKMLEEQNLISAHGKTIVVYGTR	MVLGKPQTDPTLEWFLSHCHIHKYPSKSKLIHQGEKAETLYYIVKGSVAVLIKDEEGKEMILSYLNQGDFIGELGLFEEGQERSAWVRAKTACEVAEISYKKFRQLIQVNPDILMRLSAQMARRLQVTSEKVGNLAFLDVTGRIAQTLLNLAKQPDAMTHPDGMQIKITRQEIGQIVGCSRETVGRILKMLEDQNLISAHGKTIVVYGTR	100	gnl|BL_ORD_ID|230|hsp_num:0	869
321_03551	Peptidoglycan D,D-transpeptidase FtsI	Strict	500	524.628	Haemophilus influenzae PBP3 conferring resistance to beta-lactam antibiotics	46.7	3004446	protein variant model	S385T		penam; cephalosporin; cephamycin	antibiotic target alteration	Penicillin-binding protein mutations conferring resistance to beta-lactam antibiotics	MIRKKTNAKQGNKRKSSAKPKAAVNDTKTAPKTAKVEVEPSFLIRWRFHLLLFFVFCAFALLVARVAYIQIIEPDNLIKQGDLRSIRVKSIPSARGIISDRNGEPLAVSVPVEAVWADPATIFKENALSQKQNWYALADVLGVDRQGLIDKIKRNEKRRFIYLQRQVSPAMANYIRELKLPGIGLKSESRRYYPAGEVSAHLVGVTGIDGHGLEGVERSYDEWLTGEEGKKTIRKDRYGRVVENIAWQDKQEGKSLQLTIDQRLQAIAYRAIKQAVADHRATSGSVVMLDVKTGAVLAMVNAPSYNPNNRTDWQSYKMRNRVITDSMEPGSTIKPFVILAALENGVADKDTIVDTGNGVLRLGGSRVRDVSWVGKASLSMILKKSSNIGVTKLAMQMPV…	MVKFNSSRKSGKSKKTIRKLTAPETVKQNKPQKVFEKCFMRGRYMLSTVLILLGLCALVARAAYVQSINADTLSNEADKRSLRKDEVLSVRGSILDRNGQLLSVSVPMSAIVADPKTMLKENSLADKERIAALAEELGMTENDLVKKIEKNSKSGYLYLARQVELSKANYIRRLKIKGIILETEHRRFYPRVEEAAHVVGYTDIDGNGIEGIEKSFNSLLVGKDGSRTVRKDKRGNIVAHISDEKKYDAQDVTLSIDEKLQSMVYREIKKAVSENNAESGTAVLVDVRTGEVLAMATAPSYNPNNRVGVKSELMRNRAITDTFEPGSTVKPFVVLTALQRGVVKRDEIIDTTSFKLSGKEIVDVAPRAQQTLDEILMNSSNRGVSRLALRMPPSALMET…	97.87	gnl|BL_ORD_ID|1133|hsp_num:0	2886
321_01331	Efflux pump membrane transporter BepG	Strict	750	795.808	adeF	42.09	3000777	protein homolog model	n/a	n/a	penam; aminocoumarin antibiotic; diaminopyrimidine antibiotic; acridine dye; phenicol antibiotic; glycylcycline; tetracycline antibiotic; fluoroquinolone antibiotic; carbapenem; aminoglycoside antibiotic; monobactam; triclosan; antibacterial free fatty acids; macrolide antibiotic	antibiotic efflux	resistance-nodulation-cell division (RND) antibiotic efflux pump	MLSRFFIQRPKFALVISIILTLAGAISLAILPVAEYPQISPPSVSVTAYYTGASAEVVEQAIADPIETSVNGVENMIYMSSKSANDGSYSLNVTFDVGTDPDMAQVNVQNRVSQIESKLPQEVRMVGVTVKKRSPDLLMVLNFYSPDGKYDDQFLINYINLNVKDQLARAKGISEVNVIGGGEYAMRVWLDPEKMANLKLTTSDVYAALAEQNVQVAAGRVGAAPYNNPQEVQFNLVTKGRLESVSEFENVVLRANPNGSTVYLKDVARVELGKKFYDGNGKFRGQDASIVALSLQSDANALESGKAVMELLERLSENFPEGMTYETSYDTTVFVAESIKGVVKTLVEAILLVIAVTYLFLGSARATLIPVVAIPVSLIGTFAIMQATGFTINTVTLFG…	MNISKFFIDRPIFAGVLSVLILLAGLLSVFQLPISEYPEVVPPSVVVRAQYPGANPKVIAETVASPLEESINGVEDMLYMQSQANSDGNLTITVNFKLGIDPDKAQQLVQNRVSQAMPRLPEDVQRLGVTTLKSSPTLTMVVHLTSPDNRYDMTYLRNYAVLNVKDRLARLQGVGEVGLFGSGDYAMRVWLDPQKVAQRNLTATEIVNAIREQNIQVAAGTIGASPSNSPLQLSVNAQGRLTTEQEFADIILKTAPDGAVTRLGDVARVELAASQYGLRSLLDNKQAVAIPIFQAPGANALQVSDQVRSTMKELSKDFPSSIKYDIVYDPTQFVRASIKAVVHTLLEAITLVVVVVILFLQTWRASIIPLLAVPVSIIGTFALMLAFGYSINALSLFGM…	99.15	gnl|BL_ORD_ID|315|hsp_num:0	153
321_03571	DNA topoisomerase 4 subunit B	Strict	1000	1056.97	Escherichia coli parE conferring resistance to fluoroquinolones	78.66	3003316	protein variant model	D476N		fluoroquinolone antibiotic	antibiotic target alteration	fluoroquinolone resistant parE	MTEQYNAGAIEVLNGLEPVRRRPGMYTDTARPNHLGQEVIDNSVDEALAGHASKVQVILHADQSLEVIDDGRGMPVDIHPEEKVSGVELILCKLHAGGKFSNKNYQFSGGLHGVGISVVNALSKRVEVTVRRDGQVYEIAFEHGDKVSNLTVTGTCGRRNRGTSVHFWPDAKYFDSANFSVTRLVNNLRAKAVLCPGLEITFTDKVNNKDYQWYYEDGLKDYLAEGVKDYPVLPEEPFTGEFSADTEAANWAVIWQPEGGEMITESYVNLIPTAQGGTHVNGLRQGLLDAMREFCEFRNLLPRGVKLTGDDVFDRCSYVLSVKIQDPQFAGQTKERLSSRQTAAFVSGVVKDAFSLWLNEKPQLAEQLAEVCIANAHRRMRASKKVVRKKVASGPALPG…	MTQTYNADAIEVLTGLEPVRRRPGMYTDTTRPNHLGQEVIDNSVDEALAGHAKRVDVILHADQSLEVIDDGRGMPVDIHPEEGVPAVELILCRLHAGGKFSNKNYQFSGGLHGVGISVVNALSKRVEVNVRRDGQVYNIAFENGEKVQDLQVVGTCGKRNTGTSVHFWPDETFFDSPRFSVSRLTHVLKAKAVLCPGVEITFKDEINNTEQRWCYQDGLNDYLAEAVNGLPTLPEKPFIGNFAGDTEAVDWALLWLPEGGELLTESYVNLIPTMQGGTHVNGLRQGLLDAMREFCEYRNILPRGVKLSAEDIWDRCAYVLSVKMQDPQFAGQTKERLSSRQCAAFVSGVVKDAFILWLNQNVQAAELLAEMAISSAQRRMRAAKKVVRKKLTSGPALPG…	99.37	gnl|BL_ORD_ID|126|hsp_num:0	1055
321_00578	Efflux pump membrane transporter BepE	Strict	750	828.165	adeF	43.92	3000777	protein homolog model	n/a	n/a	penam; aminocoumarin antibiotic; diaminopyrimidine antibiotic; acridine dye; phenicol antibiotic; glycylcycline; tetracycline antibiotic; fluoroquinolone antibiotic; carbapenem; aminoglycoside antibiotic; monobactam; triclosan; antibacterial free fatty acids; macrolide antibiotic	antibiotic efflux	resistance-nodulation-cell division (RND) antibiotic efflux pump	MLSKFFIHRPKFALVISLAMTLMGMIALKVLPISEYPQISPTVITVSTMYPGANADVVKKTVAQPIEAKVNGVEDMIYMSSVIGNDGSYTLRIYFRVGADGDMAQVRVNNLVAQATSSLPQEVNQIGVTVKKKSSDMLGVITLRSPKQSYDSIYLSNYADLNIVERLKRIEGMSDITLLGKKDYSMRIWLNPNKLATLKLSASDVIGAIKTQNIQVAAGKIGGMPAPGDQQYQYVLQTKGRLTSAEEFENIIIRASKKGSLIRLKDVARVEVGAQGYEADGRMNNEPAAVLALYQLPTANALDVMERVKEAMKEYEKSFPDDLVYDIAYDSTEYVETSIDEVYETLVIAVLLVTFVVYVFLQNWRATIIPTLAIPVSIIATFAIMGVMGMTINTISLFG…	MNISKFFIDRPIFAGVLSVLILLAGLLSVFQLPISEYPEVVPPSVVVRAQYPGANPKVIAETVASPLEESINGVEDMLYMQSQANSDGNLTITVNFKLGIDPDKAQQLVQNRVSQAMPRLPEDVQRLGVTTLKSSPTLTMVVHLTSPDNRYDMTYLRNYAVLNVKDRLARLQGVGEVGLFGSGDYAMRVWLDPQKVAQRNLTATEIVNAIREQNIQVAAGTIGASPSNSPLQLSVNAQGRLTTEQEFADIILKTAPDGAVTRLGDVARVELAASQYGLRSLLDNKQAVAIPIFQAPGANALQVSDQVRSTMKELSKDFPSSIKYDIVYDPTQFVRASIKAVVHTLLEAITLVVVVVILFLQTWRASIIPLLAVPVSIIGTFALMLAFGYSINALSLFGM…	98.77	gnl|BL_ORD_ID|315|hsp_num:0	153
321_02371	Malate-2H(+)/Na(+)-lactate antiporter	Strict	710	723.005	tet(35)	95.66	3000481	protein homolog model	n/a	n/a	pleuromutilin antibiotic; acridine dye; cephalosporin; rifamycin antibiotic; peptide antibiotic; tetracycline antibiotic; penam; fluoroquinolone antibiotic; nitroimidazole antibiotic; macrolide antibiotic	antibiotic efflux	ATP-binding cassette (ABC) antibiotic efflux pump	MNLIDFSHSPVSLLPPIVALTLAILTRRVLVSLGVGIALGAVLLNSWSIGGTASYVGTQVSSVFIEDGGINTWNMSIVGFLILLGMTTALLTLSGGTRAFAEWAQSRVKSKRGSKLLAAFLGVFIFVDDYFNSLAVGAISRPVTDRFYVSRAKLAYILDSTAAPMCVIMPASSWGAYIITIIGGILVSHGITEYSALGAYVRLIPMNFYAVFALLMVFAVAWFGLDIGKMREHEIAASQGRGFDKDKENDTQEAHELNEELDIRESEKGKVSDLILPIVTLIVATIASMMYTGGQALAADGKEFALLGAFENTDVGTSLIYGSLLGLAVALFTVLKQGLPLTEITRTLWIGAKSMFGAILILVFAWTIGSVIGDMKTGSYLSTMAQGNINPHWLPVILF…	MCVIMPASSWGAYIITIIGGILVSHGITEYSALGAYVRLIPMNFYAVFALLMVFAVAWFGLDIGKMREHEIAASQGRGFDKDKENDSQEAHDLNEELDIRESEKGKVSDLILPIVTLIVATIASMLYTGGQALAADGKEFVLLGAFENTDVGTSLIYGSLLGLAVALFTVIKQGLPMVEIARTLWIGAKSMFGAILILVFAWTIGSVIGDMKTGSYLSTMAQGNINPHWLPVILFLLSGLMAFSTGTSWGTFGIMLPIAGDMAGATDVALMLPMLSAVLAGAVFGDHCSPISDTTILSSTGARCNHIDHVSTQLPYALSVAFVSCIGFITLGMTASIAFSFIAASITFVIVCAILSWLSKSKMASCQNA	144.44	gnl|BL_ORD_ID|2354|hsp_num:0	1969
321_03911	cAMP-activated global transcriptional regulator CRP	Strict	400	418.313	CRP	95.24	3000518	protein homolog model	n/a	n/a	penam; aminocoumarin antibiotic; glycylcycline; tetracycline antibiotic; antibacterial free fatty acids; acridine dye; macrolide antibiotic; diaminopyrimidine antibiotic; fluoroquinolone antibiotic; carbapenem; aminoglycoside antibiotic; monobactam; triclosan; phenicol antibiotic	antibiotic efflux	resistance-nodulation-cell division (RND) antibiotic efflux pump	MVLGKPQTDPTLEWFLSHCHIHKYPSKSTLIHAGEKAETLYYIVKGSVAVLIKDEEGKEMILSYLNQGDFIGELGLFEEDQERTAWVRAKSPCEVAEISFKKFRQLIQVNPDILMRLSAQMARRLQVTSQKVGDLAFLDVTGRIAQTLLNLAKQPDAMTHPDGMQIKITRQEIGQIVGCSRETVGRILKMLEEQNLISAHGKTIVVYGTR	MVLGKPQTDPTLEWFLSHCHIHKYPSKSKLIHQGEKAETLYYIVKGSVAVLIKDEEGKEMILSYLNQGDFIGELGLFEEGQERSAWVRAKTACEVAEISYKKFRQLIQVNPDILMRLSAQMARRLQVTSEKVGNLAFLDVTGRIAQTLLNLAKQPDAMTHPDGMQIKITRQEIGQIVGCSRETVGRILKMLEDQNLISAHGKTIVVYGTR	100	gnl|BL_ORD_ID|230|hsp_num:0	869
321_00584	Beta-lactamase PSE-4	Perfect	500	585.104	CARB-18	100	3003174	protein homolog model	n/a	n/a	penam	antibiotic inactivation	CARB beta-lactamase	MKKLFLLVGLMVCSTVSYASKLNEDISLIEKQTSGRIGVSVWDTQTDERWDYRGDERFPLMSTFKTLACATMLSDMDSGKLNKNATAKIDERNIVVWSPVMDKLAGQSTRIEHACEAAMLMSDNTAANLVLNEIGGPKAVTLFLRSIGDKATRLDRLEPRLNEAKPGDKRDTTTPNAMVNTLHTLMEDNALSYESRTQLKIWMQDNKVSDSLMRSVLPKGWSIADRSGAGNYGSRGISAMIWKDNYKPVYISIYVTDTDLSLQARDQLIAQISQLILEHYKES	MKKLFLLVGLMVCSTVSYASKLNEDISLIEKQTSGRIGVSVWDTQTDERWDYRGDERFPLMSTFKTLACATMLSDMDSGKLNKNATAKIDERNIVVWSPVMDKLAGQSTRIEHACEAAMLMSDNTAANLVLNEIGGPKAVTLFLRSIGDKATRLDRLEPRLNEAKPGDKRDTTTPNAMVNTLHTLMEDNALSYESRTQLKIWMQDNKVSDSLMRSVLPKGWSIADRSGAGNYGSRGISAMIWKDNYKPVYISIYVTDTDLSLQARDQLIAQISQLILEHYKES	100	gnl|BL_ORD_ID|1328|hsp_num:0	2039
322_02527	Beta-lactamase PSE-4	Strict	500	579.711	CARB-22	98.94	3003151	protein homolog model	n/a	n/a	penam	antibiotic inactivation	CARB beta-lactamase	MKKLFLLVGLMVCSTVSYASKLNEDISLIEKQTSGRIGVSVWDTQTDERWDYRGDERFPLMSTFKTLACATMLSDMDSGKLNKNATAKIDERNIVVWSPVMDKLAGQSTRIEHACEAAMLMSDNTAANLVLNEIGGPKAVTLFLRSIGDKATRLDRLEPRLNEAKPGDKRDTTTPNAMVNTLHTLMEDNALSYESRTQLKIWMQDNKVSDSLMRSVLPKGWSIADRSGAGNHGSRGISAMIWKDNYKPVYISIYVTDTDLSLQARDQLIAQISQLILEHYKES	MKKLFLLVGLMVCSTVSYASKLNEDISLIEKQTSGRIGVSVWDTQTDKRWDYRGDERFPLMSTFKTLACATMLSDMDSGKLNKNATAKIDERNIVVWSPVMDKLAGQSTRIEHACEAAMLMSDNTAANLVLNEIGGPKAVTQFLRSIGDKATRLDRLEPRLNEAKPGDKRDTTTPNAMVNTLHTLMEDNALSYESRTQLKIWMQDNKVSDSLMRSVLPKGWSIADRSGAGNYGSRGISAMIWKDNYKPVYISIYVTDTDLSLQARDQLIAQISQLILEHYKES	100	gnl|BL_ORD_ID|342|hsp_num:0	1201
322_03314	DNA topoisomerase 4 subunit B	Strict	1000	1060.44	Escherichia coli parE conferring resistance to fluoroquinolones	78.82	3003316	protein variant model	D476N		fluoroquinolone antibiotic	antibiotic target alteration	fluoroquinolone resistant parE	MTEQYNAGAIEVLNGLEPVRRRPGMYTDTARPNHLGQEVIDNSVDEALAGHASKVQVILHADQSLEVIDDGRGMPVDIHPEEKVSGVELILCKLHAGGKFSNKNYQFSGGLHGVGISVVNALSKRVEVTVRRDGQVYEIAFEHGDKVSDLTVTGTCGRRNRGTSVHFWPDAKYFDSANFSITRLVNNLRAKAVLCPGLEITFTDKVNNKDYQWYYEDGLKDYLAEGVKGYPVLPEEPFTGEFSADTEAANWAVIWQPEGGEMITESYVNLIPTAQGGTHVNGLRQGLLDAMREFCEFRNLLPRGVKLTGDDVFDRCSYVLSVKIQDPQFAGQTKERLSSRQTAAFVSGVVKDAFSLWLNEKPQLAEQLAEVCIANAHRRMRASKKVVRKKVASGPALPG…	MTQTYNADAIEVLTGLEPVRRRPGMYTDTTRPNHLGQEVIDNSVDEALAGHAKRVDVILHADQSLEVIDDGRGMPVDIHPEEGVPAVELILCRLHAGGKFSNKNYQFSGGLHGVGISVVNALSKRVEVNVRRDGQVYNIAFENGEKVQDLQVVGTCGKRNTGTSVHFWPDETFFDSPRFSVSRLTHVLKAKAVLCPGVEITFKDEINNTEQRWCYQDGLNDYLAEAVNGLPTLPEKPFIGNFAGDTEAVDWALLWLPEGGELLTESYVNLIPTMQGGTHVNGLRQGLLDAMREFCEYRNILPRGVKLSAEDIWDRCAYVLSVKMQDPQFAGQTKERLSSRQCAAFVSGVVKDAFILWLNQNVQAAELLAEMAISSAQRRMRAAKKVVRKKLTSGPALPG…	99.37	gnl|BL_ORD_ID|126|hsp_num:0	1055
322_00573	Efflux pump membrane transporter BepG	Strict	750	795.808	adeF	42.09	3000777	protein homolog model	n/a	n/a	diaminopyrimidine antibiotic; tetracycline antibiotic; aminocoumarin antibiotic; antibacterial free fatty acids; phenicol antibiotic; carbapenem; glycylcycline; macrolide antibiotic; aminoglycoside antibiotic; triclosan; fluoroquinolone antibiotic; penam; monobactam; acridine dye	antibiotic efflux	resistance-nodulation-cell division (RND) antibiotic efflux pump	MLSRFFIQRPKFALVISIILTLAGAISLAILPVAEYPQISPPSVSVTAYYTGASAEVVEQAIADPIETSVNGVENMIYMSSKSANDGSYSLNVTFDVGTDPDMAQVNVQNRVSQIESKLPQEVRMVGVTVKKRSPDLLMVLNFYSPDGKYDDQFLINYINLNVKDQLARAKGISEVNVIGGGEYAMRVWLDPEKMANLKLTTSDVYAALAEQNVQVAAGRVGAAPYNNPQEVQFNLVTKGRLESVSEFENVVLRANPNGSTVYLKDVARVELGKKFYDGNGKFRGQDASIVALSLQSDANALESGKAVMELLERLSENFPEGMTYETSYDTTVFVAESIKGVVKTLVEAILLVIAVTYLFLGSARATLIPVVAIPVSLIGTFAIMQATGFTINTVTLFG…	MNISKFFIDRPIFAGVLSVLILLAGLLSVFQLPISEYPEVVPPSVVVRAQYPGANPKVIAETVASPLEESINGVEDMLYMQSQANSDGNLTITVNFKLGIDPDKAQQLVQNRVSQAMPRLPEDVQRLGVTTLKSSPTLTMVVHLTSPDNRYDMTYLRNYAVLNVKDRLARLQGVGEVGLFGSGDYAMRVWLDPQKVAQRNLTATEIVNAIREQNIQVAAGTIGASPSNSPLQLSVNAQGRLTTEQEFADIILKTAPDGAVTRLGDVARVELAASQYGLRSLLDNKQAVAIPIFQAPGANALQVSDQVRSTMKELSKDFPSSIKYDIVYDPTQFVRASIKAVVHTLLEAITLVVVVVILFLQTWRASIIPLLAVPVSIIGTFALMLAFGYSINALSLFGM…	99.15	gnl|BL_ORD_ID|315|hsp_num:0	153
322_01886	Malate-2H(+)/Na(+)-lactate antiporter	Strict	710	719.924	tet(35)	95.12	3000481	protein homolog model	n/a	n/a	tetracycline antibiotic; peptide antibiotic; nitroimidazole antibiotic; macrolide antibiotic; rifamycin antibiotic; fluoroquinolone antibiotic; cephalosporin; pleuromutilin antibiotic; penam; acridine dye	antibiotic efflux	ATP-binding cassette (ABC) antibiotic efflux pump	MNLIDFSHSPVSLLPPIVALTLAILTRRVLVSLGVGIALGAVLLNSWSIGGTASYVGTQVSSVFIEDGGINTWNMSIVGFLILLGMTTALLTLSGGTRAFAEWAQSRVKSKRGSKLLAAFLGVFIFVDDYFNSLAVGAISRPVTDRFYVSRAKLAYILDSTAAPMCVIMPASSWGAYIITIIGGILVSHGITEYSALGAYVRLIPMNFYAVFALLMVFAVAWFGLDIGKMREHEIAASQGRGFDKDKENDTQEAHELNEELDIRESEKGKVSDLILPIVTLIIATIASMMYTGGQALAADGKEFALLGAFENTDVGTSLIYGSLLGLAVALFTVLKQGLPLTEITRTLWIGAKSMFGAILILVFAWTIGSVIGDMKTGSYLSTMAQGNINPHWLPVILF…	MCVIMPASSWGAYIITIIGGILVSHGITEYSALGAYVRLIPMNFYAVFALLMVFAVAWFGLDIGKMREHEIAASQGRGFDKDKENDSQEAHDLNEELDIRESEKGKVSDLILPIVTLIVATIASMLYTGGQALAADGKEFVLLGAFENTDVGTSLIYGSLLGLAVALFTVIKQGLPMVEIARTLWIGAKSMFGAILILVFAWTIGSVIGDMKTGSYLSTMAQGNINPHWLPVILFLLSGLMAFSTGTSWGTFGIMLPIAGDMAGATDVALMLPMLSAVLAGAVFGDHCSPISDTTILSSTGARCNHIDHVSTQLPYALSVAFVSCIGFITLGMTASIAFSFIAASITFVIVCAILSWLSKSKMASCQNA	144.44	gnl|BL_ORD_ID|2354|hsp_num:0	1969
322_02521	Efflux pump membrane transporter BepE	Strict	750	828.165	adeF	43.92	3000777	protein homolog model	n/a	n/a	diaminopyrimidine antibiotic; tetracycline antibiotic; aminocoumarin antibiotic; antibacterial free fatty acids; phenicol antibiotic; carbapenem; glycylcycline; macrolide antibiotic; aminoglycoside antibiotic; triclosan; fluoroquinolone antibiotic; penam; monobactam; acridine dye	antibiotic efflux	resistance-nodulation-cell division (RND) antibiotic efflux pump	MLSKFFIHRPKFALVISLAMTLMGMIALKVLPISEYPQISPTVITVSTMYPGANADVVKKTVAQPIEAKVNGVEDMIYMSSVIGNDGSYTLRIYFRVGADGDMAQVRVNNLVAQATSSLPQEVNQIGVTVKKKSSDMLGVITLRSPKQSYDSIYLSNYADLNIVERLKRIEGMSDITLLGKKDYSMRIWLNPNKLATLKLSASDVIGAIKTQNIQVAAGKIGGMPAPGDQQYQYVLQTKGRLTSAEEFENIIIRASKKGSLIRLKDVARVEVGAQGYEADGRMNNEPAAVLALYQLPTANALDVMERVKEAMKEYEKSFPDDLVYDIAYDSTEYVETSIDEVYETLVIAVLLVTFVVYVFLQNWRATIIPTLAIPVSIIATFAIMGVMGMTINTISLFG…	MNISKFFIDRPIFAGVLSVLILLAGLLSVFQLPISEYPEVVPPSVVVRAQYPGANPKVIAETVASPLEESINGVEDMLYMQSQANSDGNLTITVNFKLGIDPDKAQQLVQNRVSQAMPRLPEDVQRLGVTTLKSSPTLTMVVHLTSPDNRYDMTYLRNYAVLNVKDRLARLQGVGEVGLFGSGDYAMRVWLDPQKVAQRNLTATEIVNAIREQNIQVAAGTIGASPSNSPLQLSVNAQGRLTTEQEFADIILKTAPDGAVTRLGDVARVELAASQYGLRSLLDNKQAVAIPIFQAPGANALQVSDQVRSTMKELSKDFPSSIKYDIVYDPTQFVRASIKAVVHTLLEAITLVVVVVILFLQTWRASIIPLLAVPVSIIGTFALMLAFGYSINALSLFGM…	98.77	gnl|BL_ORD_ID|315|hsp_num:0	153
322_03949	cAMP-activated global transcriptional regulator CRP	Strict	400	418.313	CRP	95.24	3000518	protein homolog model	n/a	n/a	diaminopyrimidine antibiotic; antibacterial free fatty acids; aminocoumarin antibiotic; carbapenem; glycylcycline; penam; monobactam; acridine dye; tetracycline antibiotic; phenicol antibiotic; triclosan; macrolide antibiotic; aminoglycoside antibiotic; fluoroquinolone antibiotic	antibiotic efflux	resistance-nodulation-cell division (RND) antibiotic efflux pump	MVLGKPQTDPTLEWFLSHCHIHKYPSKSTLIHAGEKAETLYYIVKGSVAVLIKDEEGKEMILSYLNQGDFIGELGLFEEDQERTAWVRAKSPCEVAEISFKKFRQLIQVNPDILMRLSAQMARRLQVTSQKVGDLAFLDVTGRIAQTLLNLAKQPDAMTHPDGMQIKITRQEIGQIVGCSRETVGRILKMLEEQNLISAHGKTIVVYGTR	MVLGKPQTDPTLEWFLSHCHIHKYPSKSKLIHQGEKAETLYYIVKGSVAVLIKDEEGKEMILSYLNQGDFIGELGLFEEGQERSAWVRAKTACEVAEISYKKFRQLIQVNPDILMRLSAQMARRLQVTSEKVGNLAFLDVTGRIAQTLLNLAKQPDAMTHPDGMQIKITRQEIGQIVGCSRETVGRILKMLEDQNLISAHGKTIVVYGTR	100	gnl|BL_ORD_ID|230|hsp_num:0	869
322_03334	Peptidoglycan D,D-transpeptidase FtsI	Strict	500	522.702	Haemophilus influenzae PBP3 conferring resistance to beta-lactam antibiotics	46.52	3004446	protein variant model	S385T		cephamycin; penam; cephalosporin	antibiotic target alteration	Penicillin-binding protein mutations conferring resistance to beta-lactam antibiotics	MIRKKTNAKQGNKRKSSAKPKAAVNDTKTAPKAAKVEVEPSFLIRWRFHLLLFFVFCAFALLVARVAYIQIIEPDNLIKQGDLRSIRVKSIPSARGIISDRNGEPLAVSVPVEAVWADPATIFKENALSQKQNWYALADVLGVDRQGLIDKIKRNEKRRFIYLQRQVSPAMANYIRELKLPGIGLKSESRRYYPAGEVSAHLVGVTGIDGHGLEGVERSYDEWLTGEEGKKTIRKDRYGRVVENIAWQDKQEGKSLQLTIDQRLQAIAYRAIKQAVADHRATSGSVVMLDVKTGAVLAMVNAPSYNPNNRTDWQSYKMRNRVITDSMEPGSTIKPFVILAALENGVADKDTIVDTGNGVLRLGGSRVRDVSWVGKASLSMILKKSSNIGVTKLAMQMPV…	MVKFNSSRKSGKSKKTIRKLTAPETVKQNKPQKVFEKCFMRGRYMLSTVLILLGLCALVARAAYVQSINADTLSNEADKRSLRKDEVLSVRGSILDRNGQLLSVSVPMSAIVADPKTMLKENSLADKERIAALAEELGMTENDLVKKIEKNSKSGYLYLARQVELSKANYIRRLKIKGIILETEHRRFYPRVEEAAHVVGYTDIDGNGIEGIEKSFNSLLVGKDGSRTVRKDKRGNIVAHISDEKKYDAQDVTLSIDEKLQSMVYREIKKAVSENNAESGTAVLVDVRTGEVLAMATAPSYNPNNRVGVKSELMRNRAITDTFEPGSTVKPFVVLTALQRGVVKRDEIIDTTSFKLSGKEIVDVAPRAQQTLDEILMNSSNRGVSRLALRMPPSALMET…	97.87	gnl|BL_ORD_ID|1133|hsp_num:0	2886
323_01831	Efflux pump membrane transporter BepG	Strict	750	795.808	adeF	42.09	3000777	protein homolog model	n/a	n/a	macrolide antibiotic; diaminopyrimidine antibiotic; glycylcycline; tetracycline antibiotic; fluoroquinolone antibiotic; penam; monobactam; phenicol antibiotic; acridine dye; aminocoumarin antibiotic; triclosan; antibacterial free fatty acids; aminoglycoside antibiotic; carbapenem	antibiotic efflux	resistance-nodulation-cell division (RND) antibiotic efflux pump	MLSRFFIQRPKFALVISIILTLAGAISLAILPVAEYPQISPPSVSVTAYYTGASAEVVEQAIADPIETSVNGVENMIYMSSKSANDGSYSLNVTFDVGTDPDMAQVNVQNRVSQIESKLPQEVRMVGVTVKKRSPDLLMVLNFYSPDGKYDDQFLINYINLNVKDQLARAKGISEVNVIGGGEYAMRVWLDPEKMANLKLTTSDVYAALAEQNVQVAAGRVGAAPYNNPQEVQFNLVTKGRLESVSEFENVVLRANPNGSTVYLKDVARVELGKKFYDGNGKFRGQDASIVALSLQSDANALESGKAVMELLERLSENFPEGMTYETSYDTTVFVAESIKGVVKTLVEAILLVIAVTYLFLGSARATLIPVVAIPVSLIGTFAIMQATGFTINTVTLFG…	MNISKFFIDRPIFAGVLSVLILLAGLLSVFQLPISEYPEVVPPSVVVRAQYPGANPKVIAETVASPLEESINGVEDMLYMQSQANSDGNLTITVNFKLGIDPDKAQQLVQNRVSQAMPRLPEDVQRLGVTTLKSSPTLTMVVHLTSPDNRYDMTYLRNYAVLNVKDRLARLQGVGEVGLFGSGDYAMRVWLDPQKVAQRNLTATEIVNAIREQNIQVAAGTIGASPSNSPLQLSVNAQGRLTTEQEFADIILKTAPDGAVTRLGDVARVELAASQYGLRSLLDNKQAVAIPIFQAPGANALQVSDQVRSTMKELSKDFPSSIKYDIVYDPTQFVRASIKAVVHTLLEAITLVVVVVILFLQTWRASIIPLLAVPVSIIGTFALMLAFGYSINALSLFGM…	99.15	gnl|BL_ORD_ID|315|hsp_num:0	153
323_03088	DNA topoisomerase 4 subunit B	Strict	1000	1060.83	Escherichia coli parE conferring resistance to fluoroquinolones	78.98	3003316	protein variant model	D476N		fluoroquinolone antibiotic	antibiotic target alteration	fluoroquinolone resistant parE	MTEQYNAGAIEVLNGLEPVRRRPGMYTDTARPNHLGQEVIDNSVDEALAGHASKVQVILHADQSLEVIDDGRGMPVDIHPEEKVSGVELILCKLHAGGKFSNKNYQFSGGLHGVGISVVNALSKRVEVTVRRDGQVYEIAFEHGDKVSDLTVTGTCGRRNRGTSVHFWPDAKYFDSANFSVTRLVNNLRAKAVLCPGLEITFTDKVNNKDYQWYYEDGLKDYLAEGVKGYPVLPEEPFTGEFSADTEAANWAVIWQPEGGEMITESYVNLIPTAQGGTHVNGLRQGLLDAMREFCEFRNLLPRGVKLTGDDVFDRCSYVLSVKIQDPQFAGQTKERLSSRQTAAFVSGVVKDAFSLWLNEKPQLAEQLAEVCIANAHRRMRASKKVVRKKVASGPALPG…	MTQTYNADAIEVLTGLEPVRRRPGMYTDTTRPNHLGQEVIDNSVDEALAGHAKRVDVILHADQSLEVIDDGRGMPVDIHPEEGVPAVELILCRLHAGGKFSNKNYQFSGGLHGVGISVVNALSKRVEVNVRRDGQVYNIAFENGEKVQDLQVVGTCGKRNTGTSVHFWPDETFFDSPRFSVSRLTHVLKAKAVLCPGVEITFKDEINNTEQRWCYQDGLNDYLAEAVNGLPTLPEKPFIGNFAGDTEAVDWALLWLPEGGELLTESYVNLIPTMQGGTHVNGLRQGLLDAMREFCEYRNILPRGVKLSAEDIWDRCAYVLSVKMQDPQFAGQTKERLSSRQCAAFVSGVVKDAFILWLNQNVQAAELLAEMAISSAQRRMRAAKKVVRKKLTSGPALPG…	99.37	gnl|BL_ORD_ID|126|hsp_num:0	1055
323_03108	Peptidoglycan D,D-transpeptidase FtsI	Strict	500	524.628	Haemophilus influenzae PBP3 conferring resistance to beta-lactam antibiotics	46.7	3004446	protein variant model	S385T		cephalosporin; penam; cephamycin	antibiotic target alteration	Penicillin-binding protein mutations conferring resistance to beta-lactam antibiotics	MIRKKTNAKQGNKRKSSAKPKAAVNDTKTAPKTAKVEVEPSFLIRWRFHLLLFFVFCAFALLVARVAYIQIIEPDNLIKQGDLRSIRVKSIPSARGIISDRNGEPLAVSVPVEAVWADPATIFKENALSQKQNWYALADVLGVERQGLIDKIKRNEKRRFIYLQRQVSPAMANYIRELKLPGIGLKSESRRYYPAGEVSAHLVGVTGIDGHGLEGVERSYDEWLTGEEGKKTIRKDRYGRVVENIAWQDKQEGKSLQLTIDQRLQAIAYRAIKQAVADHRATSGSVVMLDVKTGAVLAMVNAPSYNPNNRTDWQSYKMRNRVITDSMEPGSTIKPFVILAALENGVADKDTIVDTGNGVLRLGGSRVRDVSWVGKASLSMILKKSSNIGVTKLAMQMPV…	MVKFNSSRKSGKSKKTIRKLTAPETVKQNKPQKVFEKCFMRGRYMLSTVLILLGLCALVARAAYVQSINADTLSNEADKRSLRKDEVLSVRGSILDRNGQLLSVSVPMSAIVADPKTMLKENSLADKERIAALAEELGMTENDLVKKIEKNSKSGYLYLARQVELSKANYIRRLKIKGIILETEHRRFYPRVEEAAHVVGYTDIDGNGIEGIEKSFNSLLVGKDGSRTVRKDKRGNIVAHISDEKKYDAQDVTLSIDEKLQSMVYREIKKAVSENNAESGTAVLVDVRTGEVLAMATAPSYNPNNRVGVKSELMRNRAITDTFEPGSTVKPFVVLTALQRGVVKRDEIIDTTSFKLSGKEIVDVAPRAQQTLDEILMNSSNRGVSRLALRMPPSALMET…	97.87	gnl|BL_ORD_ID|1133|hsp_num:0	2886
323_04696	cAMP-activated global transcriptional regulator CRP	Strict	400	418.313	CRP	95.24	3000518	protein homolog model	n/a	n/a	macrolide antibiotic; acridine dye; aminoglycoside antibiotic; tetracycline antibiotic; penam; glycylcycline; triclosan; antibacterial free fatty acids; diaminopyrimidine antibiotic; fluoroquinolone antibiotic; monobactam; phenicol antibiotic; aminocoumarin antibiotic; carbapenem	antibiotic efflux	resistance-nodulation-cell division (RND) antibiotic efflux pump	MVLGKPQTDPTLEWFLSHCHIHKYPSKSTLIHAGEKAETLYYIVKGSVAVLIKDEEGKEMILSYLNQGDFIGELGLFEEDQERTAWVRAKSPCEVAEISFKKFRQLIQVNPDILMRLSAQMARRLQVTSQKVGDLAFLDVTGRIAQTLLNLAKQPDAMTHPDGMQIKITRQEIGQIVGCSRETVGRILKMLEEQNLISAHGKTIVVYGTR	MVLGKPQTDPTLEWFLSHCHIHKYPSKSKLIHQGEKAETLYYIVKGSVAVLIKDEEGKEMILSYLNQGDFIGELGLFEEGQERSAWVRAKTACEVAEISYKKFRQLIQVNPDILMRLSAQMARRLQVTSEKVGNLAFLDVTGRIAQTLLNLAKQPDAMTHPDGMQIKITRQEIGQIVGCSRETVGRILKMLEDQNLISAHGKTIVVYGTR	100	gnl|BL_ORD_ID|230|hsp_num:0	869
323_00535	Beta-lactamase PSE-4	Perfect	500	585.104	CARB-18	100	3003174	protein homolog model	n/a	n/a	penam	antibiotic inactivation	CARB beta-lactamase	MKKLFLLVGLMVCSTVSYASKLNEDISLIEKQTSGRIGVSVWDTQTDERWDYRGDERFPLMSTFKTLACATMLSDMDSGKLNKNATAKIDERNIVVWSPVMDKLAGQSTRIEHACEAAMLMSDNTAANLVLNEIGGPKAVTLFLRSIGDKATRLDRLEPRLNEAKPGDKRDTTTPNAMVNTLHTLMEDNALSYESRTQLKIWMQDNKVSDSLMRSVLPKGWSIADRSGAGNYGSRGISAMIWKDNYKPVYISIYVTDTDLSLQARDQLIAQISQLILEHYKES	MKKLFLLVGLMVCSTVSYASKLNEDISLIEKQTSGRIGVSVWDTQTDERWDYRGDERFPLMSTFKTLACATMLSDMDSGKLNKNATAKIDERNIVVWSPVMDKLAGQSTRIEHACEAAMLMSDNTAANLVLNEIGGPKAVTLFLRSIGDKATRLDRLEPRLNEAKPGDKRDTTTPNAMVNTLHTLMEDNALSYESRTQLKIWMQDNKVSDSLMRSVLPKGWSIADRSGAGNYGSRGISAMIWKDNYKPVYISIYVTDTDLSLQARDQLIAQISQLILEHYKES	100	gnl|BL_ORD_ID|1328|hsp_num:0	2039
323_01307	Malate-2H(+)/Na(+)-lactate antiporter	Strict	710	722.62	tet(35)	95.39	3000481	protein homolog model	n/a	n/a	macrolide antibiotic; cephalosporin; rifamycin antibiotic; fluoroquinolone antibiotic; penam; tetracycline antibiotic; pleuromutilin antibiotic; acridine dye; peptide antibiotic; nitroimidazole antibiotic	antibiotic efflux	ATP-binding cassette (ABC) antibiotic efflux pump	MNLIDFSHSPVSLLPPIVALTLAILTRRVLVSLGVGIALGAVLLNSWSIGGTASYVGTQVSSVFIEDGGINTWNMSIVGFLILLGMTTALLTLSGGTRAFAEWAQSRVKSKRGSKLLAAFLGVFIFVDDYFNSLAVGAISRPVTDRFYVSRAKLAYILDSTAAPMCVIMPASSWGAYIITIIGGILVSHGITEYSALGAYVRLIPMNFYAVFALLMVFAVAWFGLDIGKMREHEIAASQGRGFDKDKENDTQEAHELNEELDIRESEKGKVSDLILPIVTLIIATIASMMYTGGQALAADGKEFALLGAFENTDVGTSLIYGSLLGLAVALFTVLKQGLPLTEITRTLWIGAKSMFGAILILVFAWTIGSVIGDMKTGSYLSTMAQGNINPHWLPVILF…	MCVIMPASSWGAYIITIIGGILVSHGITEYSALGAYVRLIPMNFYAVFALLMVFAVAWFGLDIGKMREHEIAASQGRGFDKDKENDSQEAHDLNEELDIRESEKGKVSDLILPIVTLIVATIASMLYTGGQALAADGKEFVLLGAFENTDVGTSLIYGSLLGLAVALFTVIKQGLPMVEIARTLWIGAKSMFGAILILVFAWTIGSVIGDMKTGSYLSTMAQGNINPHWLPVILFLLSGLMAFSTGTSWGTFGIMLPIAGDMAGATDVALMLPMLSAVLAGAVFGDHCSPISDTTILSSTGARCNHIDHVSTQLPYALSVAFVSCIGFITLGMTASIAFSFIAASITFVIVCAILSWLSKSKMASCQNA	144.44	gnl|BL_ORD_ID|2354|hsp_num:0	1969
323_00529	Efflux pump membrane transporter BepE	Strict	750	828.165	adeF	43.92	3000777	protein homolog model	n/a	n/a	macrolide antibiotic; diaminopyrimidine antibiotic; glycylcycline; tetracycline antibiotic; fluoroquinolone antibiotic; penam; monobactam; phenicol antibiotic; acridine dye; aminocoumarin antibiotic; triclosan; antibacterial free fatty acids; aminoglycoside antibiotic; carbapenem	antibiotic efflux	resistance-nodulation-cell division (RND) antibiotic efflux pump	MLSKFFIHRPKFALVISLAMTLMGMIALKVLPISEYPQISPTVITVSTMYPGANADVVKKTVAQPIEAKVNGVEDMIYMSSVIGNDGSYTLRIYFRVGADGDMAQVRVNNLVAQATSSLPQEVNQIGVTVKKKSSDMLGVITLRSPKQSYDSIYLSNYADLNIVERLKRIEGMSDITLLGKKDYSMRIWLNPNKLATLKLSASDVIGAIKTQNIQVAAGKIGGMPAPGDQQYQYVLQTKGRLTSAEEFENIIIRASKKGSLIRLKDVARVEVGAQGYEADGRMNNEPAAVLALYQLPTANALDVMERVKEAMKEYEKSFPDDLVYDIAYDSTEYVETSIDEVYETLVIAVLLVTFVVYVFLQNWRATIIPTLAIPVSIIATFAIMGVMGMTINTISLFG…	MNISKFFIDRPIFAGVLSVLILLAGLLSVFQLPISEYPEVVPPSVVVRAQYPGANPKVIAETVASPLEESINGVEDMLYMQSQANSDGNLTITVNFKLGIDPDKAQQLVQNRVSQAMPRLPEDVQRLGVTTLKSSPTLTMVVHLTSPDNRYDMTYLRNYAVLNVKDRLARLQGVGEVGLFGSGDYAMRVWLDPQKVAQRNLTATEIVNAIREQNIQVAAGTIGASPSNSPLQLSVNAQGRLTTEQEFADIILKTAPDGAVTRLGDVARVELAASQYGLRSLLDNKQAVAIPIFQAPGANALQVSDQVRSTMKELSKDFPSSIKYDIVYDPTQFVRASIKAVVHTLLEAITLVVVVVILFLQTWRASIIPLLAVPVSIIGTFALMLAFGYSINALSLFGM…	98.77	gnl|BL_ORD_ID|315|hsp_num:0	153
324_03813	cAMP-activated global transcriptional regulator CRP	Strict	400	418.313	CRP	95.24	3000518	protein homolog model	n/a	n/a	carbapenem; aminocoumarin antibiotic; antibacterial free fatty acids; phenicol antibiotic; diaminopyrimidine antibiotic; acridine dye; fluoroquinolone antibiotic; glycylcycline; tetracycline antibiotic; penam; aminoglycoside antibiotic; macrolide antibiotic; triclosan; monobactam	antibiotic efflux	resistance-nodulation-cell division (RND) antibiotic efflux pump	MVLGKPQTDPTLEWFLSHCHIHKYPSKSTLIHAGEKAETLYYIVKGSVAVLIKDEEGKEMILSYLNQGDFIGELGLFEEDQERTAWVRAKSPCEVAEISFKKFRQLIQVNPDILMRLSAQMARRLQVTSQKVGDLAFLDVTGRIAQTLLNLAKQPDAMTHPDGMQIKITRQEIGQIVGCSRETVGRILKMLEEQNLISAHGKTIVVYGTR	MVLGKPQTDPTLEWFLSHCHIHKYPSKSKLIHQGEKAETLYYIVKGSVAVLIKDEEGKEMILSYLNQGDFIGELGLFEEGQERSAWVRAKTACEVAEISYKKFRQLIQVNPDILMRLSAQMARRLQVTSEKVGNLAFLDVTGRIAQTLLNLAKQPDAMTHPDGMQIKITRQEIGQIVGCSRETVGRILKMLEDQNLISAHGKTIVVYGTR	100	gnl|BL_ORD_ID|230|hsp_num:0	869
324_03712	Peptidoglycan D,D-transpeptidase FtsI	Strict	500	520.005	Haemophilus influenzae PBP3 conferring resistance to beta-lactam antibiotics	47.15	3004446	protein variant model	S385T		cephamycin; penam; cephalosporin	antibiotic target alteration	Penicillin-binding protein mutations conferring resistance to beta-lactam antibiotics	MIRWRFHLLLFFVFCAFALLVARVAYIQIIEPDNLIKQGDLRSIRVKSIPSARGIISDRNGEPLAVSVPVEAVWADPATIFKENALSQKQNWYALADVLGVDRQGLIDKIKRNEKRRFIYLQRQVSPAMANYIRELKLPGIGLKSESRRYYPAGEVSAHLVGVTGIDGHGLEGVERSYDEWLTGEEGKKTIRKDRYGRVVENIAWQDKQEGKSLQLTIDQRLQAIAYRAIKQAVADHRATSGSVVMLDVKTGAVLAMVNAPSYNPNNRTDWQSYKMRNRVITDSMEPGSTIKPFVILAALENGVADKDTIVDTGNGVLRLGGSRVRDVSWVGKASLSMILKKSSNIGVTKLAMQMPVEALLGLYSSVGFGELSGLNLVGEVTGIFPTRTRWSPIERATI…	MVKFNSSRKSGKSKKTIRKLTAPETVKQNKPQKVFEKCFMRGRYMLSTVLILLGLCALVARAAYVQSINADTLSNEADKRSLRKDEVLSVRGSILDRNGQLLSVSVPMSAIVADPKTMLKENSLADKERIAALAEELGMTENDLVKKIEKNSKSGYLYLARQVELSKANYIRRLKIKGIILETEHRRFYPRVEEAAHVVGYTDIDGNGIEGIEKSFNSLLVGKDGSRTVRKDKRGNIVAHISDEKKYDAQDVTLSIDEKLQSMVYREIKKAVSENNAESGTAVLVDVRTGEVLAMATAPSYNPNNRVGVKSELMRNRAITDTFEPGSTVKPFVVLTALQRGVVKRDEIIDTTSFKLSGKEIVDVAPRAQQTLDEILMNSSNRGVSRLALRMPPSALMET…	90.98	gnl|BL_ORD_ID|1133|hsp_num:0	2886
324_00327	Malate-2H(+)/Na(+)-lactate antiporter	Strict	710	721.465	tet(35)	95.39	3000481	protein homolog model	n/a	n/a	peptide antibiotic; penam; tetracycline antibiotic; cephalosporin; macrolide antibiotic; pleuromutilin antibiotic; rifamycin antibiotic; acridine dye; fluoroquinolone antibiotic; nitroimidazole antibiotic	antibiotic efflux	ATP-binding cassette (ABC) antibiotic efflux pump	MNLIDFSHSPVSLLPPIVALTLAILTRRVLVSLGVGIALGAVLLNSWSIGGTASYVGTQVSSVFIEDGGINTWNMSIVGFLILLGMTTALLTLSGGTRAFAEWAQSRVKSKRGSKLLAAFLGVFIFVDDYFNSLAVGAISRPVTDRFYVSRAKLAYILDSTAAPMCVIMPASSWGAYIITIIGGILVSHGITEYSALGAYVRLIPMNFYAVFALLMVFAVAWFGLDIGKMREHEIAASQGRGFDKDKENDTQEAHELNEELDIRESEKGKVSDLILPIVTLIVATIASMMYTGGQALAAEGKEFALLGAFENTDVGTSLIYGSLLGLAVALFTVLKQGLPLTEITRTLWIGAKSMFGAILILVFAWTIGSVIGDMKTGSYLSTMAQGNINPHWLPVILF…	MCVIMPASSWGAYIITIIGGILVSHGITEYSALGAYVRLIPMNFYAVFALLMVFAVAWFGLDIGKMREHEIAASQGRGFDKDKENDSQEAHDLNEELDIRESEKGKVSDLILPIVTLIVATIASMLYTGGQALAADGKEFVLLGAFENTDVGTSLIYGSLLGLAVALFTVIKQGLPMVEIARTLWIGAKSMFGAILILVFAWTIGSVIGDMKTGSYLSTMAQGNINPHWLPVILFLLSGLMAFSTGTSWGTFGIMLPIAGDMAGATDVALMLPMLSAVLAGAVFGDHCSPISDTTILSSTGARCNHIDHVSTQLPYALSVAFVSCIGFITLGMTASIAFSFIAASITFVIVCAILSWLSKSKMASCQNA	144.44	gnl|BL_ORD_ID|2354|hsp_num:0	1969
324_01000	Efflux pump membrane transporter BepG	Strict	750	796.193	adeF	42.09	3000777	protein homolog model	n/a	n/a	carbapenem; aminocoumarin antibiotic; tetracycline antibiotic; penam; aminoglycoside antibiotic; macrolide antibiotic; antibacterial free fatty acids; triclosan; glycylcycline; phenicol antibiotic; diaminopyrimidine antibiotic; acridine dye; fluoroquinolone antibiotic; monobactam	antibiotic efflux	resistance-nodulation-cell division (RND) antibiotic efflux pump	MLSRFFIQRPKFALVISIILTLAGAISLAILPVAEYPQISPPSVSVTAYYTGASAEVVEQAIADPIETSVNGVENMIYMSSKSANDGSYSLNVTFDVGTDPDMAQVNVQNRVSQIESKLPQEVRMVGVTVKKRSPDLLMVLNFYSPDGKYDDQFLINYINLNVKDQLARAKGISEVNVIGGGEYAMRVWLDPEKMANLKLTTSDVYAALAEQNVQVAAGRVGAAPYNNPQEVQFNLVTKGRLESVSEFENVVLRANPNGSTVYLKDVARVELGKKFYDGNGKFRGQDASIVALSLQSDANALESGKAVMELLERLSENFPEGMTYETSYDTTVFVAESIKGVVKTLVEAILLVIAVTYLFLGSARATLIPVVAIPVSLIGTFAIMQATGFTINTVTLFG…	MNISKFFIDRPIFAGVLSVLILLAGLLSVFQLPISEYPEVVPPSVVVRAQYPGANPKVIAETVASPLEESINGVEDMLYMQSQANSDGNLTITVNFKLGIDPDKAQQLVQNRVSQAMPRLPEDVQRLGVTTLKSSPTLTMVVHLTSPDNRYDMTYLRNYAVLNVKDRLARLQGVGEVGLFGSGDYAMRVWLDPQKVAQRNLTATEIVNAIREQNIQVAAGTIGASPSNSPLQLSVNAQGRLTTEQEFADIILKTAPDGAVTRLGDVARVELAASQYGLRSLLDNKQAVAIPIFQAPGANALQVSDQVRSTMKELSKDFPSSIKYDIVYDPTQFVRASIKAVVHTLLEAITLVVVVVILFLQTWRASIIPLLAVPVSIIGTFALMLAFGYSINALSLFGM…	99.15	gnl|BL_ORD_ID|315|hsp_num:0	153
324_02450	Efflux pump membrane transporter BepE	Strict	750	828.165	adeF	43.92	3000777	protein homolog model	n/a	n/a	carbapenem; aminocoumarin antibiotic; tetracycline antibiotic; penam; aminoglycoside antibiotic; macrolide antibiotic; antibacterial free fatty acids; triclosan; glycylcycline; phenicol antibiotic; diaminopyrimidine antibiotic; acridine dye; fluoroquinolone antibiotic; monobactam	antibiotic efflux	resistance-nodulation-cell division (RND) antibiotic efflux pump	MLSKFFIHRPKFALVISLAMTLMGMIALKVLPISEYPQISPTVITVSTMYPGANADVVKKTVAQPIEAKVNGVEDMIYMSSVIGNDGSYTLRIYFRVGADGDMAQVRVNNLVAQATSSLPQEVNQIGVTVKKKSSDMLGVITLRSPKQSYDSIYLSNYADLNIVERLKRIEGMSDITLLGKKDYSMRIWLNPNKLATLKLSASDVIGAIKTQNIQVAAGKIGGMPAPGDQQYQYVLQTKGRLTSAEEFENIIIRASKKGSLIRLKDVARVEVGAQGYEADGRMNNEPAAVLALYQLPTANALDVMERVKEAMKEYEKSFPDDLVYDIAYDSTEYVETSIDEVYETLVIAVLLVTFVVYVFLQNWRATIIPTLAIPVSIIATFAIMGVMGMTINTISLFG…	MNISKFFIDRPIFAGVLSVLILLAGLLSVFQLPISEYPEVVPPSVVVRAQYPGANPKVIAETVASPLEESINGVEDMLYMQSQANSDGNLTITVNFKLGIDPDKAQQLVQNRVSQAMPRLPEDVQRLGVTTLKSSPTLTMVVHLTSPDNRYDMTYLRNYAVLNVKDRLARLQGVGEVGLFGSGDYAMRVWLDPQKVAQRNLTATEIVNAIREQNIQVAAGTIGASPSNSPLQLSVNAQGRLTTEQEFADIILKTAPDGAVTRLGDVARVELAASQYGLRSLLDNKQAVAIPIFQAPGANALQVSDQVRSTMKELSKDFPSSIKYDIVYDPTQFVRASIKAVVHTLLEAITLVVVVVILFLQTWRASIIPLLAVPVSIIGTFALMLAFGYSINALSLFGM…	98.77	gnl|BL_ORD_ID|315|hsp_num:0	153
324_02456	Beta-lactamase PSE-4	Perfect	500	585.104	CARB-18	100	3003174	protein homolog model	n/a	n/a	penam	antibiotic inactivation	CARB beta-lactamase	MKKLFLLVGLMVCSTVSYASKLNEDISLIEKQTSGRIGVSVWDTQTDERWDYRGDERFPLMSTFKTLACATMLSDMDSGKLNKNATAKIDERNIVVWSPVMDKLAGQSTRIEHACEAAMLMSDNTAANLVLNEIGGPKAVTLFLRSIGDKATRLDRLEPRLNEAKPGDKRDTTTPNAMVNTLHTLMEDNALSYESRTQLKIWMQDNKVSDSLMRSVLPKGWSIADRSGAGNYGSRGISAMIWKDNYKPVYISIYVTDTDLSLQARDQLIAQISQLILEHYKES	MKKLFLLVGLMVCSTVSYASKLNEDISLIEKQTSGRIGVSVWDTQTDERWDYRGDERFPLMSTFKTLACATMLSDMDSGKLNKNATAKIDERNIVVWSPVMDKLAGQSTRIEHACEAAMLMSDNTAANLVLNEIGGPKAVTLFLRSIGDKATRLDRLEPRLNEAKPGDKRDTTTPNAMVNTLHTLMEDNALSYESRTQLKIWMQDNKVSDSLMRSVLPKGWSIADRSGAGNYGSRGISAMIWKDNYKPVYISIYVTDTDLSLQARDQLIAQISQLILEHYKES	100	gnl|BL_ORD_ID|1328|hsp_num:0	2039
325_01025	Efflux pump membrane transporter BepE	Strict	750	828.55	adeF	43.92	3000777	protein homolog model	n/a	n/a	monobactam; carbapenem; glycylcycline; triclosan; fluoroquinolone antibiotic; macrolide antibiotic; aminoglycoside antibiotic; antibacterial free fatty acids; tetracycline antibiotic; penam; acridine dye; diaminopyrimidine antibiotic; aminocoumarin antibiotic; phenicol antibiotic	antibiotic efflux	resistance-nodulation-cell division (RND) antibiotic efflux pump	MLSKFFIHRPKFALVISLAMTLMGMIALKVLPISEYPQISPTVITVSTMYPGANADVVKKTVAQPIEAKVNGVEDMIYMSSVIGNDGSYTLRIYFRVGADGDMAQVRVNNLVAQATSSLPQEVNQIGVTVKKKSSDMLGVITLRSPKQSYDSIYLSNYADLNIVERLKRIEGMSDITLLGKKDYSMRIWLNPNKLATLKLSASDVIGAIKTQNIQVAAGKIGGMPAPGDQQYQYVLQTKGRLTSAEEFENIIIRASKKGSLIRLKDVARVEVGAQGYEADGRMNNEPAAVLALYQLPTANALDVMERVKEAMKEYEKSFPDDLVYDIAYDSTEYVETSIDEVYETLVIAVLLVTFVVYVFLQNWRATIIPTLAIPVSIIATFAIMGVMGMTINTISLFG…	MNISKFFIDRPIFAGVLSVLILLAGLLSVFQLPISEYPEVVPPSVVVRAQYPGANPKVIAETVASPLEESINGVEDMLYMQSQANSDGNLTITVNFKLGIDPDKAQQLVQNRVSQAMPRLPEDVQRLGVTTLKSSPTLTMVVHLTSPDNRYDMTYLRNYAVLNVKDRLARLQGVGEVGLFGSGDYAMRVWLDPQKVAQRNLTATEIVNAIREQNIQVAAGTIGASPSNSPLQLSVNAQGRLTTEQEFADIILKTAPDGAVTRLGDVARVELAASQYGLRSLLDNKQAVAIPIFQAPGANALQVSDQVRSTMKELSKDFPSSIKYDIVYDPTQFVRASIKAVVHTLLEAITLVVVVVILFLQTWRASIIPLLAVPVSIIGTFALMLAFGYSINALSLFGM…	98.77	gnl|BL_ORD_ID|315|hsp_num:0	153
325_04032	cAMP-activated global transcriptional regulator CRP	Strict	400	418.313	CRP	95.24	3000518	protein homolog model	n/a	n/a	glycylcycline; tetracycline antibiotic; penam; aminoglycoside antibiotic; monobactam; triclosan; carbapenem; antibacterial free fatty acids; fluoroquinolone antibiotic; macrolide antibiotic; acridine dye; diaminopyrimidine antibiotic; aminocoumarin antibiotic; phenicol antibiotic	antibiotic efflux	resistance-nodulation-cell division (RND) antibiotic efflux pump	MVLGKPQTDPTLEWFLSHCHIHKYPSKSTLIHAGEKAETLYYIVKGSVAVLIKDEEGKEMILSYLNQGDFIGELGLFEEDQERTAWVRAKSPCEVAEISFKKFRQLIQVNPDILMRLSAQMARRLQVTSQKVGDLAFLDVTGRIAQTLLNLAKQPDAMTHPDGMQIKITRQEIGQIVGCSRETVGRILKMLEEQNLISAHGKTIVVYGTR	MVLGKPQTDPTLEWFLSHCHIHKYPSKSKLIHQGEKAETLYYIVKGSVAVLIKDEEGKEMILSYLNQGDFIGELGLFEEGQERSAWVRAKTACEVAEISYKKFRQLIQVNPDILMRLSAQMARRLQVTSEKVGNLAFLDVTGRIAQTLLNLAKQPDAMTHPDGMQIKITRQEIGQIVGCSRETVGRILKMLEDQNLISAHGKTIVVYGTR	100	gnl|BL_ORD_ID|230|hsp_num:0	869
325_01019	Beta-lactamase PSE-4	Strict	500	582.022	CARB-22	99.29	3003151	protein homolog model	n/a	n/a	penam	antibiotic inactivation	CARB beta-lactamase	MVRVFTRYSLLNIAKVRIKTKERRTPRMKKLFLLVGLMVCSTVSYASKLNEDISLIEKQTSGRIGVSVWDTQTDERWDYRGDERFPLMSTFKTLACATMLSDMDSGKLNKNATAKIDERNIVVWSPVMDKLAGQSTRIEHACEAAMLMSDNTAANLVLNEIGGPKAVTLFLRSIGDKATRLDRLEPRLNEAKPGDKRDTTTPNAMVNTLHTLMEDNALSYESRTQLKIWMQDNKVSDSLMRSVLPKGWSIADRSGAGNYGSRGISAMIWKDNYKPVYISIYVTDTDLSLQARDQLIAQISQLILEHYKES	MKKLFLLVGLMVCSTVSYASKLNEDISLIEKQTSGRIGVSVWDTQTDKRWDYRGDERFPLMSTFKTLACATMLSDMDSGKLNKNATAKIDERNIVVWSPVMDKLAGQSTRIEHACEAAMLMSDNTAANLVLNEIGGPKAVTQFLRSIGDKATRLDRLEPRLNEAKPGDKRDTTTPNAMVNTLHTLMEDNALSYESRTQLKIWMQDNKVSDSLMRSVLPKGWSIADRSGAGNYGSRGISAMIWKDNYKPVYISIYVTDTDLSLQARDQLIAQISQLILEHYKES	109.54	gnl|BL_ORD_ID|342|hsp_num:0	1201
325_03798	Peptidoglycan D,D-transpeptidase FtsI	Strict	500	522.702	Haemophilus influenzae PBP3 conferring resistance to beta-lactam antibiotics	46.52	3004446	protein variant model	S385T		penam; cephalosporin; cephamycin	antibiotic target alteration	Penicillin-binding protein mutations conferring resistance to beta-lactam antibiotics	MIRKKTNAKQGNKRKSSAKPKAAVNDTKTAPKAAKVEVEPSFLIRWRFHLLLFFVFCAFALLVARVAYIQIIEPDNLIKQGDLRSIRVKSIPSARGIISDRNGEPLAVSVPVEAVWADPATIFKENALSQKQSWYALADVLGVDRQGLIDKIKRNEKRRFIYLQRQVSPAMANYIRELKLPGIGLKSESRRYYPAGEVSAHLVGVTGIDGHGLEGVERSYDEWLTGEEGKKTIRKDRYGRVVENIAWQDKQEGKSLQLTIDQRLQAIAYRAIKQAVADHRATSGSVVMLDVKTGAVLAMVNAPSYNPNNRTDWQSYKMRNRVITDSMEPGSTIKPFVILAALENGVADKDTIVDTGNGVLRLGGSRVRDVSWVGKASLSMILKKSSNIGVTKLAMQMPV…	MVKFNSSRKSGKSKKTIRKLTAPETVKQNKPQKVFEKCFMRGRYMLSTVLILLGLCALVARAAYVQSINADTLSNEADKRSLRKDEVLSVRGSILDRNGQLLSVSVPMSAIVADPKTMLKENSLADKERIAALAEELGMTENDLVKKIEKNSKSGYLYLARQVELSKANYIRRLKIKGIILETEHRRFYPRVEEAAHVVGYTDIDGNGIEGIEKSFNSLLVGKDGSRTVRKDKRGNIVAHISDEKKYDAQDVTLSIDEKLQSMVYREIKKAVSENNAESGTAVLVDVRTGEVLAMATAPSYNPNNRVGVKSELMRNRAITDTFEPGSTVKPFVVLTALQRGVVKRDEIIDTTSFKLSGKEIVDVAPRAQQTLDEILMNSSNRGVSRLALRMPPSALMET…	97.87	gnl|BL_ORD_ID|1133|hsp_num:0	2886
325_03778	DNA topoisomerase 4 subunit B	Strict	1000	1060.44	Escherichia coli parE conferring resistance to fluoroquinolones	78.98	3003316	protein variant model	D476N		fluoroquinolone antibiotic	antibiotic target alteration	fluoroquinolone resistant parE	MTEQYNAGAIEVLNGLEPVRRRPGMYTDTARPNHLGQEVIDNSVDEALAGHASKVQVILHADQSLEVIDDGRGMPVDIHPEEKVSGVELILCKLHAGGKFSNKNYQFSGGLHGVGISVVNALSKRVEVTVRRDGQVYEIAFEHGDKVSDLTVTGTCGRRNRGTSVHFWPDAKYFDSANFSVTRLVNNLRAKAVLCPGLEITFTDKVNNKDYQWYYEDGLKDYLAEGVKGYPVLPEEPFTGEFSADTEAASWAVIWQPEGGEMITESYVNLIPTAQGGTHVNGLRQGLLDAMREFCEFRNLLPRGVKLTGDDVFDRCSYVLSVKIQDPQFAGQTKERLSSRQTAAFVSGVVKDAFSLWLNEKPQLAEQLAEVCIANAHRRMRASKKVVRKKVASGPALPG…	MTQTYNADAIEVLTGLEPVRRRPGMYTDTTRPNHLGQEVIDNSVDEALAGHAKRVDVILHADQSLEVIDDGRGMPVDIHPEEGVPAVELILCRLHAGGKFSNKNYQFSGGLHGVGISVVNALSKRVEVNVRRDGQVYNIAFENGEKVQDLQVVGTCGKRNTGTSVHFWPDETFFDSPRFSVSRLTHVLKAKAVLCPGVEITFKDEINNTEQRWCYQDGLNDYLAEAVNGLPTLPEKPFIGNFAGDTEAVDWALLWLPEGGELLTESYVNLIPTMQGGTHVNGLRQGLLDAMREFCEYRNILPRGVKLSAEDIWDRCAYVLSVKMQDPQFAGQTKERLSSRQCAAFVSGVVKDAFILWLNQNVQAAELLAEMAISSAQRRMRAAKKVVRKKLTSGPALPG…	99.37	gnl|BL_ORD_ID|126|hsp_num:0	1055
325_02021	Malate-2H(+)/Na(+)-lactate antiporter	Strict	710	719.153	tet(35)	95.39	3000481	protein homolog model	n/a	n/a	pleuromutilin antibiotic; nitroimidazole antibiotic; fluoroquinolone antibiotic; cephalosporin; macrolide antibiotic; peptide antibiotic; tetracycline antibiotic; penam; acridine dye; rifamycin antibiotic	antibiotic efflux	ATP-binding cassette (ABC) antibiotic efflux pump	MNLIDFSHSPVSLLPPIVALTLAILTRRVLVSLGVGIALGAVLLNSWSIGGTASYVGTQVSSVFIEDGGINTWNMSIVGFLILLGMTTALLTLSGGTRAFAEWAQSRVKSKRGSKLLAAFLGVFIFVDDYFNSLAVGAISRPVTDRFYVSRAKLAYILDSTAAPMCVIMPASSWGAYIITIIGGILVSHGITEYSALGAYVRLIPMNFYAVFALLMVFAVAWFGLDIGKMREHEIAASQGRGFDKDKENDTQEAHELNEELDIRESEKGKVSDLILPIVTLIVATIASMMYTGGQALAADGKECALLGAFENTDVGTSLIYGSLLGLAVALFTVLKQGLPLTEITRTLWIGAKSMFGAILILVFAWTIGSVIGDMKTGSYLSTMAQGNINPHWLPVILF…	MCVIMPASSWGAYIITIIGGILVSHGITEYSALGAYVRLIPMNFYAVFALLMVFAVAWFGLDIGKMREHEIAASQGRGFDKDKENDSQEAHDLNEELDIRESEKGKVSDLILPIVTLIVATIASMLYTGGQALAADGKEFVLLGAFENTDVGTSLIYGSLLGLAVALFTVIKQGLPMVEIARTLWIGAKSMFGAILILVFAWTIGSVIGDMKTGSYLSTMAQGNINPHWLPVILFLLSGLMAFSTGTSWGTFGIMLPIAGDMAGATDVALMLPMLSAVLAGAVFGDHCSPISDTTILSSTGARCNHIDHVSTQLPYALSVAFVSCIGFITLGMTASIAFSFIAASITFVIVCAILSWLSKSKMASCQNA	144.44	gnl|BL_ORD_ID|2354|hsp_num:0	1969
325_00352	Efflux pump membrane transporter BepG	Strict	750	797.349	adeF	42.18	3000777	protein homolog model	n/a	n/a	monobactam; carbapenem; glycylcycline; triclosan; fluoroquinolone antibiotic; macrolide antibiotic; aminoglycoside antibiotic; antibacterial free fatty acids; tetracycline antibiotic; penam; acridine dye; diaminopyrimidine antibiotic; aminocoumarin antibiotic; phenicol antibiotic	antibiotic efflux	resistance-nodulation-cell division (RND) antibiotic efflux pump	MLSRFFIQRPKFALVISIILTLAGAISLAILPVAEYPQISPPSVSVTAYYTGASAEVVEQAIADPIETSVNGVENMIYMSSKSANDGSYSLNVTFDVGTDPDMAQVNVQNRVSQIESKLPQEVRMVGVTVKKRSPDLLMVLNFYSPDGKYDDQFLINYINLNVKDQLARAKGISEVNVIGGGEYAMRVWLDPEKMANLKLTTSDVYAALAEQNVQVAAGRVGAAPYNNPQEVQFNLVTKGRLESVSEFENVVLRANPNGSTVYLKDVARVELGKKFYDGNGKFRGQDASIVALSLQSDANALESGKAVMELLERLSENFPESMTYETSYDTTVFVAESIKGVVKTLVEAILLVIAVTYLFLGSARATLIPVVAIPVSLIGTFAIMQATGFTINTVTLFG…	MNISKFFIDRPIFAGVLSVLILLAGLLSVFQLPISEYPEVVPPSVVVRAQYPGANPKVIAETVASPLEESINGVEDMLYMQSQANSDGNLTITVNFKLGIDPDKAQQLVQNRVSQAMPRLPEDVQRLGVTTLKSSPTLTMVVHLTSPDNRYDMTYLRNYAVLNVKDRLARLQGVGEVGLFGSGDYAMRVWLDPQKVAQRNLTATEIVNAIREQNIQVAAGTIGASPSNSPLQLSVNAQGRLTTEQEFADIILKTAPDGAVTRLGDVARVELAASQYGLRSLLDNKQAVAIPIFQAPGANALQVSDQVRSTMKELSKDFPSSIKYDIVYDPTQFVRASIKAVVHTLLEAITLVVVVVILFLQTWRASIIPLLAVPVSIIGTFALMLAFGYSINALSLFGM…	99.15	gnl|BL_ORD_ID|315|hsp_num:0	153
326_01960	Efflux pump membrane transporter BepE	Strict	750	828.935	adeF	43.92	3000777	protein homolog model	n/a	n/a	monobactam; fluoroquinolone antibiotic; carbapenem; phenicol antibiotic; triclosan; tetracycline antibiotic; diaminopyrimidine antibiotic; macrolide antibiotic; aminocoumarin antibiotic; acridine dye; antibacterial free fatty acids; glycylcycline; aminoglycoside antibiotic; penam	antibiotic efflux	resistance-nodulation-cell division (RND) antibiotic efflux pump	MLSKFFIHRPKFALVISLAMTLMGMIALKVLPISEYPQISPTVITVSTMYPGANADVVKKTVAQPIEAKVNGVEDMIYMSSVIGNDGSYTLRIYFRVGADGDMAQVRVNNLVAQATSSLPQEVNQIGVTVKKKSSDMLGVITLRSPKQSYDSIYLSNYADLNIVERLKRIEGMSDITLLGKKDYSMRIWLNPNKLATLKLSASDVIGAIKTQNIQVAAGKIGGMPAPGDQQYQYVLQTKGRLTSAEEFENIIIRASKKGSLIRLKDVARVEVGAQGYEADGRMNNEPAAVLALYQLPTANALDVMERVKEAMKEYEKSFPDDLVYDIAYDSTEYVETSIDEVYETLVIAVLLVTFVVYVFLQSWRATIIPTLAIPVSIIATFAIMGVMGMTINTISLFG…	MNISKFFIDRPIFAGVLSVLILLAGLLSVFQLPISEYPEVVPPSVVVRAQYPGANPKVIAETVASPLEESINGVEDMLYMQSQANSDGNLTITVNFKLGIDPDKAQQLVQNRVSQAMPRLPEDVQRLGVTTLKSSPTLTMVVHLTSPDNRYDMTYLRNYAVLNVKDRLARLQGVGEVGLFGSGDYAMRVWLDPQKVAQRNLTATEIVNAIREQNIQVAAGTIGASPSNSPLQLSVNAQGRLTTEQEFADIILKTAPDGAVTRLGDVARVELAASQYGLRSLLDNKQAVAIPIFQAPGANALQVSDQVRSTMKELSKDFPSSIKYDIVYDPTQFVRASIKAVVHTLLEAITLVVVVVILFLQTWRASIIPLLAVPVSIIGTFALMLAFGYSINALSLFGM…	98.77	gnl|BL_ORD_ID|315|hsp_num:0	153
326_03487	Peptidoglycan D,D-transpeptidase FtsI	Strict	500	524.628	Haemophilus influenzae PBP3 conferring resistance to beta-lactam antibiotics	46.7	3004446	protein variant model	S385T		cephalosporin; cephamycin; penam	antibiotic target alteration	Penicillin-binding protein mutations conferring resistance to beta-lactam antibiotics	MIRKKTNAKQGNKRKSSAKPKAAVNDTKTAPKTAKVEVEPSFLIRWRFHLLLFFVFCAFALLVARVAYIQIIEPDNLIKQGDLRSIRVKSIPSARGIISDRNGEPLAVSVPVEAVWADPATIFKENALSQKQNWYALADVLGVERQGLIDKIKRNEKRRFIYLQRQVSPAMANYIRELKLPGIGLKSESRRYYPAGEVSAHLVGVTGIDGHGLEGVERSYDEWLTGEEGKKTIRKDRYGRVVENIAWQDKQEGKSLQLTIDQRLQAIAYRAIKQAVADHRATSGSVVMLDVKTGAVLAMVNAPSYNPNNRTDWQSYKMRNRVITDSMEPGSTIKPFVILAALENGVADKDTIVDTGNGVLRLGGSRVRDVSWVGKASLSMILKKSSNIGVTKLAMQMPV…	MVKFNSSRKSGKSKKTIRKLTAPETVKQNKPQKVFEKCFMRGRYMLSTVLILLGLCALVARAAYVQSINADTLSNEADKRSLRKDEVLSVRGSILDRNGQLLSVSVPMSAIVADPKTMLKENSLADKERIAALAEELGMTENDLVKKIEKNSKSGYLYLARQVELSKANYIRRLKIKGIILETEHRRFYPRVEEAAHVVGYTDIDGNGIEGIEKSFNSLLVGKDGSRTVRKDKRGNIVAHISDEKKYDAQDVTLSIDEKLQSMVYREIKKAVSENNAESGTAVLVDVRTGEVLAMATAPSYNPNNRVGVKSELMRNRAITDTFEPGSTVKPFVVLTALQRGVVKRDEIIDTTSFKLSGKEIVDVAPRAQQTLDEILMNSSNRGVSRLALRMPPSALMET…	97.87	gnl|BL_ORD_ID|1133|hsp_num:0	2886
326_03507	DNA topoisomerase 4 subunit B	Strict	1000	1060.83	Escherichia coli parE conferring resistance to fluoroquinolones	78.98	3003316	protein variant model	D476N		fluoroquinolone antibiotic	antibiotic target alteration	fluoroquinolone resistant parE	MTEQYNAGAIEVLNGLEPVRRRPGMYTDTARPNHLGQEVIDNSVDEALAGHASKVQVILHADQSLEVIDDGRGMPVDIHPEEKVSGVELILCKLHAGGKFSNKNYQFSGGLHGVGISVVNALSKRVEVTVRRDGQVYEIAFEHGDKVSDLTVTGTCGRRNRGTSVHFWPDAKYFDSANFSVTRLVNNLRAKAVLCPGLEITFTDKVNNKDYQWYYEDGLKDYLAEGVKGYPVLPEEPFTGEFSADTEAANWAVIWQPEGGEMITESYVNLIPTAQGGTHVNGLRQGLLDAMREFCEFRNLLPRGVKLTGDDVFDRCSYVLSVKIQDPQFAGQTKERLSSRQTAAFVSGVVKDAFSLWLNEKPQLAEQLAEVCIANAHRRMRASKKVVRKKVASGPALPG…	MTQTYNADAIEVLTGLEPVRRRPGMYTDTTRPNHLGQEVIDNSVDEALAGHAKRVDVILHADQSLEVIDDGRGMPVDIHPEEGVPAVELILCRLHAGGKFSNKNYQFSGGLHGVGISVVNALSKRVEVNVRRDGQVYNIAFENGEKVQDLQVVGTCGKRNTGTSVHFWPDETFFDSPRFSVSRLTHVLKAKAVLCPGVEITFKDEINNTEQRWCYQDGLNDYLAEAVNGLPTLPEKPFIGNFAGDTEAVDWALLWLPEGGELLTESYVNLIPTMQGGTHVNGLRQGLLDAMREFCEYRNILPRGVKLSAEDIWDRCAYVLSVKMQDPQFAGQTKERLSSRQCAAFVSGVVKDAFILWLNQNVQAAELLAEMAISSAQRRMRAAKKVVRKKLTSGPALPG…	99.37	gnl|BL_ORD_ID|126|hsp_num:0	1055
326_00459	Malate-2H(+)/Na(+)-lactate antiporter	Strict	710	722.62	tet(35)	95.39	3000481	protein homolog model	n/a	n/a	fluoroquinolone antibiotic; cephalosporin; tetracycline antibiotic; macrolide antibiotic; penam; acridine dye; pleuromutilin antibiotic; peptide antibiotic; rifamycin antibiotic; nitroimidazole antibiotic	antibiotic efflux	ATP-binding cassette (ABC) antibiotic efflux pump	MNLIDFSHSPVSLLPPIVALTLAILTRRVLVSLGVGIALGAVLLNSWSIGGTASYVGTQVSSVFIEDGGINTWNMSIVGFLILLGMTTALLTLSGGTRAFAEWAQSRVKSKRGSKLLAAFLGVFIFVDDYFNSLAVGAISRPVTDRFYVSRAKLAYILDSTAAPMCVIMPASSWGAYIITIIGGILVSHGITEYSALGAYVRLIPMNFYAVFALLMVFAVAWFGLDIGKMREHEIAASQGRGFDKDKENDTQEAHELNEELDIRESEKGKVSDLILPIVTLIIATIASMMYTGGQALAADGKEFALLGAFENTDVGTSLIYGSLLGLAVALFTVLKQGLPLTEITRTLWIGAKSMFGAILILVFAWTIGSVIGDMKTGSYLSTMAQGNINPHWLPVILF…	MCVIMPASSWGAYIITIIGGILVSHGITEYSALGAYVRLIPMNFYAVFALLMVFAVAWFGLDIGKMREHEIAASQGRGFDKDKENDSQEAHDLNEELDIRESEKGKVSDLILPIVTLIVATIASMLYTGGQALAADGKEFVLLGAFENTDVGTSLIYGSLLGLAVALFTVIKQGLPMVEIARTLWIGAKSMFGAILILVFAWTIGSVIGDMKTGSYLSTMAQGNINPHWLPVILFLLSGLMAFSTGTSWGTFGIMLPIAGDMAGATDVALMLPMLSAVLAGAVFGDHCSPISDTTILSSTGARCNHIDHVSTQLPYALSVAFVSCIGFITLGMTASIAFSFIAASITFVIVCAILSWLSKSKMASCQNA	144.44	gnl|BL_ORD_ID|2354|hsp_num:0	1969
326_03982	cAMP-activated global transcriptional regulator CRP	Strict	400	418.313	CRP	95.24	3000518	protein homolog model	n/a	n/a	tetracycline antibiotic; carbapenem; phenicol antibiotic; diaminopyrimidine antibiotic; penam; macrolide antibiotic; monobactam; fluoroquinolone antibiotic; triclosan; aminoglycoside antibiotic; acridine dye; aminocoumarin antibiotic; glycylcycline; antibacterial free fatty acids	antibiotic efflux	resistance-nodulation-cell division (RND) antibiotic efflux pump	MVLGKPQTDPTLEWFLSHCHIHKYPSKSTLIHAGEKAETLYYIVKGSVAVLIKDEEGKEMILSYLNQGDFIGELGLFEEDQERTAWVRAKSPCEVAEISFKKFRQLIQVNPDILMRLSAQMARRLQVTSQKVGDLAFLDVTGRIAQTLLNLAKQPDAMTHPDGMQIKITRQEIGQIVGCSRETVGRILKMLEEQNLISAHGKTIVVYGTR	MVLGKPQTDPTLEWFLSHCHIHKYPSKSKLIHQGEKAETLYYIVKGSVAVLIKDEEGKEMILSYLNQGDFIGELGLFEEGQERSAWVRAKTACEVAEISYKKFRQLIQVNPDILMRLSAQMARRLQVTSEKVGNLAFLDVTGRIAQTLLNLAKQPDAMTHPDGMQIKITRQEIGQIVGCSRETVGRILKMLEDQNLISAHGKTIVVYGTR	100	gnl|BL_ORD_ID|230|hsp_num:0	869
326_02162	Efflux pump membrane transporter BepG	Strict	750	793.882	adeF	42.59	3000777	protein homolog model	n/a	n/a	monobactam; fluoroquinolone antibiotic; carbapenem; phenicol antibiotic; triclosan; tetracycline antibiotic; diaminopyrimidine antibiotic; macrolide antibiotic; aminocoumarin antibiotic; acridine dye; antibacterial free fatty acids; glycylcycline; aminoglycoside antibiotic; penam	antibiotic efflux	resistance-nodulation-cell division (RND) antibiotic efflux pump	MLSRFFIQRPKFALVISIILTLAGAISLAILPVAEYPQISPPSVSVTAYYTGASAEVVEQAIADPIETSVNGVENMIYMSSKSANDGSYSLNVTFDVGTDPDMAQVNVQNRVSQIESKLPQEVRMVGVTVKKRSPDLLMVLNFYSPDGKYDDQFLINYINLNVKDQLARAKGISEVNVIGGGEYAMRVWLDPEKMANLKLTTSDVYAALAEQNVQVAAGRVGAAPYNNPQEVQFNLVTKGRLESVSEFENVVLRANPNGSTVYLKDVARVELGKKFYDGNGKFRGQDASIVALSLQSDANALESGKAVMELLERLSENFPEGMTYETSYDTTVFVAESIKGVVKTLVEAILLVIAVTYLFLGSARATLIPVVAIPVSLIGTFAIMQATGFTINTVTLFG…	MNISKFFIDRPIFAGVLSVLILLAGLLSVFQLPISEYPEVVPPSVVVRAQYPGANPKVIAETVASPLEESINGVEDMLYMQSQANSDGNLTITVNFKLGIDPDKAQQLVQNRVSQAMPRLPEDVQRLGVTTLKSSPTLTMVVHLTSPDNRYDMTYLRNYAVLNVKDRLARLQGVGEVGLFGSGDYAMRVWLDPQKVAQRNLTATEIVNAIREQNIQVAAGTIGASPSNSPLQLSVNAQGRLTTEQEFADIILKTAPDGAVTRLGDVARVELAASQYGLRSLLDNKQAVAIPIFQAPGANALQVSDQVRSTMKELSKDFPSSIKYDIVYDPTQFVRASIKAVVHTLLEAITLVVVVVILFLQTWRASIIPLLAVPVSIIGTFALMLAFGYSINALSLFGM…	99.15	gnl|BL_ORD_ID|315|hsp_num:0	153
326_01954	Beta-lactamase PSE-4	Perfect	500	585.104	CARB-18	100	3003174	protein homolog model	n/a	n/a	penam	antibiotic inactivation	CARB beta-lactamase	MKKLFLLVGLMVCSTVSYASKLNEDISLIEKQTSGRIGVSVWDTQTDERWDYRGDERFPLMSTFKTLACATMLSDMDSGKLNKNATAKIDERNIVVWSPVMDKLAGQSTRIEHACEAAMLMSDNTAANLVLNEIGGPKAVTLFLRSIGDKATRLDRLEPRLNEAKPGDKRDTTTPNAMVNTLHTLMEDNALSYESRTQLKIWMQDNKVSDSLMRSVLPKGWSIADRSGAGNYGSRGISAMIWKDNYKPVYISIYVTDTDLSLQARDQLIAQISQLILEHYKES	MKKLFLLVGLMVCSTVSYASKLNEDISLIEKQTSGRIGVSVWDTQTDERWDYRGDERFPLMSTFKTLACATMLSDMDSGKLNKNATAKIDERNIVVWSPVMDKLAGQSTRIEHACEAAMLMSDNTAANLVLNEIGGPKAVTLFLRSIGDKATRLDRLEPRLNEAKPGDKRDTTTPNAMVNTLHTLMEDNALSYESRTQLKIWMQDNKVSDSLMRSVLPKGWSIADRSGAGNYGSRGISAMIWKDNYKPVYISIYVTDTDLSLQARDQLIAQISQLILEHYKES	100	gnl|BL_ORD_ID|1328|hsp_num:0	2039
327_03475	Peptidoglycan D,D-transpeptidase FtsI	Strict	500	524.628	Haemophilus influenzae PBP3 conferring resistance to beta-lactam antibiotics	46.7	3004446	protein variant model	S385T		cephamycin; cephalosporin; penam	antibiotic target alteration	Penicillin-binding protein mutations conferring resistance to beta-lactam antibiotics	MIRKKTNAKQGNKRKSSAKPKAAVNDTKTAPKTAKVEVEPSFLIRWRFHLLLFFVFCAFALLVARVAYIQIIEPDNLIKQGDLRSIRVKSIPSARGIISDRNGEPLAVSVPVEAVWADPATIFKENALSQKQNWYALADVLGVERQGLIDKIKRNEKRRFIYLQRQVSPAMANYIRELKLPGIGLKSESRRYYPAGEVSAHLVGVTGIDGHGLEGVERSYDEWLTGEEGKKTIRKDRYGRVVENIAWQDKQEGKSLQLTIDQRLQAIAYRAIKQAVADHRATSGSVVMLDVKTGAVLAMVNAPSYNPNNRTDWQSYKMRNRVITDSMEPGSTIKPFVILAALENGVADKDTIVDTGNGVLRLGGSRVRDVSWVGKASLSMILKKSSNIGVTKLAMQMPV…	MVKFNSSRKSGKSKKTIRKLTAPETVKQNKPQKVFEKCFMRGRYMLSTVLILLGLCALVARAAYVQSINADTLSNEADKRSLRKDEVLSVRGSILDRNGQLLSVSVPMSAIVADPKTMLKENSLADKERIAALAEELGMTENDLVKKIEKNSKSGYLYLARQVELSKANYIRRLKIKGIILETEHRRFYPRVEEAAHVVGYTDIDGNGIEGIEKSFNSLLVGKDGSRTVRKDKRGNIVAHISDEKKYDAQDVTLSIDEKLQSMVYREIKKAVSENNAESGTAVLVDVRTGEVLAMATAPSYNPNNRVGVKSELMRNRAITDTFEPGSTVKPFVVLTALQRGVVKRDEIIDTTSFKLSGKEIVDVAPRAQQTLDEILMNSSNRGVSRLALRMPPSALMET…	97.87	gnl|BL_ORD_ID|1133|hsp_num:0	2886
327_00584	Beta-lactamase PSE-4	Perfect	500	585.104	CARB-18	100	3003174	protein homolog model	n/a	n/a	penam	antibiotic inactivation	CARB beta-lactamase	MKKLFLLVGLMVCSTVSYASKLNEDISLIEKQTSGRIGVSVWDTQTDERWDYRGDERFPLMSTFKTLACATMLSDMDSGKLNKNATAKIDERNIVVWSPVMDKLAGQSTRIEHACEAAMLMSDNTAANLVLNEIGGPKAVTLFLRSIGDKATRLDRLEPRLNEAKPGDKRDTTTPNAMVNTLHTLMEDNALSYESRTQLKIWMQDNKVSDSLMRSVLPKGWSIADRSGAGNYGSRGISAMIWKDNYKPVYISIYVTDTDLSLQARDQLIAQISQLILEHYKES	MKKLFLLVGLMVCSTVSYASKLNEDISLIEKQTSGRIGVSVWDTQTDERWDYRGDERFPLMSTFKTLACATMLSDMDSGKLNKNATAKIDERNIVVWSPVMDKLAGQSTRIEHACEAAMLMSDNTAANLVLNEIGGPKAVTLFLRSIGDKATRLDRLEPRLNEAKPGDKRDTTTPNAMVNTLHTLMEDNALSYESRTQLKIWMQDNKVSDSLMRSVLPKGWSIADRSGAGNYGSRGISAMIWKDNYKPVYISIYVTDTDLSLQARDQLIAQISQLILEHYKES	100	gnl|BL_ORD_ID|1328|hsp_num:0	2039
327_04210	cAMP-activated global transcriptional regulator CRP	Strict	400	418.313	CRP	95.24	3000518	protein homolog model	n/a	n/a	aminocoumarin antibiotic; carbapenem; acridine dye; penam; tetracycline antibiotic; fluoroquinolone antibiotic; diaminopyrimidine antibiotic; macrolide antibiotic; aminoglycoside antibiotic; phenicol antibiotic; antibacterial free fatty acids; triclosan; monobactam; glycylcycline	antibiotic efflux	resistance-nodulation-cell division (RND) antibiotic efflux pump	MVLGKPQTDPTLEWFLSHCHIHKYPSKSTLIHAGEKAETLYYIVKGSVAVLIKDEEGKEMILSYLNQGDFIGELGLFEEDQERTAWVRAKSPCEVAEISFKKFRQLIQVNPDILMRLSAQMARRLQVTSQKVGDLAFLDVTGRIAQTLLNLAKQPDAMTHPDGMQIKITRQEIGQIVGCSRETVGRILKMLEEQNLISAHGKTIVVYGTR	MVLGKPQTDPTLEWFLSHCHIHKYPSKSKLIHQGEKAETLYYIVKGSVAVLIKDEEGKEMILSYLNQGDFIGELGLFEEGQERSAWVRAKTACEVAEISYKKFRQLIQVNPDILMRLSAQMARRLQVTSEKVGNLAFLDVTGRIAQTLLNLAKQPDAMTHPDGMQIKITRQEIGQIVGCSRETVGRILKMLEDQNLISAHGKTIVVYGTR	100	gnl|BL_ORD_ID|230|hsp_num:0	869
327_03455	DNA topoisomerase 4 subunit B	Strict	1000	1060.83	Escherichia coli parE conferring resistance to fluoroquinolones	78.98	3003316	protein variant model	D476N		fluoroquinolone antibiotic	antibiotic target alteration	fluoroquinolone resistant parE	MTEQYNAGAIEVLNGLEPVRRRPGMYTDTARPNHLGQEVIDNSVDEALAGHASKVQVILHADQSLEVIDDGRGMPVDIHPEEKVSGVELILCKLHAGGKFSNKNYQFSGGLHGVGISVVNALSKRVEVTVRRDGQVYEIAFEHGDKVSDLTVTGTCGRRNRGTSVHFWPDAKYFDSANFSVTRLVNNLRAKAVLCPGLEITFTDKVNNKDYQWYYEDGLKDYLAEGVKGYPVLPEEPFTGEFSADTEAANWAVIWQPEGGEMITESYVNLIPTAQGGTHVNGLRQGLLDAMREFCEFRNLLPRGVKLTGDDVFDRCSYVLSVKIQDPQFAGQTKERLSSRQTAAFVSGVVKDAFSLWLNEKPQLAEQLAEVCIANAHRRMRASKKVVRKKVASGPALPG…	MTQTYNADAIEVLTGLEPVRRRPGMYTDTTRPNHLGQEVIDNSVDEALAGHAKRVDVILHADQSLEVIDDGRGMPVDIHPEEGVPAVELILCRLHAGGKFSNKNYQFSGGLHGVGISVVNALSKRVEVNVRRDGQVYNIAFENGEKVQDLQVVGTCGKRNTGTSVHFWPDETFFDSPRFSVSRLTHVLKAKAVLCPGVEITFKDEINNTEQRWCYQDGLNDYLAEAVNGLPTLPEKPFIGNFAGDTEAVDWALLWLPEGGELLTESYVNLIPTMQGGTHVNGLRQGLLDAMREFCEYRNILPRGVKLSAEDIWDRCAYVLSVKMQDPQFAGQTKERLSSRQCAAFVSGVVKDAFILWLNQNVQAAELLAEMAISSAQRRMRAAKKVVRKKLTSGPALPG…	99.37	gnl|BL_ORD_ID|126|hsp_num:0	1055
327_01861	Malate-2H(+)/Na(+)-lactate antiporter	Strict	710	723.005	tet(35)	95.66	3000481	protein homolog model	n/a	n/a	macrolide antibiotic; acridine dye; penam; rifamycin antibiotic; cephalosporin; tetracycline antibiotic; peptide antibiotic; fluoroquinolone antibiotic; pleuromutilin antibiotic; nitroimidazole antibiotic	antibiotic efflux	ATP-binding cassette (ABC) antibiotic efflux pump	MNLIDFSHSPVSLLPPIVALTLAILTRRVLVSLGVGIALGAVLLNSWSIGGTASYVGTQVSSVFIEDGGINTWNMSIVGFLILLGMTTALLTLSGGTRAFAEWAQSRVKSKRGSKLLAAFLGVFIFVDDYFNSLAVGAISRPVTDRFYVSRAKLAYILDSTAAPMCVIMPASSWGAYIITIIGGILVSHGITEYSALGAYVRLIPMNFYAVFALLMVFAVAWFGLDIGKMREHEIAASQGRGFDKDKENDTQEAHELNEELDIRESEKGKVSDLILPIVTLIVATIASMMYTGGQALAADGKEFALLGAFENTDVGTSLIYGSLLGLAVALFTVLKQGLPLTEITRTLWIGAKSMFGAILILVFAWTIGSVIGDMKTGSYLSTMAQGNINPHWLPVILF…	MCVIMPASSWGAYIITIIGGILVSHGITEYSALGAYVRLIPMNFYAVFALLMVFAVAWFGLDIGKMREHEIAASQGRGFDKDKENDSQEAHDLNEELDIRESEKGKVSDLILPIVTLIVATIASMLYTGGQALAADGKEFVLLGAFENTDVGTSLIYGSLLGLAVALFTVIKQGLPMVEIARTLWIGAKSMFGAILILVFAWTIGSVIGDMKTGSYLSTMAQGNINPHWLPVILFLLSGLMAFSTGTSWGTFGIMLPIAGDMAGATDVALMLPMLSAVLAGAVFGDHCSPISDTTILSSTGARCNHIDHVSTQLPYALSVAFVSCIGFITLGMTASIAFSFIAASITFVIVCAILSWLSKSKMASCQNA	144.44	gnl|BL_ORD_ID|2354|hsp_num:0	1969
327_01213	Efflux pump membrane transporter BepG	Strict	750	795.808	adeF	42.09	3000777	protein homolog model	n/a	n/a	macrolide antibiotic; aminoglycoside antibiotic; carbapenem; phenicol antibiotic; acridine dye; penam; antibacterial free fatty acids; tetracycline antibiotic; aminocoumarin antibiotic; triclosan; fluoroquinolone antibiotic; glycylcycline; diaminopyrimidine antibiotic; monobactam	antibiotic efflux	resistance-nodulation-cell division (RND) antibiotic efflux pump	MLSRFFIQRPKFALVISIILTLAGAISLAILPVAEYPQISPPSVSVTAYYTGASAEVVEQAIADPIETSVNGVENMIYMSSKSANDGSYSLNVTFDVGTDPDMAQVNVQNRVSQIESKLPQEVRMVGVTVKKRSPDLLMVLNFYSPDGKYDDQFLINYINLNVKDQLARAKGISEVNVIGGGEYAMRVWLDPEKMANLKLTTSDVYAALAEQNVQVAAGRVGAAPYNNPQEVQFNLVTKGRLESVSEFENVVLRANPNGSTVYLKDVARVELGKKFYDGNGKFRGQDASIVALSLQSDANALESGKAVMELLERLSENFPEGMTYETSYDTTVFVAESIKGVVKTLVEAILLVIAVTYLFLGSARATLIPVVAIPVSLIGTFAIMQATGFTINTVTLFG…	MNISKFFIDRPIFAGVLSVLILLAGLLSVFQLPISEYPEVVPPSVVVRAQYPGANPKVIAETVASPLEESINGVEDMLYMQSQANSDGNLTITVNFKLGIDPDKAQQLVQNRVSQAMPRLPEDVQRLGVTTLKSSPTLTMVVHLTSPDNRYDMTYLRNYAVLNVKDRLARLQGVGEVGLFGSGDYAMRVWLDPQKVAQRNLTATEIVNAIREQNIQVAAGTIGASPSNSPLQLSVNAQGRLTTEQEFADIILKTAPDGAVTRLGDVARVELAASQYGLRSLLDNKQAVAIPIFQAPGANALQVSDQVRSTMKELSKDFPSSIKYDIVYDPTQFVRASIKAVVHTLLEAITLVVVVVILFLQTWRASIIPLLAVPVSIIGTFALMLAFGYSINALSLFGM…	99.15	gnl|BL_ORD_ID|315|hsp_num:0	153
327_00578	Efflux pump membrane transporter BepE	Strict	750	828.165	adeF	43.92	3000777	protein homolog model	n/a	n/a	macrolide antibiotic; aminoglycoside antibiotic; carbapenem; phenicol antibiotic; acridine dye; penam; antibacterial free fatty acids; tetracycline antibiotic; aminocoumarin antibiotic; triclosan; fluoroquinolone antibiotic; glycylcycline; diaminopyrimidine antibiotic; monobactam	antibiotic efflux	resistance-nodulation-cell division (RND) antibiotic efflux pump	MLSKFFIHRPKFALVISLAMTLMGMIALKVLPISEYPQISPTVITVSTMYPGANADVVKKTVAQPIEAKVNGVEDMIYMSSVIGNDGSYTLRIYFRVGADGDMAQVRVNNLVAQATSSLPQEVNQIGVTVKKKSSDMLGVITLRSPKQSYDSIYLSNYADLNIVERLKRIEGMSDITLLGKKDYSMRIWLNPNKLATLKLSASDVIGAIKTQNIQVAAGKIGGMPAPGDQQYQYVLQTKGRLTSAEEFENIIIRASKKGSLIRLKDVARVEVGAQGYEADGRMNNEPAAVLALYQLPTANALDVMERVKEAMKEYEKSFPDDLVYDIAYDSTEYVETSIDEVYETLVIAVLLVTFVVYVFLQNWRATIIPTLAIPVSIIATFAIMGVMGMTINTISLFG…	MNISKFFIDRPIFAGVLSVLILLAGLLSVFQLPISEYPEVVPPSVVVRAQYPGANPKVIAETVASPLEESINGVEDMLYMQSQANSDGNLTITVNFKLGIDPDKAQQLVQNRVSQAMPRLPEDVQRLGVTTLKSSPTLTMVVHLTSPDNRYDMTYLRNYAVLNVKDRLARLQGVGEVGLFGSGDYAMRVWLDPQKVAQRNLTATEIVNAIREQNIQVAAGTIGASPSNSPLQLSVNAQGRLTTEQEFADIILKTAPDGAVTRLGDVARVELAASQYGLRSLLDNKQAVAIPIFQAPGANALQVSDQVRSTMKELSKDFPSSIKYDIVYDPTQFVRASIKAVVHTLLEAITLVVVVVILFLQTWRASIIPLLAVPVSIIGTFALMLAFGYSINALSLFGM…	98.77	gnl|BL_ORD_ID|315|hsp_num:0	153
328_03049	Efflux pump membrane transporter BepG	Strict	750	795.808	adeF	42.09	3000777	protein homolog model	n/a	n/a	glycylcycline; monobactam; triclosan; acridine dye; antibacterial free fatty acids; fluoroquinolone antibiotic; tetracycline antibiotic; aminocoumarin antibiotic; carbapenem; diaminopyrimidine antibiotic; macrolide antibiotic; penam; aminoglycoside antibiotic; phenicol antibiotic	antibiotic efflux	resistance-nodulation-cell division (RND) antibiotic efflux pump	MLSRFFIQRPKFALVISIILTLAGAISLAILPVAEYPQISPPSVSVTAYYTGASAEVVEQAIADPIETSVNGVENMIYMSSKSANDGSYSLNVTFDVGTDPDMAQVNVQNRVSQIESKLPQEVRMVGVTVKKRSPDLLMVLNFYSPDGKYDDQFLINYINLNVKDQLARAKGISEVNVIGGGEYAMRVWLDPEKMANLKLTTSDVYAALAEQNVQVAAGRVGAAPYNNPQEVQFNLVTKGRLESVSEFENVVLRANPNGSTVYLKDVARVELGKKFYDGNGKFRGQDASIVALSLQSDANALESGKAVMELLERLSENFPEGMTYETSYDTTVFVAESIKGVVKTLVEAILLVIAVTYLFLGSARATLIPVVAIPVSLIGTFAIMQATGFTINTVTLFG…	MNISKFFIDRPIFAGVLSVLILLAGLLSVFQLPISEYPEVVPPSVVVRAQYPGANPKVIAETVASPLEESINGVEDMLYMQSQANSDGNLTITVNFKLGIDPDKAQQLVQNRVSQAMPRLPEDVQRLGVTTLKSSPTLTMVVHLTSPDNRYDMTYLRNYAVLNVKDRLARLQGVGEVGLFGSGDYAMRVWLDPQKVAQRNLTATEIVNAIREQNIQVAAGTIGASPSNSPLQLSVNAQGRLTTEQEFADIILKTAPDGAVTRLGDVARVELAASQYGLRSLLDNKQAVAIPIFQAPGANALQVSDQVRSTMKELSKDFPSSIKYDIVYDPTQFVRASIKAVVHTLLEAITLVVVVVILFLQTWRASIIPLLAVPVSIIGTFALMLAFGYSINALSLFGM…	99.15	gnl|BL_ORD_ID|315|hsp_num:0	153
328_04096	cAMP-activated global transcriptional regulator CRP	Strict	400	418.313	CRP	95.24	3000518	protein homolog model	n/a	n/a	glycylcycline; monobactam; triclosan; antibacterial free fatty acids; fluoroquinolone antibiotic; macrolide antibiotic; carbapenem; penam; aminoglycoside antibiotic; phenicol antibiotic; tetracycline antibiotic; aminocoumarin antibiotic; acridine dye; diaminopyrimidine antibiotic	antibiotic efflux	resistance-nodulation-cell division (RND) antibiotic efflux pump	MVLGKPQTDPTLEWFLSHCHIHKYPSKSTLIHAGEKAETLYYIVKGSVAVLIKDEEGKEMILSYLNQGDFIGELGLFEEDQERTAWVRAKSPCEVAEISFKKFRQLIQVNPDILMRLSAQMARRLQVTSQKVGDLAFLDVTGRIAQTLLNLAKQPDAMTHPDGMQIKITRQEIGQIVGCSRETVGRILKMLEEQNLISAHGKTIVVYGTR	MVLGKPQTDPTLEWFLSHCHIHKYPSKSKLIHQGEKAETLYYIVKGSVAVLIKDEEGKEMILSYLNQGDFIGELGLFEEGQERSAWVRAKTACEVAEISYKKFRQLIQVNPDILMRLSAQMARRLQVTSEKVGNLAFLDVTGRIAQTLLNLAKQPDAMTHPDGMQIKITRQEIGQIVGCSRETVGRILKMLEDQNLISAHGKTIVVYGTR	100	gnl|BL_ORD_ID|230|hsp_num:0	869
328_01782	Peptidoglycan D,D-transpeptidase FtsI	Strict	500	522.316	Haemophilus influenzae PBP3 conferring resistance to beta-lactam antibiotics	46.42	3004446	protein variant model	S385T		cephamycin; cephalosporin; penam	antibiotic target alteration	Penicillin-binding protein mutations conferring resistance to beta-lactam antibiotics	MIRKKTNAKQGNKRKSSAKPKAAVNDTKTVPKAAKVEVEPSFLIRWRFHLLLFFVFCAFALLVARVAYIQIIEPDNLIKQGDLRSIRVKSIPSARGIISDRNGEPLAVSVPVEAVWADPATIFKENALSQKQNWYALADVLGVERQGLIDKIKRNEKRRFIYLQRQVSPAMANYIRELKLPGIGLKSESRRYYPAGEVSAHLVGVTGIDGHGLEGVERSYDEWLTGEEGKKTIRKDRYGRVVENIAWQDKQEGKSLQLTIDQRLQAIAYRAIKQAVADHRATSGSVVMLDVKTGAVLAMVNAPSYNPNNRTDWQSYKMRNRVITDSMEPGSTIKPFVILAALENGVADKDTIVDTGNGVLRLGGSRVRDVSWVGKASLSMILKKSSNIGVTKLAMQMPV…	MVKFNSSRKSGKSKKTIRKLTAPETVKQNKPQKVFEKCFMRGRYMLSTVLILLGLCALVARAAYVQSINADTLSNEADKRSLRKDEVLSVRGSILDRNGQLLSVSVPMSAIVADPKTMLKENSLADKERIAALAEELGMTENDLVKKIEKNSKSGYLYLARQVELSKANYIRRLKIKGIILETEHRRFYPRVEEAAHVVGYTDIDGNGIEGIEKSFNSLLVGKDGSRTVRKDKRGNIVAHISDEKKYDAQDVTLSIDEKLQSMVYREIKKAVSENNAESGTAVLVDVRTGEVLAMATAPSYNPNNRVGVKSELMRNRAITDTFEPGSTVKPFVVLTALQRGVVKRDEIIDTTSFKLSGKEIVDVAPRAQQTLDEILMNSSNRGVSRLALRMPPSALMET…	97.87	gnl|BL_ORD_ID|1133|hsp_num:0	2886
328_00125	Beta-lactamase PSE-4	Strict	500	582.022	CARB-22	99.29	3003151	protein homolog model	n/a	n/a	penam	antibiotic inactivation	CARB beta-lactamase	MVRVFTRYSLLNIAKVRIKTKERRTPRMKKLFLLVGLMVCSTVSYASKLNEDISLIEKQTSGRIGVSVWDTQTDERWDYRGDERFPLMSTFKTLACATMLSDMDSGKLNKNATAKIDERNIVVWSPVMDKLAGQSTRIEHACEAAMLMSDNTAANLVLNEIGGPKAVTLFLRSIGDKATRLDRLEPRLNEAKPGDKRDTTTPNAMVNTLHTLMEDNALSYESRTQLKIWMQDNKVSDSLMRSVLPKGWSIADRSGAGNYGSRGISAMIWKDNYKPVYISIYVTDTDLSLQARDQLIAQISQLILEHYKES	MKKLFLLVGLMVCSTVSYASKLNEDISLIEKQTSGRIGVSVWDTQTDKRWDYRGDERFPLMSTFKTLACATMLSDMDSGKLNKNATAKIDERNIVVWSPVMDKLAGQSTRIEHACEAAMLMSDNTAANLVLNEIGGPKAVTQFLRSIGDKATRLDRLEPRLNEAKPGDKRDTTTPNAMVNTLHTLMEDNALSYESRTQLKIWMQDNKVSDSLMRSVLPKGWSIADRSGAGNYGSRGISAMIWKDNYKPVYISIYVTDTDLSLQARDQLIAQISQLILEHYKES	109.54	gnl|BL_ORD_ID|342|hsp_num:0	1201
328_00119	Efflux pump membrane transporter BepE	Strict	750	828.935	adeF	43.92	3000777	protein homolog model	n/a	n/a	glycylcycline; monobactam; triclosan; acridine dye; antibacterial free fatty acids; fluoroquinolone antibiotic; tetracycline antibiotic; aminocoumarin antibiotic; carbapenem; diaminopyrimidine antibiotic; macrolide antibiotic; penam; aminoglycoside antibiotic; phenicol antibiotic	antibiotic efflux	resistance-nodulation-cell division (RND) antibiotic efflux pump	MLSKFFIHRPKFALVISLAMTLMGMIALKVLPISEYPQISPTVITVSTMYPGANADVVKKTVAQPIEAKVNGVEDMIYMSSVIGNDGSYTLRIYFRVGADGDMAQVRVNNLVAQATSSLPQEVNQIGVTVKKKSSDMLGVITLRSPKQSYDSIYLSNYADLNIVERLKRIEGMSDITLLGKKDYSMRIWLNPNKLATLKLSASDVIGAIKTQNIQVAAGKIGGMPAPGDQQYQYVLQTKGRLTSAEEFENIIIRASKKGSLIRLKDVARVEVGAQGYEADGRMNNEPAAVLALYQLPTANALDVMERVKEAMKEYEKSFPDDLVYDIAYDSTEYVETSIDEVYETLVIAVLLVTFVVYVFLQNWRATIIPTLAIPVSIIATFAIMGVMGMTINTISLFG…	MNISKFFIDRPIFAGVLSVLILLAGLLSVFQLPISEYPEVVPPSVVVRAQYPGANPKVIAETVASPLEESINGVEDMLYMQSQANSDGNLTITVNFKLGIDPDKAQQLVQNRVSQAMPRLPEDVQRLGVTTLKSSPTLTMVVHLTSPDNRYDMTYLRNYAVLNVKDRLARLQGVGEVGLFGSGDYAMRVWLDPQKVAQRNLTATEIVNAIREQNIQVAAGTIGASPSNSPLQLSVNAQGRLTTEQEFADIILKTAPDGAVTRLGDVARVELAASQYGLRSLLDNKQAVAIPIFQAPGANALQVSDQVRSTMKELSKDFPSSIKYDIVYDPTQFVRASIKAVVHTLLEAITLVVVVVILFLQTWRASIIPLLAVPVSIIGTFALMLAFGYSINALSLFGM…	98.77	gnl|BL_ORD_ID|315|hsp_num:0	153
328_01762	DNA topoisomerase 4 subunit B	Strict	1000	1060.83	Escherichia coli parE conferring resistance to fluoroquinolones	78.98	3003316	protein variant model	D476N		fluoroquinolone antibiotic	antibiotic target alteration	fluoroquinolone resistant parE	MTEQYNAGAIEVLNGLEPVRRRPGMYTDTARPNHLGQEVIDNSVDEALAGHASKVQVILHADQSLEVIDDGRGMPVDIHPEEKVSGVELILCKLHAGGKFSNKNYQFSGGLHGVGISVVNALSKRVEVTVRRDGQVYEIAFEHGDKVSDLTVTGTCGRRNRGTSVHFWPDAKYFDSANFSVTRLVNNLRAKAVLCPGLEITFTDKVNNKDYQWYYEDGLKDYLAEGVKGYPVLPEEPFTGEFSADTEAANWAVIWQPEGGEMITESYVNLIPTAQGGTHVNGLRQGLLDAMREFCEFRNLLPRGVKLTGDDVFDRCSYVLSVKIQDPQFAGQTKERLSSRQTAAFVSGVVKDAFSLWLNEKPQLAEQLAEVCIANAHRRMRASKKVVRKKVASGPALPG…	MTQTYNADAIEVLTGLEPVRRRPGMYTDTTRPNHLGQEVIDNSVDEALAGHAKRVDVILHADQSLEVIDDGRGMPVDIHPEEGVPAVELILCRLHAGGKFSNKNYQFSGGLHGVGISVVNALSKRVEVNVRRDGQVYNIAFENGEKVQDLQVVGTCGKRNTGTSVHFWPDETFFDSPRFSVSRLTHVLKAKAVLCPGVEITFKDEINNTEQRWCYQDGLNDYLAEAVNGLPTLPEKPFIGNFAGDTEAVDWALLWLPEGGELLTESYVNLIPTMQGGTHVNGLRQGLLDAMREFCEYRNILPRGVKLSAEDIWDRCAYVLSVKMQDPQFAGQTKERLSSRQCAAFVSGVVKDAFILWLNQNVQAAELLAEMAISSAQRRMRAAKKVVRKKLTSGPALPG…	99.37	gnl|BL_ORD_ID|126|hsp_num:0	1055
328_01127	Malate-2H(+)/Na(+)-lactate antiporter	Strict	710	723.005	tet(35)	95.66	3000481	protein homolog model	n/a	n/a	rifamycin antibiotic; peptide antibiotic; nitroimidazole antibiotic; fluoroquinolone antibiotic; tetracycline antibiotic; cephalosporin; acridine dye; macrolide antibiotic; penam; pleuromutilin antibiotic	antibiotic efflux	ATP-binding cassette (ABC) antibiotic efflux pump	MNLIDFSHSPVSLLPPIVALTLAILTRRVLVSLGVGIALGAVLLNSWSIGGTASYVGTQVSSVFIEDGGINTWNMSIVGFLILLGMTTALLTLSGGTRAFAEWAQSRVKSKRGSKLLAAFLGVFIFVDDYFNSLAVGAISRPVTDRFYVSRAKLAYILDSTAAPMCVIMPASSWGAYIITIIGGILVSHGITEYSALGAYVRLIPMNFYAVFALLMVFAVAWFGLDIGKMREHEIAASQGRGFDKDKENDTQEAHELNEELDIRESEKGKVSDLILPIVTLIVATIASMMYTGGQALAADGKEFALLGAFENTDVGTSLIYGSLLGLAVALFTVLKQGLPLTEITRTLWIGAKSMFGAILILVFAWTIGSVIGDMKTGSYLSTMAQGNINPHWLPVILF…	MCVIMPASSWGAYIITIIGGILVSHGITEYSALGAYVRLIPMNFYAVFALLMVFAVAWFGLDIGKMREHEIAASQGRGFDKDKENDSQEAHDLNEELDIRESEKGKVSDLILPIVTLIVATIASMLYTGGQALAADGKEFVLLGAFENTDVGTSLIYGSLLGLAVALFTVIKQGLPMVEIARTLWIGAKSMFGAILILVFAWTIGSVIGDMKTGSYLSTMAQGNINPHWLPVILFLLSGLMAFSTGTSWGTFGIMLPIAGDMAGATDVALMLPMLSAVLAGAVFGDHCSPISDTTILSSTGARCNHIDHVSTQLPYALSVAFVSCIGFITLGMTASIAFSFIAASITFVIVCAILSWLSKSKMASCQNA	144.44	gnl|BL_ORD_ID|2354|hsp_num:0	1969
331_01138	DNA topoisomerase 4 subunit B	Strict	1000	1060.83	Escherichia coli parE conferring resistance to fluoroquinolones	78.98	3003316	protein variant model	D476N		fluoroquinolone antibiotic	antibiotic target alteration	fluoroquinolone resistant parE	MTEQYNAGAIEVLNGLEPVRRRPGMYTDTARPNHLGQEVIDNSVDEALAGHASKVQVILHADQSLEVIDDGRGMPVDIHPEEKVSGVELILCKLHAGGKFSNKNYQFSGGLHGVGISVVNALSKRVEVTVRRDGQVYEIAFEHGDKVSDLTVTGTCGRRNRGTSVHFWPDAKYFDSANFSVTRLVNNLRAKAVLCPGLEITFTDKVNNKDYQWYYEDGLKDYLAEGVKGYPVLPEEPFTGEFSADTEAANWAVIWQPEGGEMITESYVNLIPTAQGGTHVNGLRQGLLDAMREFCEFRNLLPRGVKLTGDDVFDRCSYVLSVKIQDPQFAGQTKERLSSRQTAAFVSGVVKDAFSLWLNEKPQLAEQLAEVCIANAHRRMRASKKVVRKKVASGPALPG…	MTQTYNADAIEVLTGLEPVRRRPGMYTDTTRPNHLGQEVIDNSVDEALAGHAKRVDVILHADQSLEVIDDGRGMPVDIHPEEGVPAVELILCRLHAGGKFSNKNYQFSGGLHGVGISVVNALSKRVEVNVRRDGQVYNIAFENGEKVQDLQVVGTCGKRNTGTSVHFWPDETFFDSPRFSVSRLTHVLKAKAVLCPGVEITFKDEINNTEQRWCYQDGLNDYLAEAVNGLPTLPEKPFIGNFAGDTEAVDWALLWLPEGGELLTESYVNLIPTMQGGTHVNGLRQGLLDAMREFCEYRNILPRGVKLSAEDIWDRCAYVLSVKMQDPQFAGQTKERLSSRQCAAFVSGVVKDAFILWLNQNVQAAELLAEMAISSAQRRMRAAKKVVRKKLTSGPALPG…	99.37	gnl|BL_ORD_ID|126|hsp_num:0	1055
331_00681	Beta-lactamase PSE-4	Strict	500	578.941	CARB-23	98.95	3003186	protein homolog model	n/a	n/a	penam	antibiotic inactivation	CARB beta-lactamase	MKKLFLLVGLMVCSIVSYASKLNEDISLIEKQTSGRIGVSVWDTQTDERWDYRGDERFPLMSTFKTLACATMLSDMDSGKLNKNATAKIDERNIVVWSPVMDKLAGQSTRIEHACEAAMLMSDNTAANLVLNEIGGPKAVTLFLRSIGDKATRLDRLEPRLNEAKPGDKRDTTTPNAMVNTLHTLMEDNALSYESRTQLKIWMQDNKVSDSLMRSVLPKGWSIADRSGAGNYGSRGISAMIWKDNYKPVYISIYVTDTDLSLQARDQLIAQISQLILEHYKES	MVRVFTRYSLLNIAKVRIKTKERRTPRMKKLFLLVGLMVCSTVSYASKLNLNEDISLIEKQTSGRIGVSVWDTQTDERWDYRGDERFPLMSTFKTLACATMLSDMDSGKLNKNATAKIDERNIVVWSPVMDKLAGQSTRIEHACEAAMLMSDNTAANLVLNEIGGPKAVTLFLRSIGDKATRLDRLEPRLNEAKPGDKRDTTTPNAMVNTLHTLMEDNALSYESRTQLKIWMQDNKVSDSLMRSVLPKGWSIADRSGAGNYGSRGISAMIWKDNYKPVYISIYVTDTDLSLQARDQLIAQISQLILEHYKES	90.71	gnl|BL_ORD_ID|2253|hsp_num:0	333
331_00687	Efflux pump membrane transporter BepE	Strict	750	828.165	adeF	43.92	3000777	protein homolog model	n/a	n/a	aminocoumarin antibiotic; triclosan; monobactam; antibacterial free fatty acids; penam; phenicol antibiotic; acridine dye; glycylcycline; aminoglycoside antibiotic; diaminopyrimidine antibiotic; fluoroquinolone antibiotic; macrolide antibiotic; carbapenem; tetracycline antibiotic	antibiotic efflux	resistance-nodulation-cell division (RND) antibiotic efflux pump	MLSKFFIHRPKFALVISLAMTLMGMIALKVLPISEYPQISPTVITVSTMYPGANADVVKKTVAQPIEAKVNGVEDMIYMSSVIGNDGSYTLRIYFRVGADGDMAQVRVNNLVAQATSSLPQEVNQIGVTVKKKSSDMLGVITLRSPKQSYDSIYLSNYADLNIVERLKRIEGMSDITLLGKKDYSMRIWLNPNKLATLKLSASDVIGAIKTQNIQVAAGKIGGMPAPGDQQYQYVLQTKGRLTSAEEFENIIIRASKKGSLIRLKDVARVEVGAQGYEADGRMNNEPAAVLALYQLPTANALDVMERVKEAMKEYEKSFPDDLVYDIAYDSTEYVETSIDEVYETLVIAVLLVTFVVYVFLQNWRATIIPTLAIPVSIIATFAIMGVMGMTINTISLFG…	MNISKFFIDRPIFAGVLSVLILLAGLLSVFQLPISEYPEVVPPSVVVRAQYPGANPKVIAETVASPLEESINGVEDMLYMQSQANSDGNLTITVNFKLGIDPDKAQQLVQNRVSQAMPRLPEDVQRLGVTTLKSSPTLTMVVHLTSPDNRYDMTYLRNYAVLNVKDRLARLQGVGEVGLFGSGDYAMRVWLDPQKVAQRNLTATEIVNAIREQNIQVAAGTIGASPSNSPLQLSVNAQGRLTTEQEFADIILKTAPDGAVTRLGDVARVELAASQYGLRSLLDNKQAVAIPIFQAPGANALQVSDQVRSTMKELSKDFPSSIKYDIVYDPTQFVRASIKAVVHTLLEAITLVVVVVILFLQTWRASIIPLLAVPVSIIGTFALMLAFGYSINALSLFGM…	98.77	gnl|BL_ORD_ID|315|hsp_num:0	153
331_04691	cAMP-activated global transcriptional regulator CRP	Strict	400	418.313	CRP	95.24	3000518	protein homolog model	n/a	n/a	antibacterial free fatty acids; monobactam; glycylcycline; tetracycline antibiotic; fluoroquinolone antibiotic; diaminopyrimidine antibiotic; aminoglycoside antibiotic; aminocoumarin antibiotic; triclosan; penam; phenicol antibiotic; acridine dye; macrolide antibiotic; carbapenem	antibiotic efflux	resistance-nodulation-cell division (RND) antibiotic efflux pump	MVLGKPQTDPTLEWFLSHCHIHKYPSKSTLIHAGEKAETLYYIVKGSVAVLIKDEEGKEMILSYLNQGDFIGELGLFEEDQERTAWVRAKSPCEVAEISFKKFRQLIQVNPDILMRLSAQMARRLQVTSQKVGDLAFLDVTGRIAQTLLNLAKQPDAMTHPDGMQIKITRQEIGQIVGCSRETVGRILKMLEEQNLISAHGKTIVVYGTR	MVLGKPQTDPTLEWFLSHCHIHKYPSKSKLIHQGEKAETLYYIVKGSVAVLIKDEEGKEMILSYLNQGDFIGELGLFEEGQERSAWVRAKTACEVAEISYKKFRQLIQVNPDILMRLSAQMARRLQVTSEKVGNLAFLDVTGRIAQTLLNLAKQPDAMTHPDGMQIKITRQEIGQIVGCSRETVGRILKMLEDQNLISAHGKTIVVYGTR	100	gnl|BL_ORD_ID|230|hsp_num:0	869
331_01118	Peptidoglycan D,D-transpeptidase FtsI	Strict	500	522.702	Haemophilus influenzae PBP3 conferring resistance to beta-lactam antibiotics	46.52	3004446	protein variant model	S385T		cephalosporin; cephamycin; penam	antibiotic target alteration	Penicillin-binding protein mutations conferring resistance to beta-lactam antibiotics	MIRKKTNSKQGNKRKSSAKPKAAVNDTKTAPKAAKVEVEPSFLIRWRFHLLLFFVFCAFALLVARVAYIQIIEPDNLIKQGDLRSIRVKSIPSARGIISDRNGEPLAVSVPVEAVWADPATIFKENALSQKQNWYALADVLGVDRQGLIDKIKRNEKRRFIYLQRQVSPAMANYIRELKLPGIGLKSESRRYYPAGEVSAHLVGVTGIDGHGLEGVERSYDEWLTGEEGKKTIRKDRYGRVVENIAWQDKQEGKSLQLTIDQRLQAIAYRAIKQAVADHRATSGSVVMLDVKTGAVLAMVNAPSYNPNNRTDWQSYKMRNRVITDSMEPGSTIKPFVILAALENGVADKDTIVDTGNGVLRLGGSRVRDVSWVGKASLSMILKKSSNIGVTKLAMQMPV…	MVKFNSSRKSGKSKKTIRKLTAPETVKQNKPQKVFEKCFMRGRYMLSTVLILLGLCALVARAAYVQSINADTLSNEADKRSLRKDEVLSVRGSILDRNGQLLSVSVPMSAIVADPKTMLKENSLADKERIAALAEELGMTENDLVKKIEKNSKSGYLYLARQVELSKANYIRRLKIKGIILETEHRRFYPRVEEAAHVVGYTDIDGNGIEGIEKSFNSLLVGKDGSRTVRKDKRGNIVAHISDEKKYDAQDVTLSIDEKLQSMVYREIKKAVSENNAESGTAVLVDVRTGEVLAMATAPSYNPNNRVGVKSELMRNRAITDTFEPGSTVKPFVVLTALQRGVVKRDEIIDTTSFKLSGKEIVDVAPRAQQTLDEILMNSSNRGVSRLALRMPPSALMET…	97.87	gnl|BL_ORD_ID|1133|hsp_num:0	2886
331_01692	Malate-2H(+)/Na(+)-lactate antiporter	Strict	710	723.005	tet(35)	95.66	3000481	protein homolog model	n/a	n/a	macrolide antibiotic; penam; acridine dye; peptide antibiotic; rifamycin antibiotic; cephalosporin; fluoroquinolone antibiotic; pleuromutilin antibiotic; nitroimidazole antibiotic; tetracycline antibiotic	antibiotic efflux	ATP-binding cassette (ABC) antibiotic efflux pump	MNLIDFSHSPVSLLPPIVALTLAILTRRVLVSLGVGIALGAVLLNSWSIGGTASYVGTQVSSVFIEDGGINTWNMSIVGFLILLGMTTALLTLSGGTRAFAEWAQSRVKSKRGSKLLAAFLGVFIFVDDYFNSLAVGAISRPVTDRFYVSRAKLAYILDSTAAPMCVIMPASSWGAYIITIIGGILVSHGITEYSALGAYVRLIPMNFYAVFALLMVFAVAWFGLDIGKMREHEIAASQGRGFDKDKENDTQEAHELNEELDIRESEKGKVSDLILPIVTLIVATIASMMYTGGQALAADGKEFALLGAFENTDVGTSLIYGSLLGLAVALFTVLKQGLPLTEITRTLWIGAKSMFGAILILVFAWTIGSVIGDMKTGSYLSTMAQGNINPHWLPVILF…	MCVIMPASSWGAYIITIIGGILVSHGITEYSALGAYVRLIPMNFYAVFALLMVFAVAWFGLDIGKMREHEIAASQGRGFDKDKENDSQEAHDLNEELDIRESEKGKVSDLILPIVTLIVATIASMLYTGGQALAADGKEFVLLGAFENTDVGTSLIYGSLLGLAVALFTVIKQGLPMVEIARTLWIGAKSMFGAILILVFAWTIGSVIGDMKTGSYLSTMAQGNINPHWLPVILFLLSGLMAFSTGTSWGTFGIMLPIAGDMAGATDVALMLPMLSAVLAGAVFGDHCSPISDTTILSSTGARCNHIDHVSTQLPYALSVAFVSCIGFITLGMTASIAFSFIAASITFVIVCAILSWLSKSKMASCQNA	144.44	gnl|BL_ORD_ID|2354|hsp_num:0	1969
331_04034	Efflux pump membrane transporter BepG	Strict	750	795.808	adeF	42.09	3000777	protein homolog model	n/a	n/a	aminocoumarin antibiotic; triclosan; monobactam; antibacterial free fatty acids; penam; phenicol antibiotic; acridine dye; glycylcycline; aminoglycoside antibiotic; diaminopyrimidine antibiotic; fluoroquinolone antibiotic; macrolide antibiotic; carbapenem; tetracycline antibiotic	antibiotic efflux	resistance-nodulation-cell division (RND) antibiotic efflux pump	MLSRFFIQRPKFALVISIILTLAGAISLAILPVAEYPQISPPSVSVTAYYTGASAEVVEQAIADPIETSVNGVENMIYMSSKSANDGSYSLNVTFDVGTDPDMAQVNVQNRVSQIESKLPQEVRMVGVTVKKRSPDLLMVLNFYSPDGKYDDQFLINYINLNVKDQLARAKGISEVNVIGGGEYAMRVWLDPEKMANLKLTTSDVYAALAEQNVQVAAGRVGAAPYNNPQEVQFNLVTKGRLESVSEFENVVLRANPNGSTVYLKDVARVELGKKFYDGNGKFRGQDASIVALSLQSDANALESGKAVMELLERLSENFPEGMTYETSYDTTVFVAESIKGVVKTLVEAILLVIAVTYLFLGSARATLIPVVAIPVSLIGTFAIMQATGFTINTVTLFG…	MNISKFFIDRPIFAGVLSVLILLAGLLSVFQLPISEYPEVVPPSVVVRAQYPGANPKVIAETVASPLEESINGVEDMLYMQSQANSDGNLTITVNFKLGIDPDKAQQLVQNRVSQAMPRLPEDVQRLGVTTLKSSPTLTMVVHLTSPDNRYDMTYLRNYAVLNVKDRLARLQGVGEVGLFGSGDYAMRVWLDPQKVAQRNLTATEIVNAIREQNIQVAAGTIGASPSNSPLQLSVNAQGRLTTEQEFADIILKTAPDGAVTRLGDVARVELAASQYGLRSLLDNKQAVAIPIFQAPGANALQVSDQVRSTMKELSKDFPSSIKYDIVYDPTQFVRASIKAVVHTLLEAITLVVVVVILFLQTWRASIIPLLAVPVSIIGTFALMLAFGYSINALSLFGM…	99.15	gnl|BL_ORD_ID|315|hsp_num:0	153
332_04104	Malate-2H(+)/Na(+)-lactate antiporter	Strict	710	346.28	tet(35)	95.53	3000481	protein homolog model	n/a	n/a	penam; pleuromutilin antibiotic; rifamycin antibiotic; acridine dye; fluoroquinolone antibiotic; cephalosporin; macrolide antibiotic; nitroimidazole antibiotic; tetracycline antibiotic; peptide antibiotic	antibiotic efflux	ATP-binding cassette (ABC) antibiotic efflux pump	MFGAILILVFAWTIGSVIGDMKTGSYLSTMAQGNINPHWLPVILFLLSGLMAFSTGTSWGTFGIMLPIAGDMAGATDIALMLPMLSAVLAGAVFGDHCSPISDTTILSSTGARCNHIDHVSTQLPYALSVALVSCVGFIALGMTTSIAFSFIAASITFVIVCAVLSWLSKSKIASCQSA	MCVIMPASSWGAYIITIIGGILVSHGITEYSALGAYVRLIPMNFYAVFALLMVFAVAWFGLDIGKMREHEIAASQGRGFDKDKENDSQEAHDLNEELDIRESEKGKVSDLILPIVTLIVATIASMLYTGGQALAADGKEFVLLGAFENTDVGTSLIYGSLLGLAVALFTVIKQGLPMVEIARTLWIGAKSMFGAILILVFAWTIGSVIGDMKTGSYLSTMAQGNINPHWLPVILFLLSGLMAFSTGTSWGTFGIMLPIAGDMAGATDVALMLPMLSAVLAGAVFGDHCSPISDTTILSSTGARCNHIDHVSTQLPYALSVAFVSCIGFITLGMTASIAFSFIAASITFVIVCAILSWLSKSKMASCQNA	48.51	gnl|BL_ORD_ID|2354|hsp_num:0	1969
332_04999	cAMP-activated global transcriptional regulator CRP	Strict	400	418.313	CRP	95.24	3000518	protein homolog model	n/a	n/a	triclosan; penam; aminoglycoside antibiotic; fluoroquinolone antibiotic; macrolide antibiotic; diaminopyrimidine antibiotic; tetracycline antibiotic; antibacterial free fatty acids; phenicol antibiotic; aminocoumarin antibiotic; glycylcycline; acridine dye; monobactam; carbapenem	antibiotic efflux	resistance-nodulation-cell division (RND) antibiotic efflux pump	MVLGKPQTDPTLEWFLSHCHIHKYPSKSTLIHAGEKAETLYYIVKGSVAVLIKDEEGKEMILSYLNQGDFIGELGLFEEDQERTAWVRAKSPCEVAEISFKKFRQLIQVNPDILMRLSAQMARRLQVTSQKVGDLAFLDVTGRIAQTLLNLAKQPDAMTHPDGMQIKITRQEIGQIVGCSRETVGRILKMLEEQNLISAHGKTIVVYGTR	MVLGKPQTDPTLEWFLSHCHIHKYPSKSKLIHQGEKAETLYYIVKGSVAVLIKDEEGKEMILSYLNQGDFIGELGLFEEGQERSAWVRAKTACEVAEISYKKFRQLIQVNPDILMRLSAQMARRLQVTSEKVGNLAFLDVTGRIAQTLLNLAKQPDAMTHPDGMQIKITRQEIGQIVGCSRETVGRILKMLEDQNLISAHGKTIVVYGTR	100	gnl|BL_ORD_ID|230|hsp_num:0	869
332_03250	DNA topoisomerase 4 subunit B	Strict	1000	1060.83	Escherichia coli parE conferring resistance to fluoroquinolones	78.98	3003316	protein variant model	D476N		fluoroquinolone antibiotic	antibiotic target alteration	fluoroquinolone resistant parE	MTEQYNAGAIEVLNGLEPVRRRPGMYTDTARPNHLGQEVIDNSVDEALAGHASKVQVILHADQSLEVIDDGRGMPVDIHPEEKVSGVELILCKLHAGGKFSNKNYQFSGGLHGVGISVVNALSKRVEVTVRRDGQVYEIAFEHGDKVSDLTVTGTCGRRNRGTSVHFWPDAKYFDSANFSVTRLVNNLRAKAVLCPGLEITFTDKVNNKDYQWYYEDGLKDYLAEGVKGYPVLPEEPFTGEFSADTEAANWAVIWQPEGGEMITESYVNLIPTAQGGTHVNGLRQGLLDAMREFCEFRNLLPRGVKLTGDDVFDRCSYVLSVKIQDPQFAGQTKERLSSRQTAAFVSGVVKDAFSLWLNEKPQLAEQLAEVCIANAHRRMRASKKVVRKKVASGPALPG…	MTQTYNADAIEVLTGLEPVRRRPGMYTDTTRPNHLGQEVIDNSVDEALAGHAKRVDVILHADQSLEVIDDGRGMPVDIHPEEGVPAVELILCRLHAGGKFSNKNYQFSGGLHGVGISVVNALSKRVEVNVRRDGQVYNIAFENGEKVQDLQVVGTCGKRNTGTSVHFWPDETFFDSPRFSVSRLTHVLKAKAVLCPGVEITFKDEINNTEQRWCYQDGLNDYLAEAVNGLPTLPEKPFIGNFAGDTEAVDWALLWLPEGGELLTESYVNLIPTMQGGTHVNGLRQGLLDAMREFCEYRNILPRGVKLSAEDIWDRCAYVLSVKMQDPQFAGQTKERLSSRQCAAFVSGVVKDAFILWLNQNVQAAELLAEMAISSAQRRMRAAKKVVRKKLTSGPALPG…	99.37	gnl|BL_ORD_ID|126|hsp_num:0	1055
332_01809	Efflux pump membrane transporter BepG	Strict	750	796.193	adeF	42.09	3000777	protein homolog model	n/a	n/a	triclosan; penam; aminoglycoside antibiotic; acridine dye; fluoroquinolone antibiotic; glycylcycline; macrolide antibiotic; monobactam; tetracycline antibiotic; diaminopyrimidine antibiotic; antibacterial free fatty acids; phenicol antibiotic; aminocoumarin antibiotic; carbapenem	antibiotic efflux	resistance-nodulation-cell division (RND) antibiotic efflux pump	MLSRFFIQRPKFALVISIILTLAGAISLAILPVAEYPQISPPSVSVTAYYTGASAEVVEQAIADPIETSVNGVENMIYMSSKSANDGSYSLNVTFDVGTDPDMAQVNVQNRVSQIESKLPQEVRMVGVTVKKRSPDLLMVLNFYSPDGKYDDQFLINYINLNVKDQLARAKGISEVNVIGGGEYAMRVWLDPEKMANLKLTTSDVYAALAEQNVQVAAGRVGAAPYNNPQEVQFNLVTKGRLESVSEFENVVLRANPNGSTVYLKDVARVELGKKFYDGNGKFRGQDASIVALSLQSDANALESGKAVMELLERLSENFPEGMTYETSYDTTVFVAESIKGVVKTLVEAILLVIAVTYLFLGSARATLIPVVAIPVSLIGTFAIMQATGFTINTVTLFG…	MNISKFFIDRPIFAGVLSVLILLAGLLSVFQLPISEYPEVVPPSVVVRAQYPGANPKVIAETVASPLEESINGVEDMLYMQSQANSDGNLTITVNFKLGIDPDKAQQLVQNRVSQAMPRLPEDVQRLGVTTLKSSPTLTMVVHLTSPDNRYDMTYLRNYAVLNVKDRLARLQGVGEVGLFGSGDYAMRVWLDPQKVAQRNLTATEIVNAIREQNIQVAAGTIGASPSNSPLQLSVNAQGRLTTEQEFADIILKTAPDGAVTRLGDVARVELAASQYGLRSLLDNKQAVAIPIFQAPGANALQVSDQVRSTMKELSKDFPSSIKYDIVYDPTQFVRASIKAVVHTLLEAITLVVVVVILFLQTWRASIIPLLAVPVSIIGTFALMLAFGYSINALSLFGM…	99.15	gnl|BL_ORD_ID|315|hsp_num:0	153
333_01694	Efflux pump membrane transporter BepG	Strict	750	795.808	adeF	42.09	3000777	protein homolog model	n/a	n/a	monobactam; phenicol antibiotic; acridine dye; antibacterial free fatty acids; triclosan; diaminopyrimidine antibiotic; aminoglycoside antibiotic; aminocoumarin antibiotic; carbapenem; fluoroquinolone antibiotic; macrolide antibiotic; penam; tetracycline antibiotic; glycylcycline	antibiotic efflux	resistance-nodulation-cell division (RND) antibiotic efflux pump	MLSRFFIQRPKFALVISIILTLAGAISLAILPVAEYPQISPPSVSVTAYYTGASAEVVEQAIADPIETSVNGVENMIYMSSKSANDGSYSLNVTFDVGTDPDMAQVNVQNRVSQIESKLPQEVRMVGVTVKKRSPDLLMVLNFYSPDGKYDDQFLINYINLNVKDQLARAKGISEVNVIGGGEYAMRVWLDPEKMANLKLTTSDVYAALAEQNVQVAAGRVGAAPYNNPQEVQFNLVTKGRLESVSEFENVVLRANPNGSTVYLKDVARVELGKKFYDGNGKFRGQDASIVALSLQSDANALESGKAVMELLERLSENFPEGMTYETSYDTTVFVAESIKGVVKTLVEAILLVIAVTYLFLGSARATLIPVVAIPVSLIGTFAIMQATGFTINTVTLFG…	MNISKFFIDRPIFAGVLSVLILLAGLLSVFQLPISEYPEVVPPSVVVRAQYPGANPKVIAETVASPLEESINGVEDMLYMQSQANSDGNLTITVNFKLGIDPDKAQQLVQNRVSQAMPRLPEDVQRLGVTTLKSSPTLTMVVHLTSPDNRYDMTYLRNYAVLNVKDRLARLQGVGEVGLFGSGDYAMRVWLDPQKVAQRNLTATEIVNAIREQNIQVAAGTIGASPSNSPLQLSVNAQGRLTTEQEFADIILKTAPDGAVTRLGDVARVELAASQYGLRSLLDNKQAVAIPIFQAPGANALQVSDQVRSTMKELSKDFPSSIKYDIVYDPTQFVRASIKAVVHTLLEAITLVVVVVILFLQTWRASIIPLLAVPVSIIGTFALMLAFGYSINALSLFGM…	99.15	gnl|BL_ORD_ID|315|hsp_num:0	153
333_05078	cAMP-activated global transcriptional regulator CRP	Strict	400	418.313	CRP	95.24	3000518	protein homolog model	n/a	n/a	monobactam; aminoglycoside antibiotic; phenicol antibiotic; fluoroquinolone antibiotic; diaminopyrimidine antibiotic; aminocoumarin antibiotic; antibacterial free fatty acids; acridine dye; triclosan; carbapenem; macrolide antibiotic; penam; tetracycline antibiotic; glycylcycline	antibiotic efflux	resistance-nodulation-cell division (RND) antibiotic efflux pump	MVLGKPQTDPTLEWFLSHCHIHKYPSKSTLIHAGEKAETLYYIVKGSVAVLIKDEEGKEMILSYLNQGDFIGELGLFEEDQERTAWVRAKSPCEVAEISFKKFRQLIQVNPDILMRLSAQMARRLQVTSQKVGDLAFLDVTGRIAQTLLNLAKQPDAMTHPDGMQIKITRQEIGQIVGCSRETVGRILKMLEEQNLISAHGKTIVVYGTR	MVLGKPQTDPTLEWFLSHCHIHKYPSKSKLIHQGEKAETLYYIVKGSVAVLIKDEEGKEMILSYLNQGDFIGELGLFEEGQERSAWVRAKTACEVAEISYKKFRQLIQVNPDILMRLSAQMARRLQVTSEKVGNLAFLDVTGRIAQTLLNLAKQPDAMTHPDGMQIKITRQEIGQIVGCSRETVGRILKMLEDQNLISAHGKTIVVYGTR	100	gnl|BL_ORD_ID|230|hsp_num:0	869
333_04036	Efflux pump membrane transporter BepE	Strict	750	828.165	adeF	43.92	3000777	protein homolog model	n/a	n/a	monobactam; phenicol antibiotic; acridine dye; antibacterial free fatty acids; triclosan; diaminopyrimidine antibiotic; aminoglycoside antibiotic; aminocoumarin antibiotic; carbapenem; fluoroquinolone antibiotic; macrolide antibiotic; penam; tetracycline antibiotic; glycylcycline	antibiotic efflux	resistance-nodulation-cell division (RND) antibiotic efflux pump	MLSKFFIHRPKFALVISLAMTLMGMIALKVLPISEYPQISPTVITVSTMYPGANADVVKKTVAQPIEAKVNGVEDMIYMSSVIGNDGSYTLRIYFRVGADGDMAQVRVNNLVAQATSSLPQEVNQIGVTVKKKSSDMLGVITLRSPKQSYDSIYLSNYADLNIVERLKRIEGMSDITLLGKKDYSMRIWLNPNKLATLKLSASDVIGAIKTQNIQVAAGKIGGMPAPGDQQYQYVLQTKGRLTSAEEFENIIIRASKKGSLIRLKDVARVEVGAQGYEADGRMNNEPAAVLALYQLPTANALDVMERVKEAMKEYEKSFPDDLVYDIAYDSTEYVETSIDEVYETLVIAVLLVTFVVYVFLQNWRATIIPTLAIPVSIIATFAIMGVMGMTINTISLFG…	MNISKFFIDRPIFAGVLSVLILLAGLLSVFQLPISEYPEVVPPSVVVRAQYPGANPKVIAETVASPLEESINGVEDMLYMQSQANSDGNLTITVNFKLGIDPDKAQQLVQNRVSQAMPRLPEDVQRLGVTTLKSSPTLTMVVHLTSPDNRYDMTYLRNYAVLNVKDRLARLQGVGEVGLFGSGDYAMRVWLDPQKVAQRNLTATEIVNAIREQNIQVAAGTIGASPSNSPLQLSVNAQGRLTTEQEFADIILKTAPDGAVTRLGDVARVELAASQYGLRSLLDNKQAVAIPIFQAPGANALQVSDQVRSTMKELSKDFPSSIKYDIVYDPTQFVRASIKAVVHTLLEAITLVVVVVILFLQTWRASIIPLLAVPVSIIGTFALMLAFGYSINALSLFGM…	98.77	gnl|BL_ORD_ID|315|hsp_num:0	153
333_03897	Peptidoglycan D,D-transpeptidase FtsI	Strict	500	522.702	Haemophilus influenzae PBP3 conferring resistance to beta-lactam antibiotics	46.52	3004446	protein variant model	S385T		penam; cephamycin; cephalosporin	antibiotic target alteration	Penicillin-binding protein mutations conferring resistance to beta-lactam antibiotics	MIRKKTNAKQGNKRKSSAKPKAAVNDTKTAPKAAKVEVEPSFLIRWRFHLLLFFVFCAFALLVARVAYIQIIEPDNLIKQGDLRSIRVKSIPSARGIISDRNGEPLAVSVPVEAVWADPATIFKENALSQKQNWYALADVLGVDRQGLIDKIKRNEKRRFIYLQRQVSPAMANYIRELKLPGIGLKSESRRYYPAGEVSAHLVGVTGIDGHGLEGVERSYDEWLTGEEGKKTIRKDRYGRVVENIAWQDKQEGKSLQLTIDQRLQAIAYRAIKQAVADHRATSGSVVMLDVKTGAVLAMVNAPSYNPNNRTDWQSYKMRNRVITDSMEPGSTIKPFVILAALENGVADKDTIVDTGNGVLRLGGSRVRDVSWVGKASLSMILKKSSNIGVTKLAMQMPV…	MVKFNSSRKSGKSKKTIRKLTAPETVKQNKPQKVFEKCFMRGRYMLSTVLILLGLCALVARAAYVQSINADTLSNEADKRSLRKDEVLSVRGSILDRNGQLLSVSVPMSAIVADPKTMLKENSLADKERIAALAEELGMTENDLVKKIEKNSKSGYLYLARQVELSKANYIRRLKIKGIILETEHRRFYPRVEEAAHVVGYTDIDGNGIEGIEKSFNSLLVGKDGSRTVRKDKRGNIVAHISDEKKYDAQDVTLSIDEKLQSMVYREIKKAVSENNAESGTAVLVDVRTGEVLAMATAPSYNPNNRVGVKSELMRNRAITDTFEPGSTVKPFVVLTALQRGVVKRDEIIDTTSFKLSGKEIVDVAPRAQQTLDEILMNSSNRGVSRLALRMPPSALMET…	97.87	gnl|BL_ORD_ID|1133|hsp_num:0	2886
333_03917	DNA topoisomerase 4 subunit B	Strict	1000	1060.83	Escherichia coli parE conferring resistance to fluoroquinolones	78.98	3003316	protein variant model	D476N		fluoroquinolone antibiotic	antibiotic target alteration	fluoroquinolone resistant parE	MTEQYNAGAIEVLNGLEPVRRRPGMYTDTARPNHLGQEVIDNSVDEALAGHASKVQVILHADQSLEVIDDGRGMPVDIHPEEKVSGVELILCKLHAGGKFSNKNYQFSGGLHGVGISVVNALSKRVEVTVRRDGQVYEIAFEHGDKVSDLTVTGTCGRRNRGTSVHFWPDAKYFDSANFSVTRLVNNLRAKAVLCPGLEITFTDKVNNKDYQWYYEDGLKDYLAEGVKGYPVLPEEPFTGEFSADTEAANWAVIWQPEGGEMITESYVNLIPTAQGGTHVNGLRQGLLDAMREFCEFRNLLPRGVKLTGDDVFDRCSYVLSVKIQDPQFAGQTKERLSSRQTAAFVSGVVKDAFSLWLNEKPQLAEQLAEVCIANAHRRMRASKKVVRKKVASGPALPG…	MTQTYNADAIEVLTGLEPVRRRPGMYTDTTRPNHLGQEVIDNSVDEALAGHAKRVDVILHADQSLEVIDDGRGMPVDIHPEEGVPAVELILCRLHAGGKFSNKNYQFSGGLHGVGISVVNALSKRVEVNVRRDGQVYNIAFENGEKVQDLQVVGTCGKRNTGTSVHFWPDETFFDSPRFSVSRLTHVLKAKAVLCPGVEITFKDEINNTEQRWCYQDGLNDYLAEAVNGLPTLPEKPFIGNFAGDTEAVDWALLWLPEGGELLTESYVNLIPTMQGGTHVNGLRQGLLDAMREFCEYRNILPRGVKLSAEDIWDRCAYVLSVKMQDPQFAGQTKERLSSRQCAAFVSGVVKDAFILWLNQNVQAAELLAEMAISSAQRRMRAAKKVVRKKLTSGPALPG…	99.37	gnl|BL_ORD_ID|126|hsp_num:0	1055
333_04042	Beta-lactamase PSE-4	Perfect	500	585.104	CARB-18	100	3003174	protein homolog model	n/a	n/a	penam	antibiotic inactivation	CARB beta-lactamase	MKKLFLLVGLMVCSTVSYASKLNEDISLIEKQTSGRIGVSVWDTQTDERWDYRGDERFPLMSTFKTLACATMLSDMDSGKLNKNATAKIDERNIVVWSPVMDKLAGQSTRIEHACEAAMLMSDNTAANLVLNEIGGPKAVTLFLRSIGDKATRLDRLEPRLNEAKPGDKRDTTTPNAMVNTLHTLMEDNALSYESRTQLKIWMQDNKVSDSLMRSVLPKGWSIADRSGAGNYGSRGISAMIWKDNYKPVYISIYVTDTDLSLQARDQLIAQISQLILEHYKES	MKKLFLLVGLMVCSTVSYASKLNEDISLIEKQTSGRIGVSVWDTQTDERWDYRGDERFPLMSTFKTLACATMLSDMDSGKLNKNATAKIDERNIVVWSPVMDKLAGQSTRIEHACEAAMLMSDNTAANLVLNEIGGPKAVTLFLRSIGDKATRLDRLEPRLNEAKPGDKRDTTTPNAMVNTLHTLMEDNALSYESRTQLKIWMQDNKVSDSLMRSVLPKGWSIADRSGAGNYGSRGISAMIWKDNYKPVYISIYVTDTDLSLQARDQLIAQISQLILEHYKES	100	gnl|BL_ORD_ID|1328|hsp_num:0	2039
333_00681	Malate-2H(+)/Na(+)-lactate antiporter	Strict	710	721.465	tet(35)	95.39	3000481	protein homolog model	n/a	n/a	peptide antibiotic; cephalosporin; acridine dye; nitroimidazole antibiotic; rifamycin antibiotic; pleuromutilin antibiotic; fluoroquinolone antibiotic; macrolide antibiotic; penam; tetracycline antibiotic	antibiotic efflux	ATP-binding cassette (ABC) antibiotic efflux pump	MNLIDFSHSPVSLLPPIVALTLAILTRRVLVSLGVGIALGAVLLNSWSIGGTASYVGTQVSSVFIEDGGINTWNMSIVGFLILLGMTTALLTLSGGTRAFAEWAQSRVKSKRGSKLLAAFLGVFIFVDDYFNSLAVGAISRPVTDRFYVSRAKLAYILDSTAAPMCVIMPASSWGAYIITIIGGILVSHGITEYSALGAYVRLIPMNFYAVFALLMVFAVAWFGLDIGKMREHEIAASQGRGFDKDKENDTQEAHELNEELDIRESEKGKVSDLILPIVTLIVATIASMMYTGGQALAADGKEFALLGAFENTDVGTSLIYGSLLGLVVALFTVLKQGLPLTEITRTLWIGAKSMFGAILILVFAWTIGSVIGDMKTGSYLSTMAQGNINPHWLPVILF…	MCVIMPASSWGAYIITIIGGILVSHGITEYSALGAYVRLIPMNFYAVFALLMVFAVAWFGLDIGKMREHEIAASQGRGFDKDKENDSQEAHDLNEELDIRESEKGKVSDLILPIVTLIVATIASMLYTGGQALAADGKEFVLLGAFENTDVGTSLIYGSLLGLAVALFTVIKQGLPMVEIARTLWIGAKSMFGAILILVFAWTIGSVIGDMKTGSYLSTMAQGNINPHWLPVILFLLSGLMAFSTGTSWGTFGIMLPIAGDMAGATDVALMLPMLSAVLAGAVFGDHCSPISDTTILSSTGARCNHIDHVSTQLPYALSVAFVSCIGFITLGMTASIAFSFIAASITFVIVCAILSWLSKSKMASCQNA	144.44	gnl|BL_ORD_ID|2354|hsp_num:0	1969
334_03052	Efflux pump membrane transporter BepG	Strict	750	795.808	adeF	42.09	3000777	protein homolog model	n/a	n/a	tetracycline antibiotic; antibacterial free fatty acids; fluoroquinolone antibiotic; triclosan; phenicol antibiotic; aminoglycoside antibiotic; aminocoumarin antibiotic; glycylcycline; diaminopyrimidine antibiotic; acridine dye; monobactam; penam; macrolide antibiotic; carbapenem	antibiotic efflux	resistance-nodulation-cell division (RND) antibiotic efflux pump	MLSRFFIQRPKFALVISIILTLAGAISLAILPVAEYPQISPPSVSVTAYYTGASAEVVEQAIADPIETSVNGVENMIYMSSKSANDGSYSLNVTFDVGTDPDMAQVNVQNRVSQIESKLPQEVRMVGVTVKKRSPDLLMVLNFYSPDGKYDDQFLINYINLNVKDQLARAKGISEVNVIGGGEYAMRVWLDPEKMANLKLTTSDVYAALAEQNVQVAAGRVGAAPYNNPQEVQFNLVTKGRLESVSEFENVVLRANPNGSTVYLKDVARVELGKKFYDGNGKFRGQDASIVALSLQSDANALESGKAVMELLERLSENFPEGMTYETSYDTTVFVAESIKGVVKTLVEAILLVIAVTYLFLGSARATLIPVVAIPVSLIGTFAIMQATGFTINTVTLFG…	MNISKFFIDRPIFAGVLSVLILLAGLLSVFQLPISEYPEVVPPSVVVRAQYPGANPKVIAETVASPLEESINGVEDMLYMQSQANSDGNLTITVNFKLGIDPDKAQQLVQNRVSQAMPRLPEDVQRLGVTTLKSSPTLTMVVHLTSPDNRYDMTYLRNYAVLNVKDRLARLQGVGEVGLFGSGDYAMRVWLDPQKVAQRNLTATEIVNAIREQNIQVAAGTIGASPSNSPLQLSVNAQGRLTTEQEFADIILKTAPDGAVTRLGDVARVELAASQYGLRSLLDNKQAVAIPIFQAPGANALQVSDQVRSTMKELSKDFPSSIKYDIVYDPTQFVRASIKAVVHTLLEAITLVVVVVILFLQTWRASIIPLLAVPVSIIGTFALMLAFGYSINALSLFGM…	99.15	gnl|BL_ORD_ID|315|hsp_num:0	153
334_01687	DNA topoisomerase 4 subunit B	Strict	1000	1060.83	Escherichia coli parE conferring resistance to fluoroquinolones	78.98	3003316	protein variant model	D476N		fluoroquinolone antibiotic	antibiotic target alteration	fluoroquinolone resistant parE	MTEQYNAGAIEVLNGLEPVRRRPGMYTDTARPNHLGQEVIDNSVDEALAGHASKVQVILHADQSLEVIDDGRGMPVDIHPEEKVSGVELILCKLHAGGKFSNKNYQFSGGLHGVGISVVNALSKRVEVTVRRDGQVYEIAFEHGDKVSDLTVTGTCGRRNRGTSVHFWPDAKYFDSANFSVTRLVNNLRAKAVLCPGLEITFTDKVNNKDYQWYYEDGLKDYLAEGVKGYPVLPEEPFTGEFSADTEAANWAVIWQPEGGEMITESYVNLIPTAQGGTHVNGLRQGLLDAMREFCEFRNLLPRGVKLTGDDVFDRCSYVLSVKIQDPQFAGQTKERLSSRQTAAFVSGVVKDAFSLWLNEKPQLAEQLAEVCIANAHRRMRASKKVVRKKVASGPALPG…	MTQTYNADAIEVLTGLEPVRRRPGMYTDTTRPNHLGQEVIDNSVDEALAGHAKRVDVILHADQSLEVIDDGRGMPVDIHPEEGVPAVELILCRLHAGGKFSNKNYQFSGGLHGVGISVVNALSKRVEVNVRRDGQVYNIAFENGEKVQDLQVVGTCGKRNTGTSVHFWPDETFFDSPRFSVSRLTHVLKAKAVLCPGVEITFKDEINNTEQRWCYQDGLNDYLAEAVNGLPTLPEKPFIGNFAGDTEAVDWALLWLPEGGELLTESYVNLIPTMQGGTHVNGLRQGLLDAMREFCEYRNILPRGVKLSAEDIWDRCAYVLSVKMQDPQFAGQTKERLSSRQCAAFVSGVVKDAFILWLNQNVQAAELLAEMAISSAQRRMRAAKKVVRKKLTSGPALPG…	99.37	gnl|BL_ORD_ID|126|hsp_num:0	1055
334_03865	cAMP-activated global transcriptional regulator CRP	Strict	400	418.313	CRP	95.24	3000518	protein homolog model	n/a	n/a	tetracycline antibiotic; antibacterial free fatty acids; aminocoumarin antibiotic; diaminopyrimidine antibiotic; acridine dye; triclosan; monobactam; penam; macrolide antibiotic; fluoroquinolone antibiotic; carbapenem; phenicol antibiotic; aminoglycoside antibiotic; glycylcycline	antibiotic efflux	resistance-nodulation-cell division (RND) antibiotic efflux pump	MVLGKPQTDPTLEWFLSHCHIHKYPSKSTLIHAGEKAETLYYIVKGSVAVLIKDEEGKEMILSYLNQGDFIGELGLFEEDQERTAWVRAKSPCEVAEISFKKFRQLIQVNPDILMRLSAQMARRLQVTSQKVGDLAFLDVTGRIAQTLLNLAKQPDAMTHPDGMQIKITRQEIGQIVGCSRETVGRILKMLEEQNLISAHGKTIVVYGTR	MVLGKPQTDPTLEWFLSHCHIHKYPSKSKLIHQGEKAETLYYIVKGSVAVLIKDEEGKEMILSYLNQGDFIGELGLFEEGQERSAWVRAKTACEVAEISYKKFRQLIQVNPDILMRLSAQMARRLQVTSEKVGNLAFLDVTGRIAQTLLNLAKQPDAMTHPDGMQIKITRQEIGQIVGCSRETVGRILKMLEDQNLISAHGKTIVVYGTR	100	gnl|BL_ORD_ID|230|hsp_num:0	869
334_00662	Beta-lactamase PSE-4	Perfect	500	585.104	CARB-18	100	3003174	protein homolog model	n/a	n/a	penam	antibiotic inactivation	CARB beta-lactamase	MKKLFLLVGLMVCSTVSYASKLNEDISLIEKQTSGRIGVSVWDTQTDERWDYRGDERFPLMSTFKTLACATMLSDMDSGKLNKNATAKIDERNIVVWSPVMDKLAGQSTRIEHACEAAMLMSDNTAANLVLNEIGGPKAVTLFLRSIGDKATRLDRLEPRLNEAKPGDKRDTTTPNAMVNTLHTLMEDNALSYESRTQLKIWMQDNKVSDSLMRSVLPKGWSIADRSGAGNYGSRGISAMIWKDNYKPVYISIYVTDTDLSLQARDQLIAQISQLILEHYKES	MKKLFLLVGLMVCSTVSYASKLNEDISLIEKQTSGRIGVSVWDTQTDERWDYRGDERFPLMSTFKTLACATMLSDMDSGKLNKNATAKIDERNIVVWSPVMDKLAGQSTRIEHACEAAMLMSDNTAANLVLNEIGGPKAVTLFLRSIGDKATRLDRLEPRLNEAKPGDKRDTTTPNAMVNTLHTLMEDNALSYESRTQLKIWMQDNKVSDSLMRSVLPKGWSIADRSGAGNYGSRGISAMIWKDNYKPVYISIYVTDTDLSLQARDQLIAQISQLILEHYKES	100	gnl|BL_ORD_ID|1328|hsp_num:0	2039
334_00668	Efflux pump membrane transporter BepE	Strict	750	828.165	adeF	43.92	3000777	protein homolog model	n/a	n/a	tetracycline antibiotic; antibacterial free fatty acids; fluoroquinolone antibiotic; triclosan; phenicol antibiotic; aminoglycoside antibiotic; aminocoumarin antibiotic; glycylcycline; diaminopyrimidine antibiotic; acridine dye; monobactam; penam; macrolide antibiotic; carbapenem	antibiotic efflux	resistance-nodulation-cell division (RND) antibiotic efflux pump	MLSKFFIHRPKFALVISLAMTLMGMIALKVLPISEYPQISPTVITVSTMYPGANADVVKKTVAQPIEAKVNGVEDMIYMSSVIGNDGSYTLRIYFRVGADGDMAQVRVNNLVAQATSSLPQEVNQIGVTVKKKSSDMLGVITLRSPKQSYDSIYLSNYADLNIVERLKRIEGMSDITLLGKKDYSMRIWLNPNKLATLKLSASDVIGAIKTQNIQVAAGKIGGMPAPGDQQYQYVLQTKGRLTSAEEFENIIIRASKKGSLIRLKDVARVEVGAQGYEADGRMNNEPAAVLALYQLPTANALDVMERVKEAMKEYEKSFPDDLVYDIAYDSTEYVETSIDEVYETLVIAVLLVTFVVYVFLQNWRATIIPTLAIPVSIIATFAIMGVMGMTINTISLFG…	MNISKFFIDRPIFAGVLSVLILLAGLLSVFQLPISEYPEVVPPSVVVRAQYPGANPKVIAETVASPLEESINGVEDMLYMQSQANSDGNLTITVNFKLGIDPDKAQQLVQNRVSQAMPRLPEDVQRLGVTTLKSSPTLTMVVHLTSPDNRYDMTYLRNYAVLNVKDRLARLQGVGEVGLFGSGDYAMRVWLDPQKVAQRNLTATEIVNAIREQNIQVAAGTIGASPSNSPLQLSVNAQGRLTTEQEFADIILKTAPDGAVTRLGDVARVELAASQYGLRSLLDNKQAVAIPIFQAPGANALQVSDQVRSTMKELSKDFPSSIKYDIVYDPTQFVRASIKAVVHTLLEAITLVVVVVILFLQTWRASIIPLLAVPVSIIGTFALMLAFGYSINALSLFGM…	98.77	gnl|BL_ORD_ID|315|hsp_num:0	153
334_01707	Peptidoglycan D,D-transpeptidase FtsI	Strict	500	522.702	Haemophilus influenzae PBP3 conferring resistance to beta-lactam antibiotics	46.52	3004446	protein variant model	S385T		penam; cephalosporin; cephamycin	antibiotic target alteration	Penicillin-binding protein mutations conferring resistance to beta-lactam antibiotics	MIRKKTNAKQGNKRKSSAKPKAAVNDTKTAPKAAKVEVEPSFLIRWRFHLLLFFVFCAFALLVARVAYIQIIEPDNLIKQGDLRSIRVKSIPSARGIISDRNGEPLAVSVPVEAVWADPATIFKENALSQKQNWYALADVLGVDRQGLIDKIKRNEKRRFIYLQRQVSPAMANYIRELKLPGIGLKSESRRYYPAGEVSAHLVGVTGIDGHGLEGVERSYDEWLTGEEGKKTIRKDRYGRVVENIAWQDKQEGKSLQLTIDQRLQAIAYRAIKQAVADHRATSGSVVMLDVKTGAVLAMVNAPSYNPNNRTDWQSYKMRNRVITDSMEPGSTIKPFVILAALENGVADKDTIVDTGNGVLRLGGSRVRDVSWVGKASLSMILKKSSNIGVTKLAMQMPV…	MVKFNSSRKSGKSKKTIRKLTAPETVKQNKPQKVFEKCFMRGRYMLSTVLILLGLCALVARAAYVQSINADTLSNEADKRSLRKDEVLSVRGSILDRNGQLLSVSVPMSAIVADPKTMLKENSLADKERIAALAEELGMTENDLVKKIEKNSKSGYLYLARQVELSKANYIRRLKIKGIILETEHRRFYPRVEEAAHVVGYTDIDGNGIEGIEKSFNSLLVGKDGSRTVRKDKRGNIVAHISDEKKYDAQDVTLSIDEKLQSMVYREIKKAVSENNAESGTAVLVDVRTGEVLAMATAPSYNPNNRVGVKSELMRNRAITDTFEPGSTVKPFVVLTALQRGVVKRDEIIDTTSFKLSGKEIVDVAPRAQQTLDEILMNSSNRGVSRLALRMPPSALMET…	97.87	gnl|BL_ORD_ID|1133|hsp_num:0	2886
334_01149	Malate-2H(+)/Na(+)-lactate antiporter	Strict	710	721.079	tet(35)	95.39	3000481	protein homolog model	n/a	n/a	tetracycline antibiotic; macrolide antibiotic; fluoroquinolone antibiotic; peptide antibiotic; nitroimidazole antibiotic; cephalosporin; acridine dye; penam; rifamycin antibiotic; pleuromutilin antibiotic	antibiotic efflux	ATP-binding cassette (ABC) antibiotic efflux pump	MNLIDFSHSPVSLLPPIVALTLAILTRRVLVSLGVGIALGAVLLNSWSIGGTASYVGTQVSSVFIEDGGINTWNMSIVGFLILLGMTTALLTLSGGTRAFAEWAQSRVKSKRGSKLLAAFLGVFIFVDDYFNSLAVGAISRPVTDRFYVSRAKLAYILDSTAAPMCVIMPASSWGAYIITIIGGILVSHGITEYSALGAYVRLIPMNFYAVFALLMVFAVAWFGLDIGKMREHEIAASQGRGFDKDKENDTQEAHELNEELDIRESEKGKVSDLILPIVTLIVATIASMMYTGGQALAADGKEFALLGAFENTDVGTSLIYGSLLGLAVGLFTVLKQGLPLTEITRTLWIGAKSMFGAILILVFAWTIGSVIGDMKTGSYLSTMAQGNINPHWLPVILF…	MCVIMPASSWGAYIITIIGGILVSHGITEYSALGAYVRLIPMNFYAVFALLMVFAVAWFGLDIGKMREHEIAASQGRGFDKDKENDSQEAHDLNEELDIRESEKGKVSDLILPIVTLIVATIASMLYTGGQALAADGKEFVLLGAFENTDVGTSLIYGSLLGLAVALFTVIKQGLPMVEIARTLWIGAKSMFGAILILVFAWTIGSVIGDMKTGSYLSTMAQGNINPHWLPVILFLLSGLMAFSTGTSWGTFGIMLPIAGDMAGATDVALMLPMLSAVLAGAVFGDHCSPISDTTILSSTGARCNHIDHVSTQLPYALSVAFVSCIGFITLGMTASIAFSFIAASITFVIVCAILSWLSKSKMASCQNA	144.44	gnl|BL_ORD_ID|2354|hsp_num:0	1969
335_00215	Malate-2H(+)/Na(+)-lactate antiporter	Strict	710	722.62	tet(35)	95.39	3000481	protein homolog model	n/a	n/a	cephalosporin; tetracycline antibiotic; pleuromutilin antibiotic; penam; peptide antibiotic; nitroimidazole antibiotic; acridine dye; fluoroquinolone antibiotic; macrolide antibiotic; rifamycin antibiotic	antibiotic efflux	ATP-binding cassette (ABC) antibiotic efflux pump	MNLIDFSHSPVSLLPPIVALTLAILTRRVLVSLGVGIALGAVLLNSWSIGGTASYVGTQVSSVFIEDGGINTWNMSIVGFLILLGMTTALLTLSGGTRAFAEWAQSRVKSKRGSKLLAAFLGVFIFVDDYFNSLAVGAISRPVTDRFYVSRAKLAYILDSTAAPMCVIMPASSWGAYIITIIGGILVSHGITEYSALGAYVRLIPMNFYAVFALLMVFAVAWFGLDIGKMREHEIAASQGRGFDKDKENDTQEAHELNEELDIRESEKGKVSDLILPIVTLIIATIASMMYTGGQALAADGKEFALLGAFENTDVGTSLIYGSLLGLAVALFTVLKQGLPLTEITRTLWIGAKSMFGAILILVFAWTIGSVIGDMKTGSYLSTMAQGNINPHWLPVILF…	MCVIMPASSWGAYIITIIGGILVSHGITEYSALGAYVRLIPMNFYAVFALLMVFAVAWFGLDIGKMREHEIAASQGRGFDKDKENDSQEAHDLNEELDIRESEKGKVSDLILPIVTLIVATIASMLYTGGQALAADGKEFVLLGAFENTDVGTSLIYGSLLGLAVALFTVIKQGLPMVEIARTLWIGAKSMFGAILILVFAWTIGSVIGDMKTGSYLSTMAQGNINPHWLPVILFLLSGLMAFSTGTSWGTFGIMLPIAGDMAGATDVALMLPMLSAVLAGAVFGDHCSPISDTTILSSTGARCNHIDHVSTQLPYALSVAFVSCIGFITLGMTASIAFSFIAASITFVIVCAILSWLSKSKMASCQNA	144.44	gnl|BL_ORD_ID|2354|hsp_num:0	1969
335_00705	Beta-lactamase PSE-4	Strict	500	577.4	CARB-22	98.23	3003151	protein homolog model	n/a	n/a	penam	antibiotic inactivation	CARB beta-lactamase	MKKLFLLVGLIVCSTVSYASKLNEDISLIEKQTSGRIGVSVWDTQTDERWDYRGDERFPLMSTFKTLACATMLSDMDSGKLNKNATARIDERNIVVWSPVMDKLAGQSTRIEHACEAAMLMSDNTAANIVLNEIGGPKAVTLFLRSIGDKATRLDRLEPRLNEAKPGDKRDTTTPNAMVNTLHTLMEDNALSYESRTQLKIWMQDNKVSDSLMRSVLPKGWSIADRSGAGNYGSRGISAMIWKDNYKPVYISIYVTDTDLSLQARDQLIAQISQLILEHYKES	MKKLFLLVGLMVCSTVSYASKLNEDISLIEKQTSGRIGVSVWDTQTDKRWDYRGDERFPLMSTFKTLACATMLSDMDSGKLNKNATAKIDERNIVVWSPVMDKLAGQSTRIEHACEAAMLMSDNTAANLVLNEIGGPKAVTQFLRSIGDKATRLDRLEPRLNEAKPGDKRDTTTPNAMVNTLHTLMEDNALSYESRTQLKIWMQDNKVSDSLMRSVLPKGWSIADRSGAGNYGSRGISAMIWKDNYKPVYISIYVTDTDLSLQARDQLIAQISQLILEHYKES	100	gnl|BL_ORD_ID|342|hsp_num:0	1201
335_03626	Efflux pump membrane transporter BepG	Strict	750	796.193	adeF	42.09	3000777	protein homolog model	n/a	n/a	carbapenem; tetracycline antibiotic; triclosan; monobactam; glycylcycline; phenicol antibiotic; fluoroquinolone antibiotic; penam; acridine dye; aminoglycoside antibiotic; antibacterial free fatty acids; macrolide antibiotic; diaminopyrimidine antibiotic; aminocoumarin antibiotic	antibiotic efflux	resistance-nodulation-cell division (RND) antibiotic efflux pump	MLSRFFIQRPKFALVISIILTLAGAISLAILPVAEYPQISPPSVSVTAYYTGASAEVVEQAIADPIETSVNGVENMIYMSSKSANDGSYSLNVTFDVGTDPDMAQVNVQNRVSQIESKLPQEVRMVGVTVKKRSPDLLMVLNFYSPDGKYDDQFLINYINLNVKDQLARAKGISEVNVIGGGEYAMRVWLDPEKMANLKLTTSDVYAALAEQNVQVAAGRVGAAPYNNPQEVQFNLVTKGRLESVSEFENVVLRANPNGSTVYLKDVARVELGKKFYDGNGKFRGQDASIVALSLQSDANALESGKAVMELLERLSENFPEGMTYETSYDTTVFVAESIKGVVKTLVEAILLVIAVTYLFLGSARATLIPVVAIPVSLIGTFAIMQATGFTINTVTLFG…	MNISKFFIDRPIFAGVLSVLILLAGLLSVFQLPISEYPEVVPPSVVVRAQYPGANPKVIAETVASPLEESINGVEDMLYMQSQANSDGNLTITVNFKLGIDPDKAQQLVQNRVSQAMPRLPEDVQRLGVTTLKSSPTLTMVVHLTSPDNRYDMTYLRNYAVLNVKDRLARLQGVGEVGLFGSGDYAMRVWLDPQKVAQRNLTATEIVNAIREQNIQVAAGTIGASPSNSPLQLSVNAQGRLTTEQEFADIILKTAPDGAVTRLGDVARVELAASQYGLRSLLDNKQAVAIPIFQAPGANALQVSDQVRSTMKELSKDFPSSIKYDIVYDPTQFVRASIKAVVHTLLEAITLVVVVVILFLQTWRASIIPLLAVPVSIIGTFALMLAFGYSINALSLFGM…	99.15	gnl|BL_ORD_ID|315|hsp_num:0	153
335_00711	Efflux pump membrane transporter BepE	Strict	750	823.157	adeF	43.83	3000777	protein homolog model	n/a	n/a	carbapenem; tetracycline antibiotic; triclosan; monobactam; glycylcycline; phenicol antibiotic; fluoroquinolone antibiotic; penam; acridine dye; aminoglycoside antibiotic; antibacterial free fatty acids; macrolide antibiotic; diaminopyrimidine antibiotic; aminocoumarin antibiotic	antibiotic efflux	resistance-nodulation-cell division (RND) antibiotic efflux pump	MLSKFFIHRPKFALVISLAMTLMGMIALKVLPISEYPQISPTVITVSTMYPGANADVVKKTVAQPIEAKVNGVEDMIYMSSVIGNDGSYTLRVYFRVGADGDMAQVRVNNLVAQATSSLPQEVNQIGVTVKKKSSDMLGVITLRSPKQSYDSIYLSNYADLNIIERLKRIEGMSDITLLGKKDYSMRIWLNPNKLATLKLSASDVIGAIKTQNIQVAAGKIGGMPAPGDQQYQYVLQTKGRLASAEEFENIIIRASKKGSLIRLKDVARVEVGAQGYEADGRMNNEPAAVLALYQLPTANALDVMERVKEAMKEYEKSFPDDLVYDIAYDSTEYVETSIDEVYETLVIAVLLVTLVVYVFLQNWRATIIPTLAIPVSIIATFAIMGVMGMTINTISLFG…	MNISKFFIDRPIFAGVLSVLILLAGLLSVFQLPISEYPEVVPPSVVVRAQYPGANPKVIAETVASPLEESINGVEDMLYMQSQANSDGNLTITVNFKLGIDPDKAQQLVQNRVSQAMPRLPEDVQRLGVTTLKSSPTLTMVVHLTSPDNRYDMTYLRNYAVLNVKDRLARLQGVGEVGLFGSGDYAMRVWLDPQKVAQRNLTATEIVNAIREQNIQVAAGTIGASPSNSPLQLSVNAQGRLTTEQEFADIILKTAPDGAVTRLGDVARVELAASQYGLRSLLDNKQAVAIPIFQAPGANALQVSDQVRSTMKELSKDFPSSIKYDIVYDPTQFVRASIKAVVHTLLEAITLVVVVVILFLQTWRASIIPLLAVPVSIIGTFALMLAFGYSINALSLFGM…	98.77	gnl|BL_ORD_ID|315|hsp_num:0	153
335_03737	Peptidoglycan D,D-transpeptidase FtsI	Strict	500	525.013	Haemophilus influenzae PBP3 conferring resistance to beta-lactam antibiotics	46.7	3004446	protein variant model	S385T		penam; cephalosporin; cephamycin	antibiotic target alteration	Penicillin-binding protein mutations conferring resistance to beta-lactam antibiotics	MIRKKTNSKQGNKRKSSAKPKAAVNDTKTAPKTAKVEVEPSFLIRWRFHLLLFFVFCAFALLVARVAYIQIIEPDNLIKQGDLRSIRVKSIPSARGIISDRNGEPLAVSVPVEAVWADPATIFKENALSQKQNWYALADVLGVDRQGLIDKIKRNEKRRFIYLQRQVSPAMANYIRELKLPGIGLKSESRRYYPAGEVSAHLVGVTGIDGHGLEGVERSYDEWLTGEEGKKTIRKDRYGRVVENIAWQDKQEGKSLQLTIDQRLQAIAYRAIKQAVADHRATSGSVVMLDVKTGAVLAMVNAPSYNPNNRTDWQSYKMRNRVITDSMEPGSTIKPFVILAALENGVADKDTIVDTGNGVLRLGGSRVRDVSWVGKASLSMILKKSSNIGVTKLAMQMPV…	MVKFNSSRKSGKSKKTIRKLTAPETVKQNKPQKVFEKCFMRGRYMLSTVLILLGLCALVARAAYVQSINADTLSNEADKRSLRKDEVLSVRGSILDRNGQLLSVSVPMSAIVADPKTMLKENSLADKERIAALAEELGMTENDLVKKIEKNSKSGYLYLARQVELSKANYIRRLKIKGIILETEHRRFYPRVEEAAHVVGYTDIDGNGIEGIEKSFNSLLVGKDGSRTVRKDKRGNIVAHISDEKKYDAQDVTLSIDEKLQSMVYREIKKAVSENNAESGTAVLVDVRTGEVLAMATAPSYNPNNRVGVKSELMRNRAITDTFEPGSTVKPFVVLTALQRGVVKRDEIIDTTSFKLSGKEIVDVAPRAQQTLDEILMNSSNRGVSRLALRMPPSALMET…	97.87	gnl|BL_ORD_ID|1133|hsp_num:0	2886
335_03757	DNA topoisomerase 4 subunit B	Strict	1000	1060.83	Escherichia coli parE conferring resistance to fluoroquinolones	78.98	3003316	protein variant model	D476N		fluoroquinolone antibiotic	antibiotic target alteration	fluoroquinolone resistant parE	MTEQYNAGAIEVLNGLEPVRRRPGMYTDTARPNHLGQEVIDNSVDEALAGHASKVQVILHADQSLEVIDDGRGMPVDIHPEEKVSGVELILCKLHAGGKFSNKNYQFSGGLHGVGISVVNALSKRVEVTVRRDGQVYEIAFEHGDKVSDLTVTGTCGRRNRGTSVHFWPDAKYFDSANFSVTRLVNNLRAKAVLCPGLEITFTDKVNNKDYQWYYEDGLKDYLAEGVKGYPVLPEEPFTGEFSADTEAANWAVIWQPEGGEMITESYVNLIPTAQGGTHVNGLRQGLLDAMREFCEFRNLLPRGVKLTGDDVFDRCSYVLSVKIQDPQFAGQTKERLSSRQTAAFVSGVVKDAFSLWLNEKPQLAEQLAEVCIANAHRRMRASKKVVRKKVASGPALPG…	MTQTYNADAIEVLTGLEPVRRRPGMYTDTTRPNHLGQEVIDNSVDEALAGHAKRVDVILHADQSLEVIDDGRGMPVDIHPEEGVPAVELILCRLHAGGKFSNKNYQFSGGLHGVGISVVNALSKRVEVNVRRDGQVYNIAFENGEKVQDLQVVGTCGKRNTGTSVHFWPDETFFDSPRFSVSRLTHVLKAKAVLCPGVEITFKDEINNTEQRWCYQDGLNDYLAEAVNGLPTLPEKPFIGNFAGDTEAVDWALLWLPEGGELLTESYVNLIPTMQGGTHVNGLRQGLLDAMREFCEYRNILPRGVKLSAEDIWDRCAYVLSVKMQDPQFAGQTKERLSSRQCAAFVSGVVKDAFILWLNQNVQAAELLAEMAISSAQRRMRAAKKVVRKKLTSGPALPG…	99.37	gnl|BL_ORD_ID|126|hsp_num:0	1055
335_03921	cAMP-activated global transcriptional regulator CRP	Strict	400	418.313	CRP	95.24	3000518	protein homolog model	n/a	n/a	carbapenem; aminoglycoside antibiotic; monobactam; glycylcycline; aminocoumarin antibiotic; macrolide antibiotic; penam; antibacterial free fatty acids; triclosan; tetracycline antibiotic; phenicol antibiotic; fluoroquinolone antibiotic; acridine dye; diaminopyrimidine antibiotic	antibiotic efflux	resistance-nodulation-cell division (RND) antibiotic efflux pump	MVLGKPQTDPTLEWFLSHCHIHKYPSKSTLIHAGEKAETLYYIVKGSVAVLIKDEEGKEMILSYLNQGDFIGELGLFEEDQERTAWVRAKSPCEVAEISFKKFRQLIQVNPDILMRLSAQMARRLQVTSQKVGDLAFLDVTGRIAQTLLNLAKQPDAMTHPDGMQIKITRQEIGQIVGCSRETVGRILKMLEEQNLISAHGKTIVVYGTR	MVLGKPQTDPTLEWFLSHCHIHKYPSKSKLIHQGEKAETLYYIVKGSVAVLIKDEEGKEMILSYLNQGDFIGELGLFEEGQERSAWVRAKTACEVAEISYKKFRQLIQVNPDILMRLSAQMARRLQVTSEKVGNLAFLDVTGRIAQTLLNLAKQPDAMTHPDGMQIKITRQEIGQIVGCSRETVGRILKMLEDQNLISAHGKTIVVYGTR	100	gnl|BL_ORD_ID|230|hsp_num:0	869
336_00951	Beta-lactamase PSE-4	Perfect	500	585.104	CARB-18	100	3003174	protein homolog model	n/a	n/a	penam	antibiotic inactivation	CARB beta-lactamase	MKKLFLLVGLMVCSTVSYASKLNEDISLIEKQTSGRIGVSVWDTQTDERWDYRGDERFPLMSTFKTLACATMLSDMDSGKLNKNATAKIDERNIVVWSPVMDKLAGQSTRIEHACEAAMLMSDNTAANLVLNEIGGPKAVTLFLRSIGDKATRLDRLEPRLNEAKPGDKRDTTTPNAMVNTLHTLMEDNALSYESRTQLKIWMQDNKVSDSLMRSVLPKGWSIADRSGAGNYGSRGISAMIWKDNYKPVYISIYVTDTDLSLQARDQLIAQISQLILEHYKES	MKKLFLLVGLMVCSTVSYASKLNEDISLIEKQTSGRIGVSVWDTQTDERWDYRGDERFPLMSTFKTLACATMLSDMDSGKLNKNATAKIDERNIVVWSPVMDKLAGQSTRIEHACEAAMLMSDNTAANLVLNEIGGPKAVTLFLRSIGDKATRLDRLEPRLNEAKPGDKRDTTTPNAMVNTLHTLMEDNALSYESRTQLKIWMQDNKVSDSLMRSVLPKGWSIADRSGAGNYGSRGISAMIWKDNYKPVYISIYVTDTDLSLQARDQLIAQISQLILEHYKES	100	gnl|BL_ORD_ID|1328|hsp_num:0	2039
336_04671	DNA topoisomerase 4 subunit B	Strict	1000	1060.83	Escherichia coli parE conferring resistance to fluoroquinolones	78.98	3003316	protein variant model	D476N		fluoroquinolone antibiotic	antibiotic target alteration	fluoroquinolone resistant parE	MTEQYNAGAIEVLNGLEPVRRRPGMYTDTARPNHLGQEVIDNSVDEALAGHASKVQVILHADQSLEVIDDGRGMPVDIHPEEKVSGVELILCKLHAGGKFSNKNYQFSGGLHGVGISVVNALSKRVEVTVRRDGQVYEIAFEHGDKVSDLTVTGTCGRRNRGTSVHFWPDAKYFDSANFSVTRLVNNLRAKAVLCPGLEITFTDKVNNKDYQWYYEDGLKDYLAEGVKGYPVLPEEPFTGEFSADTEAANWAVIWQPEGGEMITESYVNLIPTAQGGTHVNGLRQGLLDAMREFCEFRNLLPRGVKLTGDDVFDRCSYVLSVKIQDPQFAGQTKERLSSRQTAAFVSGVVKDAFSLWLNEKPQLAEQLAEVCIANAHRRMRASKKVVRKKVASGPALPG…	MTQTYNADAIEVLTGLEPVRRRPGMYTDTTRPNHLGQEVIDNSVDEALAGHAKRVDVILHADQSLEVIDDGRGMPVDIHPEEGVPAVELILCRLHAGGKFSNKNYQFSGGLHGVGISVVNALSKRVEVNVRRDGQVYNIAFENGEKVQDLQVVGTCGKRNTGTSVHFWPDETFFDSPRFSVSRLTHVLKAKAVLCPGVEITFKDEINNTEQRWCYQDGLNDYLAEAVNGLPTLPEKPFIGNFAGDTEAVDWALLWLPEGGELLTESYVNLIPTMQGGTHVNGLRQGLLDAMREFCEYRNILPRGVKLSAEDIWDRCAYVLSVKMQDPQFAGQTKERLSSRQCAAFVSGVVKDAFILWLNQNVQAAELLAEMAISSAQRRMRAAKKVVRKKLTSGPALPG…	99.37	gnl|BL_ORD_ID|126|hsp_num:0	1055
336_00945	Efflux pump membrane transporter BepE	Strict	750	829.706	adeF	44.02	3000777	protein homolog model	n/a	n/a	triclosan; fluoroquinolone antibiotic; phenicol antibiotic; macrolide antibiotic; monobactam; aminoglycoside antibiotic; carbapenem; acridine dye; aminocoumarin antibiotic; tetracycline antibiotic; antibacterial free fatty acids; penam; glycylcycline; diaminopyrimidine antibiotic	antibiotic efflux	resistance-nodulation-cell division (RND) antibiotic efflux pump	MLSKFFIHRPKFALVISLAMTLMGMIALKVLPISEYPQISPTVITVSTMYPGANADVVKKTVAQPIEAKVNGVEDMIYMSSVIGNDGSYTLRIYFRVGADGDMAQVRVNNLVAQATSSLPQEVNQIGVTVKKKSSDMLGVITLRSPKQSYDSIYLSNYADLNIVERLKRIEGMSDITLLGKKDYSMRIWLNPNKLATLKLSASDVIGAIKTQNIQVAAGKIGGMPAPGDQQYQYVLQTKGRLTSAEEFENIIIRASKKGSLIRLKDVARVEVGAQGYEADGRMNNEPAAVLALYQLPTANALDVMERVKEAMKEYEKSFPDDLVYDIAYDSTEYVETSIDEVYETLVIAVLLVTFVVYVFLQNWRATIIPTLAIPVSIIATFAIMGVMGMTINAISLFG…	MNISKFFIDRPIFAGVLSVLILLAGLLSVFQLPISEYPEVVPPSVVVRAQYPGANPKVIAETVASPLEESINGVEDMLYMQSQANSDGNLTITVNFKLGIDPDKAQQLVQNRVSQAMPRLPEDVQRLGVTTLKSSPTLTMVVHLTSPDNRYDMTYLRNYAVLNVKDRLARLQGVGEVGLFGSGDYAMRVWLDPQKVAQRNLTATEIVNAIREQNIQVAAGTIGASPSNSPLQLSVNAQGRLTTEQEFADIILKTAPDGAVTRLGDVARVELAASQYGLRSLLDNKQAVAIPIFQAPGANALQVSDQVRSTMKELSKDFPSSIKYDIVYDPTQFVRASIKAVVHTLLEAITLVVVVVILFLQTWRASIIPLLAVPVSIIGTFALMLAFGYSINALSLFGM…	98.77	gnl|BL_ORD_ID|315|hsp_num:0	153
336_00321	Malate-2H(+)/Na(+)-lactate antiporter	Strict	710	722.62	tet(35)	95.39	3000481	protein homolog model	n/a	n/a	peptide antibiotic; pleuromutilin antibiotic; fluoroquinolone antibiotic; rifamycin antibiotic; nitroimidazole antibiotic; macrolide antibiotic; acridine dye; tetracycline antibiotic; cephalosporin; penam	antibiotic efflux	ATP-binding cassette (ABC) antibiotic efflux pump	MNLIDFSHSPVSLLPPIVALTLAILTRRVLVSLGVGIALGAVLLNSWSIGGTASYVGTQVSSVFIEDGGINTWNMSIVGFLILLGMTTALLTLSGGTRAFAEWAQSRVKSKRGSKLLAAFLGVFIFVDDYFNSLAVGAISRPVTDRFYVSRAKLAYILDSTAAPMCVIMPASSWGAYIITIIGGILVSHGITEYSALGAYVRLIPMNFYAVFALLMVFAVAWFGLDIGKMREHEIAASQGRGFDKDKENDTQEAHELNEELDIRESEKGKVSDLILPIVTLIIATIASMMYTGGQALAADGKEFALLGAFENTDVGTSLIYGSLLGLAVALFTVLKQGLPLTEITRTLWIGAKSMFGAILILVFAWTIGSVIGDMKTGSYLSTMAQGNINPHWLPVILF…	MCVIMPASSWGAYIITIIGGILVSHGITEYSALGAYVRLIPMNFYAVFALLMVFAVAWFGLDIGKMREHEIAASQGRGFDKDKENDSQEAHDLNEELDIRESEKGKVSDLILPIVTLIVATIASMLYTGGQALAADGKEFVLLGAFENTDVGTSLIYGSLLGLAVALFTVIKQGLPMVEIARTLWIGAKSMFGAILILVFAWTIGSVIGDMKTGSYLSTMAQGNINPHWLPVILFLLSGLMAFSTGTSWGTFGIMLPIAGDMAGATDVALMLPMLSAVLAGAVFGDHCSPISDTTILSSTGARCNHIDHVSTQLPYALSVAFVSCIGFITLGMTASIAFSFIAASITFVIVCAILSWLSKSKMASCQNA	144.44	gnl|BL_ORD_ID|2354|hsp_num:0	1969
336_01382	Efflux pump membrane transporter BepG	Strict	750	793.882	adeF	42.59	3000777	protein homolog model	n/a	n/a	triclosan; fluoroquinolone antibiotic; phenicol antibiotic; macrolide antibiotic; monobactam; aminoglycoside antibiotic; carbapenem; acridine dye; aminocoumarin antibiotic; tetracycline antibiotic; antibacterial free fatty acids; penam; glycylcycline; diaminopyrimidine antibiotic	antibiotic efflux	resistance-nodulation-cell division (RND) antibiotic efflux pump	MLSRFFIQRPKFALVISIILTLAGAISLAILPVAEYPQISPPSVSVTAYYTGASAEVVEQAIADPIETSVNGVENMIYMSSKSANDGSYSLNVTFDVGTDPDMAQVNVQNRVSQIESKLPQEVRMVGVTVKKRSPDLLMVLNFYSPDGKYDDQFLINYINLNVKDQLARAKGISEVNVIGGGEYAMRVWLDPEKMANLKLTTSDVYAALAEQNVQVAAGRVGAAPYNNPQEVQFNLVTKGRLESVSEFENVVLRANPNGSTVYLKDVARVELGKKFYDGNGKFRGQDASIVALSLQSDANALESGKAVMELLERLSENFPEGMTYETSYDTTVFVAESIKGVVKTLVEAILLVIAVTYLFLGSARATLIPVVAIPVSLIGTFAIMQATGFTINTVTLFG…	MNISKFFIDRPIFAGVLSVLILLAGLLSVFQLPISEYPEVVPPSVVVRAQYPGANPKVIAETVASPLEESINGVEDMLYMQSQANSDGNLTITVNFKLGIDPDKAQQLVQNRVSQAMPRLPEDVQRLGVTTLKSSPTLTMVVHLTSPDNRYDMTYLRNYAVLNVKDRLARLQGVGEVGLFGSGDYAMRVWLDPQKVAQRNLTATEIVNAIREQNIQVAAGTIGASPSNSPLQLSVNAQGRLTTEQEFADIILKTAPDGAVTRLGDVARVELAASQYGLRSLLDNKQAVAIPIFQAPGANALQVSDQVRSTMKELSKDFPSSIKYDIVYDPTQFVRASIKAVVHTLLEAITLVVVVVILFLQTWRASIIPLLAVPVSIIGTFALMLAFGYSINALSLFGM…	99.15	gnl|BL_ORD_ID|315|hsp_num:0	153
336_04651	Peptidoglycan D,D-transpeptidase FtsI	Strict	500	522.702	Haemophilus influenzae PBP3 conferring resistance to beta-lactam antibiotics	46.52	3004446	protein variant model	S385T		cephalosporin; penam; cephamycin	antibiotic target alteration	Penicillin-binding protein mutations conferring resistance to beta-lactam antibiotics	MIRKKTNAKQGNKRKSSAKPKAAVNDTKTAPKAAKVEVEPSFLIRWRFHLLLFFVFCAFALLVARVAYIQIIEPDNLIKQGDLRSIRVKSIPSARGIISDRNGEPLAVSVPVEAVWADPATIFKENALSQKQNWYALADVLGVERQGLIDKIKRNEKRRFIYLQRQVSPAMANYIRELKLPGIGLKSESRRYYPAGEVSAHLVGVTGIDGHGLEGVERSYDEWLTGEEGKKTIRKDRYGRVVENIAWQDKQEGKSLQLTIDQRLQAIAYRAIKQAVADHRATSGSVVMLDVKTGAVLAMVNAPSYNPNNRTDWQSYKMRNRVITDSMEPGSTIKPFVILAALENGVADKDTIVDTGNGVLRLGGSRVRDVSWVGKASLSMILKKSSNIGVTKLAMQMPV…	MVKFNSSRKSGKSKKTIRKLTAPETVKQNKPQKVFEKCFMRGRYMLSTVLILLGLCALVARAAYVQSINADTLSNEADKRSLRKDEVLSVRGSILDRNGQLLSVSVPMSAIVADPKTMLKENSLADKERIAALAEELGMTENDLVKKIEKNSKSGYLYLARQVELSKANYIRRLKIKGIILETEHRRFYPRVEEAAHVVGYTDIDGNGIEGIEKSFNSLLVGKDGSRTVRKDKRGNIVAHISDEKKYDAQDVTLSIDEKLQSMVYREIKKAVSENNAESGTAVLVDVRTGEVLAMATAPSYNPNNRVGVKSELMRNRAITDTFEPGSTVKPFVVLTALQRGVVKRDEIIDTTSFKLSGKEIVDVAPRAQQTLDEILMNSSNRGVSRLALRMPPSALMET…	97.87	gnl|BL_ORD_ID|1133|hsp_num:0	2886
336_04927	cAMP-activated global transcriptional regulator CRP	Strict	400	418.313	CRP	95.24	3000518	protein homolog model	n/a	n/a	triclosan; fluoroquinolone antibiotic; carbapenem; aminocoumarin antibiotic; tetracycline antibiotic; penam; antibacterial free fatty acids; diaminopyrimidine antibiotic; phenicol antibiotic; macrolide antibiotic; glycylcycline; monobactam; aminoglycoside antibiotic; acridine dye	antibiotic efflux	resistance-nodulation-cell division (RND) antibiotic efflux pump	MVLGKPQTDPTLEWFLSHCHIHKYPSKSTLIHAGEKAETLYYIVKGSVAVLIKDEEGKEMILSYLNQGDFIGELGLFEEDQERTAWVRAKSPCEVAEISFKKFRQLIQVNPDILMRLSAQMARRLQVTSQKVGDLAFLDVTGRIAQTLLNLAKQPDAMTHPDGMQIKITRQEIGQIVGCSRETVGRILKMLEEQNLISAHGKTIVVYGTR	MVLGKPQTDPTLEWFLSHCHIHKYPSKSKLIHQGEKAETLYYIVKGSVAVLIKDEEGKEMILSYLNQGDFIGELGLFEEGQERSAWVRAKTACEVAEISYKKFRQLIQVNPDILMRLSAQMARRLQVTSEKVGNLAFLDVTGRIAQTLLNLAKQPDAMTHPDGMQIKITRQEIGQIVGCSRETVGRILKMLEDQNLISAHGKTIVVYGTR	100	gnl|BL_ORD_ID|230|hsp_num:0	869
339_00417	Efflux pump membrane transporter BepE	Strict	750	827.78	adeF	43.92	3000777	protein homolog model	n/a	n/a	acridine dye; triclosan; carbapenem; diaminopyrimidine antibiotic; penam; phenicol antibiotic; macrolide antibiotic; glycylcycline; tetracycline antibiotic; antibacterial free fatty acids; aminocoumarin antibiotic; monobactam; fluoroquinolone antibiotic; aminoglycoside antibiotic	antibiotic efflux	resistance-nodulation-cell division (RND) antibiotic efflux pump	MLSKFFIHRPKFALVISLAMTLMGMIALKVLPISEYPQISPTVITVSTMYPGANADVVKKTVAQPIEAKVNGVEDMIYMSSVIGNDGSYTLRIYFRVGADGDMAQVRVNNLVAQATSSLPQEVNQIGVTVKKKSSDMLGVITLRSPKQSYDSIYLSNYADLNIVERLKRIEGMSDITLLGKKDYSMRIWLNPNKLATLKLSASDVIGAIKTQNIQVAAGKIGGMPAPGDQQYQYVLQTKGRLTSAEEFENIIIRASKKGSLIRLKDVARVEVGAQGYEADGRMNNEPAAVLALYQLPTANALDVMERVKEAMKEYEKSFPDDLVYDIAYDSTEYVETSIDEVYETLVIAVLLVTFVVYVFLQNWRATIIPTLAIPVSIIATFAIMGVMGMTINTISLFG…	MNISKFFIDRPIFAGVLSVLILLAGLLSVFQLPISEYPEVVPPSVVVRAQYPGANPKVIAETVASPLEESINGVEDMLYMQSQANSDGNLTITVNFKLGIDPDKAQQLVQNRVSQAMPRLPEDVQRLGVTTLKSSPTLTMVVHLTSPDNRYDMTYLRNYAVLNVKDRLARLQGVGEVGLFGSGDYAMRVWLDPQKVAQRNLTATEIVNAIREQNIQVAAGTIGASPSNSPLQLSVNAQGRLTTEQEFADIILKTAPDGAVTRLGDVARVELAASQYGLRSLLDNKQAVAIPIFQAPGANALQVSDQVRSTMKELSKDFPSSIKYDIVYDPTQFVRASIKAVVHTLLEAITLVVVVVILFLQTWRASIIPLLAVPVSIIGTFALMLAFGYSINALSLFGM…	98.77	gnl|BL_ORD_ID|315|hsp_num:0	153
339_00976	Peptidoglycan D,D-transpeptidase FtsI	Strict	500	521.161	Haemophilus influenzae PBP3 conferring resistance to beta-lactam antibiotics	46.35	3004446	protein variant model	S385T		cephalosporin; cephamycin; penam	antibiotic target alteration	Penicillin-binding protein mutations conferring resistance to beta-lactam antibiotics	MIRKKTNAKQGNKRKSSAKPKAAVNDTKTAPKAAKVEVESSFLIRWRFHLLLFFVFCAFALLVARVAYIQIIEPDNLIKQGDLRSIRVKSIPSARGIISDRNGEPLAVSVPVEAVWADPATIFKENALSQKQNWYALADVLGVDRQGLIDKIKRNENRRFIYLQRQVSPAMANYIRELKLPGIGLKSESRRYYPAGEVSAHLVGVTGIDGHGLEGVERSYDEWLTGEEGKKTIRKDRYGRVVENIAWQDKQEGKSLQLTIDQRLQAIAYRAIKQAVADHRATSGSVVMLDVKTGAVLAMVNAPSYNPNNRTDWQSYKMRNRVITDSMEPGSTIKPFVILAALENGVADKDTIVDTGNGVLRLGGSRVRDVSWVGKASLSMILKKSSNIGVTKLAMQMPV…	MVKFNSSRKSGKSKKTIRKLTAPETVKQNKPQKVFEKCFMRGRYMLSTVLILLGLCALVARAAYVQSINADTLSNEADKRSLRKDEVLSVRGSILDRNGQLLSVSVPMSAIVADPKTMLKENSLADKERIAALAEELGMTENDLVKKIEKNSKSGYLYLARQVELSKANYIRRLKIKGIILETEHRRFYPRVEEAAHVVGYTDIDGNGIEGIEKSFNSLLVGKDGSRTVRKDKRGNIVAHISDEKKYDAQDVTLSIDEKLQSMVYREIKKAVSENNAESGTAVLVDVRTGEVLAMATAPSYNPNNRVGVKSELMRNRAITDTFEPGSTVKPFVVLTALQRGVVKRDEIIDTTSFKLSGKEIVDVAPRAQQTLDEILMNSSNRGVSRLALRMPPSALMET…	97.87	gnl|BL_ORD_ID|1133|hsp_num:0	2886
339_03368	Efflux pump membrane transporter BepG	Strict	750	795.808	adeF	42.09	3000777	protein homolog model	n/a	n/a	acridine dye; triclosan; carbapenem; diaminopyrimidine antibiotic; penam; phenicol antibiotic; macrolide antibiotic; glycylcycline; tetracycline antibiotic; antibacterial free fatty acids; aminocoumarin antibiotic; monobactam; fluoroquinolone antibiotic; aminoglycoside antibiotic	antibiotic efflux	resistance-nodulation-cell division (RND) antibiotic efflux pump	MLSRFFIQRPKFALVISIILTLAGAISLAILPVAEYPQISPPSVSVTAYYTGASAEVVEQAIADPIETSVNGVENMIYMSSKSANDGSYSLNVTFDVGTDPDMAQVNVQNRVSQIESKLPQEVRMVGVTVKKRSPDLLMVLNFYSPDGKYDDQFLINYINLNVKDQLARAKGISEVNVIGGGEYAMRVWLDPEKMANLKLTTSDVYAALAEQNVQVAAGRVGAAPYNNPQEVQFNLVTKGRLESVSEFENVVLRANPNGSTVYLKDVARVELGKKFYDGNGKFRGQDASIVALSLQSDANALESGKAVMELLERLSENFPEGMTYETSYDTTVFVAESIKGVVKTLVEAILLVIAVTYLFLGSARATLIPVVAIPVSLIGTFAIMQATGFTINTVTLFG…	MNISKFFIDRPIFAGVLSVLILLAGLLSVFQLPISEYPEVVPPSVVVRAQYPGANPKVIAETVASPLEESINGVEDMLYMQSQANSDGNLTITVNFKLGIDPDKAQQLVQNRVSQAMPRLPEDVQRLGVTTLKSSPTLTMVVHLTSPDNRYDMTYLRNYAVLNVKDRLARLQGVGEVGLFGSGDYAMRVWLDPQKVAQRNLTATEIVNAIREQNIQVAAGTIGASPSNSPLQLSVNAQGRLTTEQEFADIILKTAPDGAVTRLGDVARVELAASQYGLRSLLDNKQAVAIPIFQAPGANALQVSDQVRSTMKELSKDFPSSIKYDIVYDPTQFVRASIKAVVHTLLEAITLVVVVVILFLQTWRASIIPLLAVPVSIIGTFALMLAFGYSINALSLFGM…	99.15	gnl|BL_ORD_ID|315|hsp_num:0	153
339_04661	cAMP-activated global transcriptional regulator CRP	Strict	400	418.313	CRP	95.24	3000518	protein homolog model	n/a	n/a	acridine dye; diaminopyrimidine antibiotic; penam; fluoroquinolone antibiotic; antibacterial free fatty acids; triclosan; glycylcycline; phenicol antibiotic; macrolide antibiotic; tetracycline antibiotic; aminocoumarin antibiotic; monobactam; carbapenem; aminoglycoside antibiotic	antibiotic efflux	resistance-nodulation-cell division (RND) antibiotic efflux pump	MVLGKPQTDPTLEWFLSHCHIHKYPSKSTLIHAGEKAETLYYIVKGSVAVLIKDEEGKEMILSYLNQGDFIGELGLFEEDQERTAWVRAKSPCEVAEISFKKFRQLIQVNPDILMRLSAQMARRLQVTSQKVGDLAFLDVTGRIAQTLLNLAKQPDAMTHPDGMQIKITRQEIGQIVGCSRETVGRILKMLEEQNLISAHGKTIVVYGTR	MVLGKPQTDPTLEWFLSHCHIHKYPSKSKLIHQGEKAETLYYIVKGSVAVLIKDEEGKEMILSYLNQGDFIGELGLFEEGQERSAWVRAKTACEVAEISYKKFRQLIQVNPDILMRLSAQMARRLQVTSEKVGNLAFLDVTGRIAQTLLNLAKQPDAMTHPDGMQIKITRQEIGQIVGCSRETVGRILKMLEDQNLISAHGKTIVVYGTR	100	gnl|BL_ORD_ID|230|hsp_num:0	869
339_00956	DNA topoisomerase 4 subunit B	Strict	1000	1060.83	Escherichia coli parE conferring resistance to fluoroquinolones	78.98	3003316	protein variant model	D476N		fluoroquinolone antibiotic	antibiotic target alteration	fluoroquinolone resistant parE	MTEQYNAGAIEVLNGLEPVRRRPGMYTDTARPNHLGQEVIDNSVDEALAGHASKVQVILHADQSLEVIDDGRGMPVDIHPEEKVSGVELILCKLHAGGKFSNKNYQFSGGLHGVGISVVNALSKRVEVTVRRDGQVYEIAFEHGDKVSDLTVTGTCGRRNRGTSVHFWPDAKYFDSANFSVTRLVNNLRAKAVLCPGLEITFTDKVNNKDYQWYYEDGLKDYLAEGVKGYPVLPEEPFTGEFSADTEAANWAVIWQPEGGEMITESYVNLIPTAQGGTHVNGLRQGLLDAMREFCEFRNLLPRGVKLTGDDVFDRCSYVLSVKIQDPQFAGQTKERLSSRQTAAFVSGVVKDAFSLWLNEKPQLAEQLAEVCIANAHRRMRASKKVVRKKVASGPALPG…	MTQTYNADAIEVLTGLEPVRRRPGMYTDTTRPNHLGQEVIDNSVDEALAGHAKRVDVILHADQSLEVIDDGRGMPVDIHPEEGVPAVELILCRLHAGGKFSNKNYQFSGGLHGVGISVVNALSKRVEVNVRRDGQVYNIAFENGEKVQDLQVVGTCGKRNTGTSVHFWPDETFFDSPRFSVSRLTHVLKAKAVLCPGVEITFKDEINNTEQRWCYQDGLNDYLAEAVNGLPTLPEKPFIGNFAGDTEAVDWALLWLPEGGELLTESYVNLIPTMQGGTHVNGLRQGLLDAMREFCEYRNILPRGVKLSAEDIWDRCAYVLSVKMQDPQFAGQTKERLSSRQCAAFVSGVVKDAFILWLNQNVQAAELLAEMAISSAQRRMRAAKKVVRKKLTSGPALPG…	99.37	gnl|BL_ORD_ID|126|hsp_num:0	1055
339_01387	Malate-2H(+)/Na(+)-lactate antiporter	Strict	710	723.005	tet(35)	95.66	3000481	protein homolog model	n/a	n/a	acridine dye; pleuromutilin antibiotic; nitroimidazole antibiotic; tetracycline antibiotic; rifamycin antibiotic; peptide antibiotic; penam; cephalosporin; macrolide antibiotic; fluoroquinolone antibiotic	antibiotic efflux	ATP-binding cassette (ABC) antibiotic efflux pump	MNLIDFSHSPVSLLPPIVALTLAILTRRVLVSLGVGIALGAVLLNSWSIGGTASYVGTQVSSVFIEDGGINTWNMSIVGFLILLGMTTALLTLSGGTRAFAEWAQSRVKSKRGSKLLAAFLGVFIFVDDYFNSLAVGAISRPVTDRFYVSRAKLAYILDSTAAPMCVIMPASSWGAYIITIIGGILVSHGITEYSALGAYVRLIPMNFYAVFALLMVFAVAWFGLDIGKMREHEIAASQGRGFDKDKENDTQEAHELNEELDIRESEKGKVSDLILPIVTLIVATIASMMYTGGQALAADGKEFALLGAFENTDVGTSLIYGSLLGLAVALFTVLKQGLPLTEITRTLWIGAKSMFGAILILVFAWTIGSVIGDMKTGSYLSTMAQGNINPHWLPVILF…	MCVIMPASSWGAYIITIIGGILVSHGITEYSALGAYVRLIPMNFYAVFALLMVFAVAWFGLDIGKMREHEIAASQGRGFDKDKENDSQEAHDLNEELDIRESEKGKVSDLILPIVTLIVATIASMLYTGGQALAADGKEFVLLGAFENTDVGTSLIYGSLLGLAVALFTVIKQGLPMVEIARTLWIGAKSMFGAILILVFAWTIGSVIGDMKTGSYLSTMAQGNINPHWLPVILFLLSGLMAFSTGTSWGTFGIMLPIAGDMAGATDVALMLPMLSAVLAGAVFGDHCSPISDTTILSSTGARCNHIDHVSTQLPYALSVAFVSCIGFITLGMTASIAFSFIAASITFVIVCAILSWLSKSKMASCQNA	144.44	gnl|BL_ORD_ID|2354|hsp_num:0	1969
339_03445	hypothetical protein	Strict	200	20.4014	FosX	100	3000198	protein homolog model	n/a	n/a	fosfomycin	antibiotic inactivation	fosfomycin thiol transferase	MGCCNQAPKGGTGKLSYLMLVIAGLFAAIFLIAGLWG	MISGLSHITLIVKDLNKTTAFLQNIFNAEEIYSSGDKTFSLSKEKFFLIAGLWICIMEGDSLQERTYNHIAFQIQSEEVDEYTERIKALGVEMKPERPRVQGEGRSIYFYDFDNHLFELHAGTLEERLKRYHE	27.82	gnl|BL_ORD_ID|664|hsp_num:0	129
339_00411	Beta-lactamase PSE-4	Perfect	500	585.104	CARB-18	100	3003174	protein homolog model	n/a	n/a	penam	antibiotic inactivation	CARB beta-lactamase	MKKLFLLVGLMVCSTVSYASKLNEDISLIEKQTSGRIGVSVWDTQTDERWDYRGDERFPLMSTFKTLACATMLSDMDSGKLNKNATAKIDERNIVVWSPVMDKLAGQSTRIEHACEAAMLMSDNTAANLVLNEIGGPKAVTLFLRSIGDKATRLDRLEPRLNEAKPGDKRDTTTPNAMVNTLHTLMEDNALSYESRTQLKIWMQDNKVSDSLMRSVLPKGWSIADRSGAGNYGSRGISAMIWKDNYKPVYISIYVTDTDLSLQARDQLIAQISQLILEHYKES	MKKLFLLVGLMVCSTVSYASKLNEDISLIEKQTSGRIGVSVWDTQTDERWDYRGDERFPLMSTFKTLACATMLSDMDSGKLNKNATAKIDERNIVVWSPVMDKLAGQSTRIEHACEAAMLMSDNTAANLVLNEIGGPKAVTLFLRSIGDKATRLDRLEPRLNEAKPGDKRDTTTPNAMVNTLHTLMEDNALSYESRTQLKIWMQDNKVSDSLMRSVLPKGWSIADRSGAGNYGSRGISAMIWKDNYKPVYISIYVTDTDLSLQARDQLIAQISQLILEHYKES	100	gnl|BL_ORD_ID|1328|hsp_num:0	2039
340_04067	DNA topoisomerase 4 subunit B	Strict	1000	1060.83	Escherichia coli parE conferring resistance to fluoroquinolones	78.98	3003316	protein variant model	D476N		fluoroquinolone antibiotic	antibiotic target alteration	fluoroquinolone resistant parE	MTEQYNAGAIEVLNGLEPVRRRPGMYTDTARPNHLGQEVIDNSVDEALAGHASKVQVILHADQSLEVIDDGRGMPVDIHPEEKVSGVELILCKLHAGGKFSNKNYQFSGGLHGVGISVVNALSKRVEVTVRRDGQVYEIAFEHGDKVSDLTVTGTCGRRNRGTSVHFWPDAKYFDSANFSVTRLVNNLRAKAVLCPGLEITFTDKVNNKDYQWYYEDGLKDYLAEGVKGYPVLPEEPFTGEFSADTEAANWAVIWQPEGGEMITESYVNLIPTAQGGTHVNGLRQGLLDAMREFCEFRNLLPRGVKLTGDDVFDRCSYVLSVKIQDPQFAGQTKERLSSRQTAAFVSGVVKDAFSLWLNEKPQLAEQLAEVCIANAHRRMRASKKVVRKKVASGPALPG…	MTQTYNADAIEVLTGLEPVRRRPGMYTDTTRPNHLGQEVIDNSVDEALAGHAKRVDVILHADQSLEVIDDGRGMPVDIHPEEGVPAVELILCRLHAGGKFSNKNYQFSGGLHGVGISVVNALSKRVEVNVRRDGQVYNIAFENGEKVQDLQVVGTCGKRNTGTSVHFWPDETFFDSPRFSVSRLTHVLKAKAVLCPGVEITFKDEINNTEQRWCYQDGLNDYLAEAVNGLPTLPEKPFIGNFAGDTEAVDWALLWLPEGGELLTESYVNLIPTMQGGTHVNGLRQGLLDAMREFCEYRNILPRGVKLSAEDIWDRCAYVLSVKMQDPQFAGQTKERLSSRQCAAFVSGVVKDAFILWLNQNVQAAELLAEMAISSAQRRMRAAKKVVRKKLTSGPALPG…	99.37	gnl|BL_ORD_ID|126|hsp_num:0	1055
340_03558	Efflux pump membrane transporter BepG	Strict	750	795.808	adeF	42.09	3000777	protein homolog model	n/a	n/a	diaminopyrimidine antibiotic; macrolide antibiotic; aminoglycoside antibiotic; penam; tetracycline antibiotic; phenicol antibiotic; acridine dye; antibacterial free fatty acids; fluoroquinolone antibiotic; monobactam; glycylcycline; triclosan; carbapenem; aminocoumarin antibiotic	antibiotic efflux	resistance-nodulation-cell division (RND) antibiotic efflux pump	MLSRFFIQRPKFALVISIILTLAGAISLAILPVAEYPQISPPSVSVTAYYTGASAEVVEQAIADPIETSVNGVENMIYMSSKSANDGSYSLNVTFDVGTDPDMAQVNVQNRVSQIESKLPQEVRMVGVTVKKRSPDLLMVLNFYSPDGKYDDQFLINYINLNVKDQLARAKGISEVNVIGGGEYAMRVWLDPEKMANLKLTTSDVYAALAEQNVQVAAGRVGAAPYNNPQEVQFNLVTKGRLESVSEFENVVLRANPNGSTVYLKDVARVELGKKFYDGNGKFRGQDASIVALSLQSDANALESGKAVMELLERLSENFPEGMTYETSYDTTVFVAESIKGVVKTLVEAILLVIAVTYLFLGSARATLIPVVAIPVSLIGTFAIMQATGFTINTVTLFG…	MNISKFFIDRPIFAGVLSVLILLAGLLSVFQLPISEYPEVVPPSVVVRAQYPGANPKVIAETVASPLEESINGVEDMLYMQSQANSDGNLTITVNFKLGIDPDKAQQLVQNRVSQAMPRLPEDVQRLGVTTLKSSPTLTMVVHLTSPDNRYDMTYLRNYAVLNVKDRLARLQGVGEVGLFGSGDYAMRVWLDPQKVAQRNLTATEIVNAIREQNIQVAAGTIGASPSNSPLQLSVNAQGRLTTEQEFADIILKTAPDGAVTRLGDVARVELAASQYGLRSLLDNKQAVAIPIFQAPGANALQVSDQVRSTMKELSKDFPSSIKYDIVYDPTQFVRASIKAVVHTLLEAITLVVVVVILFLQTWRASIIPLLAVPVSIIGTFALMLAFGYSINALSLFGM…	99.15	gnl|BL_ORD_ID|315|hsp_num:0	153
340_04047	Peptidoglycan D,D-transpeptidase FtsI	Strict	500	522.702	Haemophilus influenzae PBP3 conferring resistance to beta-lactam antibiotics	46.52	3004446	protein variant model	S385T		cephamycin; cephalosporin; penam	antibiotic target alteration	Penicillin-binding protein mutations conferring resistance to beta-lactam antibiotics	MIRKKTNSKQGNKRKSSAKPKAAVNDTKTAPKAAKVEVEPSFLIRWRFHLLLFFVFCAFALLVARVAYIQIIEPDNLIKQGDLRSIRVKSIPSARGIISDRNGEPLAVSVPVEAVWADPATIFKENALSQKQNWYALADVLGVDRQGLIDKIKRNEKRRFIYLQRQVSPAMANYIRELKLPGIGLKSESRRYYPAGEVSAHLVGVTGIDGHGLEGVERSYDEWLTGEEGKKTIRKDRYGRVVENIAWQDKQEGKSLQLTIDQRLQAIAYRAIKQAVADHRATSGSVVMLDVKTGAVLAMVNAPSYNPNNRTDWQSYKMRNRVITDSMEPGSTIKPFVILAALENGVADKDTIVDTGNGVLRLGGSRVRDVSWVGKASLSMILKKSSNIGVTKLAMQMPV…	MVKFNSSRKSGKSKKTIRKLTAPETVKQNKPQKVFEKCFMRGRYMLSTVLILLGLCALVARAAYVQSINADTLSNEADKRSLRKDEVLSVRGSILDRNGQLLSVSVPMSAIVADPKTMLKENSLADKERIAALAEELGMTENDLVKKIEKNSKSGYLYLARQVELSKANYIRRLKIKGIILETEHRRFYPRVEEAAHVVGYTDIDGNGIEGIEKSFNSLLVGKDGSRTVRKDKRGNIVAHISDEKKYDAQDVTLSIDEKLQSMVYREIKKAVSENNAESGTAVLVDVRTGEVLAMATAPSYNPNNRVGVKSELMRNRAITDTFEPGSTVKPFVVLTALQRGVVKRDEIIDTTSFKLSGKEIVDVAPRAQQTLDEILMNSSNRGVSRLALRMPPSALMET…	97.87	gnl|BL_ORD_ID|1133|hsp_num:0	2886
340_05295	cAMP-activated global transcriptional regulator CRP	Strict	400	418.313	CRP	95.24	3000518	protein homolog model	n/a	n/a	diaminopyrimidine antibiotic; phenicol antibiotic; antibacterial free fatty acids; triclosan; glycylcycline; carbapenem; monobactam; macrolide antibiotic; tetracycline antibiotic; acridine dye; penam; aminoglycoside antibiotic; fluoroquinolone antibiotic; aminocoumarin antibiotic	antibiotic efflux	resistance-nodulation-cell division (RND) antibiotic efflux pump	MVLGKPQTDPTLEWFLSHCHIHKYPSKSTLIHAGEKAETLYYIVKGSVAVLIKDEEGKEMILSYLNQGDFIGELGLFEEDQERTAWVRAKSPCEVAEISFKKFRQLIQVNPDILMRLSAQMARRLQVTSQKVGDLAFLDVTGRIAQTLLNLAKQPDAMTHPDGMQIKITRQEIGQIVGCSRETVGRILKMLEEQNLISAHGKTIVVYGTR	MVLGKPQTDPTLEWFLSHCHIHKYPSKSKLIHQGEKAETLYYIVKGSVAVLIKDEEGKEMILSYLNQGDFIGELGLFEEGQERSAWVRAKTACEVAEISYKKFRQLIQVNPDILMRLSAQMARRLQVTSEKVGNLAFLDVTGRIAQTLLNLAKQPDAMTHPDGMQIKITRQEIGQIVGCSRETVGRILKMLEDQNLISAHGKTIVVYGTR	100	gnl|BL_ORD_ID|230|hsp_num:0	869
340_00272	Efflux pump membrane transporter BepE	Strict	750	828.165	adeF	43.92	3000777	protein homolog model	n/a	n/a	diaminopyrimidine antibiotic; macrolide antibiotic; aminoglycoside antibiotic; penam; tetracycline antibiotic; phenicol antibiotic; acridine dye; antibacterial free fatty acids; fluoroquinolone antibiotic; monobactam; glycylcycline; triclosan; carbapenem; aminocoumarin antibiotic	antibiotic efflux	resistance-nodulation-cell division (RND) antibiotic efflux pump	MLSKFFIHRPKFALVISLAMTLMGMIALKVLPISEYPQISPTVITVSTMYPGANADVVKKTVAQPIEAKVNGVEDMIYMSSVIGNDGSYTLRIYFRVGADGDMAQVRVNNLVAQATSSLPQEVNQIGVTVKKKSSDMLGVITLRSPKQSYDSIYLSNYADLNIVERLKRIEGMSDITLLGKKDYSMRIWLNPNKLATLKLSASDVIGAIKTQNIQVAAGKIGGMPAPGDQQYQYVLQTKGRLTSAEEFENIIIRASKKGSLIRLKDVARVEVGAQGYEADGRMNNEPAAVLALYQLPTANALDVMERVKEAMKEYEKSFPDDLVYDIAYDSTEYVETSIDEVYETLVIAVLLVTFVVYVFLQNWRATIIPTLAIPVSIIATFAIMGVMGMTINTISLFG…	MNISKFFIDRPIFAGVLSVLILLAGLLSVFQLPISEYPEVVPPSVVVRAQYPGANPKVIAETVASPLEESINGVEDMLYMQSQANSDGNLTITVNFKLGIDPDKAQQLVQNRVSQAMPRLPEDVQRLGVTTLKSSPTLTMVVHLTSPDNRYDMTYLRNYAVLNVKDRLARLQGVGEVGLFGSGDYAMRVWLDPQKVAQRNLTATEIVNAIREQNIQVAAGTIGASPSNSPLQLSVNAQGRLTTEQEFADIILKTAPDGAVTRLGDVARVELAASQYGLRSLLDNKQAVAIPIFQAPGANALQVSDQVRSTMKELSKDFPSSIKYDIVYDPTQFVRASIKAVVHTLLEAITLVVVVVILFLQTWRASIIPLLAVPVSIIGTFALMLAFGYSINALSLFGM…	98.77	gnl|BL_ORD_ID|315|hsp_num:0	153
340_00916	Malate-2H(+)/Na(+)-lactate antiporter	Strict	710	723.005	tet(35)	95.66	3000481	protein homolog model	n/a	n/a	rifamycin antibiotic; macrolide antibiotic; penam; tetracycline antibiotic; acridine dye; pleuromutilin antibiotic; fluoroquinolone antibiotic; peptide antibiotic; cephalosporin; nitroimidazole antibiotic	antibiotic efflux	ATP-binding cassette (ABC) antibiotic efflux pump	MNLIDFSHSPVSLLPPIVALTLAILTRRVLVSLGVGIALGAVLLNSWSIGGTASYVGTQVSSVFIEDGGINTWNMSIVGFLILLGMTTALLTLSGGTRAFAEWAQSRVKSKRGSKLLAAFLGVFIFVDDYFNSLAVGAISRPVTDRFYVSRAKLAYILDSTAAPMCVIMPASSWGAYIITIIGGILVSHGITEYSALGAYVRLIPMNFYAVFALLMVFAVAWFGLDIGKMREHEIAASQGRGFDKDKENDTQEAHELNEELDIRESEKGKVSDLILPIVTLIVATIASMMYTGGQALAADGKEFALLGAFENTDVGTSLIYGSLLGLAVALFTVLKQGLPLTEITRTLWIGAKSMFGAILILVFAWTIGSVIGDMKTGSYLSTMAQGNINPHWLPVILF…	MCVIMPASSWGAYIITIIGGILVSHGITEYSALGAYVRLIPMNFYAVFALLMVFAVAWFGLDIGKMREHEIAASQGRGFDKDKENDSQEAHDLNEELDIRESEKGKVSDLILPIVTLIVATIASMLYTGGQALAADGKEFVLLGAFENTDVGTSLIYGSLLGLAVALFTVIKQGLPMVEIARTLWIGAKSMFGAILILVFAWTIGSVIGDMKTGSYLSTMAQGNINPHWLPVILFLLSGLMAFSTGTSWGTFGIMLPIAGDMAGATDVALMLPMLSAVLAGAVFGDHCSPISDTTILSSTGARCNHIDHVSTQLPYALSVAFVSCIGFITLGMTASIAFSFIAASITFVIVCAILSWLSKSKMASCQNA	144.44	gnl|BL_ORD_ID|2354|hsp_num:0	1969
340_00266	Beta-lactamase PSE-4	Strict	500	578.941	CARB-23	98.95	3003186	protein homolog model	n/a	n/a	penam	antibiotic inactivation	CARB beta-lactamase	MKKLFLLVGLMVCSIVSYASKLNEDISLIEKQTSGRIGVSVWDTQTDERWDYRGDERFPLMSTFKTLACATMLSDMDSGKLNKNATAKIDERNIVVWSPVMDKLAGQSTRIEHACEAAMLMSDNTAANLVLNEIGGPKAVTLFLRSIGDKATRLDRLEPRLNEAKPGDKRDTTTPNAMVNTLHTLMEDNALSYESRTQLKIWMQDNKVSDSLMRSVLPKGWSIADRSGAGNYGSRGISAMIWKDNYKPVYISIYVTDTDLSLQARDQLIAQISQLILEHYKES	MVRVFTRYSLLNIAKVRIKTKERRTPRMKKLFLLVGLMVCSTVSYASKLNLNEDISLIEKQTSGRIGVSVWDTQTDERWDYRGDERFPLMSTFKTLACATMLSDMDSGKLNKNATAKIDERNIVVWSPVMDKLAGQSTRIEHACEAAMLMSDNTAANLVLNEIGGPKAVTLFLRSIGDKATRLDRLEPRLNEAKPGDKRDTTTPNAMVNTLHTLMEDNALSYESRTQLKIWMQDNKVSDSLMRSVLPKGWSIADRSGAGNYGSRGISAMIWKDNYKPVYISIYVTDTDLSLQARDQLIAQISQLILEHYKES	90.71	gnl|BL_ORD_ID|2253|hsp_num:0	333
342_01505	Malate-2H(+)/Na(+)-lactate antiporter	Strict	710	722.62	tet(35)	95.39	3000481	protein homolog model	n/a	n/a	pleuromutilin antibiotic; peptide antibiotic; rifamycin antibiotic; cephalosporin; tetracycline antibiotic; acridine dye; macrolide antibiotic; nitroimidazole antibiotic; penam; fluoroquinolone antibiotic	antibiotic efflux	ATP-binding cassette (ABC) antibiotic efflux pump	MNLIDFSHSPVSLLPPIVALTLAILTRRVLVSLGVGIALGAVLLNSWSIGGTASYVGTQVSSVFIEDGGINTWNMSIVGFLILLGMTTALLTLSGGTRAFAEWAQSRVKSKRGSKLLAAFLGVFIFVDDYFNSLAVGAISRPVTDRFYVSRAKLAYILDSTAAPMCVIMPASSWGAYIITIIGGILVSHGITEYSALGAYVRLIPMNFYAVFALLMVFAVAWFGLDIGKMREHEIAASQGRGFDKDKENDTQEAHELNEELDIRESEKGKVSDLILPIVTLIIATIASMMYTGGQALAADGKEFALLGAFENTDVGTSLIYGSLLGLAVALFTVLKQGLPLTEITRTLWIGAKSMFGAILILVFAWTIGSVIGDMKTGSYLSTMAQGNINPHWLPVILF…	MCVIMPASSWGAYIITIIGGILVSHGITEYSALGAYVRLIPMNFYAVFALLMVFAVAWFGLDIGKMREHEIAASQGRGFDKDKENDSQEAHDLNEELDIRESEKGKVSDLILPIVTLIVATIASMLYTGGQALAADGKEFVLLGAFENTDVGTSLIYGSLLGLAVALFTVIKQGLPMVEIARTLWIGAKSMFGAILILVFAWTIGSVIGDMKTGSYLSTMAQGNINPHWLPVILFLLSGLMAFSTGTSWGTFGIMLPIAGDMAGATDVALMLPMLSAVLAGAVFGDHCSPISDTTILSSTGARCNHIDHVSTQLPYALSVAFVSCIGFITLGMTASIAFSFIAASITFVIVCAILSWLSKSKMASCQNA	144.44	gnl|BL_ORD_ID|2354|hsp_num:0	1969
342_02889	Peptidoglycan D,D-transpeptidase FtsI	Strict	500	521.161	Haemophilus influenzae PBP3 conferring resistance to beta-lactam antibiotics	46.35	3004446	protein variant model	S385T		cephalosporin; penam; cephamycin	antibiotic target alteration	Penicillin-binding protein mutations conferring resistance to beta-lactam antibiotics	MIRKKTNAKQGNKRKSSAKPKAAVNDTKTAPKAAKVEVESSFLIRWRFHLLLFFVFCAFALLVARVAYIQIIEPDNLIKQGDLRSIRVKSIPSARGIISDRNGEPLAVSVPVEAVWADPATIFKENALSQKQNWYALADVLGVDRQGLIDKIKRNENRRFIYLQRQVSPAMANYIRELKLPGIGLKSESRRYYPAGEVSAHLVGVTGIDGHGLEGVERSYDEWLTGEEGKKTIRKDRYGRVVENIAWQDKQEGKSLQLTIDQRLQAIAYRAIKQAVADHRATSGSVVMLDVKTGAVLAMVNAPSYNPNNRTDWQSYKMRNRVITDSMEPGSTIKPFVILAALENGVADKDTIVDTGNGVLRLGGSRVRDVSWVGKASLSMILKKSSNIGVTKLAMQMPV…	MVKFNSSRKSGKSKKTIRKLTAPETVKQNKPQKVFEKCFMRGRYMLSTVLILLGLCALVARAAYVQSINADTLSNEADKRSLRKDEVLSVRGSILDRNGQLLSVSVPMSAIVADPKTMLKENSLADKERIAALAEELGMTENDLVKKIEKNSKSGYLYLARQVELSKANYIRRLKIKGIILETEHRRFYPRVEEAAHVVGYTDIDGNGIEGIEKSFNSLLVGKDGSRTVRKDKRGNIVAHISDEKKYDAQDVTLSIDEKLQSMVYREIKKAVSENNAESGTAVLVDVRTGEVLAMATAPSYNPNNRVGVKSELMRNRAITDTFEPGSTVKPFVVLTALQRGVVKRDEIIDTTSFKLSGKEIVDVAPRAQQTLDEILMNSSNRGVSRLALRMPPSALMET…	97.87	gnl|BL_ORD_ID|1133|hsp_num:0	2886
342_01652	Efflux pump membrane transporter BepG	Strict	750	795.808	adeF	42.09	3000777	protein homolog model	n/a	n/a	glycylcycline; carbapenem; phenicol antibiotic; diaminopyrimidine antibiotic; aminocoumarin antibiotic; aminoglycoside antibiotic; acridine dye; tetracycline antibiotic; monobactam; triclosan; macrolide antibiotic; penam; fluoroquinolone antibiotic; antibacterial free fatty acids	antibiotic efflux	resistance-nodulation-cell division (RND) antibiotic efflux pump	MLSRFFIQRPKFALVISIILTLAGAISLAILPVAEYPQISPPSVSVTAYYTGASAEVVEQAIADPIETSVNGVENMIYMSSKSANDGSYSLNVTFDVGTDPDMAQVNVQNRVSQIESKLPQEVRMVGVTVKKRSPDLLMVLNFYSPDGKYDDQFLINYINLNVKDQLARAKGISEVNVIGGGEYAMRVWLDPEKMANLKLTTSDVYAALAEQNVQVAAGRVGAAPYNNPQEVQFNLVTKGRLESVSEFENVVLRANPNGSTVYLKDVARVELGKKFYDGNGKFRGQDASIVALSLQSDANALESGKAVMELLERLSENFPEGMTYETSYDTTVFVAESIKGVVKTLVEAILLVIAVTYLFLGSARATLIPVVAIPVSLIGTFAIMQATGFTINTVTLFG…	MNISKFFIDRPIFAGVLSVLILLAGLLSVFQLPISEYPEVVPPSVVVRAQYPGANPKVIAETVASPLEESINGVEDMLYMQSQANSDGNLTITVNFKLGIDPDKAQQLVQNRVSQAMPRLPEDVQRLGVTTLKSSPTLTMVVHLTSPDNRYDMTYLRNYAVLNVKDRLARLQGVGEVGLFGSGDYAMRVWLDPQKVAQRNLTATEIVNAIREQNIQVAAGTIGASPSNSPLQLSVNAQGRLTTEQEFADIILKTAPDGAVTRLGDVARVELAASQYGLRSLLDNKQAVAIPIFQAPGANALQVSDQVRSTMKELSKDFPSSIKYDIVYDPTQFVRASIKAVVHTLLEAITLVVVVVILFLQTWRASIIPLLAVPVSIIGTFALMLAFGYSINALSLFGM…	99.15	gnl|BL_ORD_ID|315|hsp_num:0	153
342_00276	Efflux pump membrane transporter BepE	Strict	750	827.78	adeF	43.92	3000777	protein homolog model	n/a	n/a	glycylcycline; carbapenem; phenicol antibiotic; diaminopyrimidine antibiotic; aminocoumarin antibiotic; aminoglycoside antibiotic; acridine dye; tetracycline antibiotic; monobactam; triclosan; macrolide antibiotic; penam; fluoroquinolone antibiotic; antibacterial free fatty acids	antibiotic efflux	resistance-nodulation-cell division (RND) antibiotic efflux pump	MLSKFFIHRPKFALVISLAMTLMGMIALKVLPISEYPQISPTVITVSTMYPGANADVVKKTVAQPIEAKVNGVEDMIYMSSVIGNDGSYTLRIYFRVGADGDMAQVRVNNLVAQATSSLPQEVNQIGVTVKKKSSDMLGVITLRSPKQSYDSIYLSNYADLNIVERLKRIEGMSDITLLGKKDYSMRIWLNPNKLATLKLSASDVIGAIKTQNIQVAAGKIGGMPAPGDQQYQYVLQTKGRLTSAEEFENIIIRASKKGSLIRLKDVARVEVGAQGYEADGRMNNEPAAVLALYQLPTANALDVMERVKEAMKEYEKSFPDDLVYDIAYDSTEYVETSIDEVYETLVIAVLLVTFVVYVFLQNWRATIIPTLAIPVSIIATFAIMGVMGMTINTISLFG…	MNISKFFIDRPIFAGVLSVLILLAGLLSVFQLPISEYPEVVPPSVVVRAQYPGANPKVIAETVASPLEESINGVEDMLYMQSQANSDGNLTITVNFKLGIDPDKAQQLVQNRVSQAMPRLPEDVQRLGVTTLKSSPTLTMVVHLTSPDNRYDMTYLRNYAVLNVKDRLARLQGVGEVGLFGSGDYAMRVWLDPQKVAQRNLTATEIVNAIREQNIQVAAGTIGASPSNSPLQLSVNAQGRLTTEQEFADIILKTAPDGAVTRLGDVARVELAASQYGLRSLLDNKQAVAIPIFQAPGANALQVSDQVRSTMKELSKDFPSSIKYDIVYDPTQFVRASIKAVVHTLLEAITLVVVVVILFLQTWRASIIPLLAVPVSIIGTFALMLAFGYSINALSLFGM…	98.77	gnl|BL_ORD_ID|315|hsp_num:0	153
342_02869	DNA topoisomerase 4 subunit B	Strict	1000	1060.83	Escherichia coli parE conferring resistance to fluoroquinolones	78.98	3003316	protein variant model	D476N		fluoroquinolone antibiotic	antibiotic target alteration	fluoroquinolone resistant parE	MTEQYNAGAIEVLNGLEPVRRRPGMYTDTARPNHLGQEVIDNSVDEALAGHASKVQVILHADQSLEVIDDGRGMPVDIHPEEKVSGVELILCKLHAGGKFSNKNYQFSGGLHGVGISVVNALSKRVEVTVRRDGQVYEIAFEHGDKVSDLTVTGTCGRRNRGTSVHFWPDAKYFDSANFSVTRLVNNLRAKAVLCPGLEITFTDKVNNKDYQWYYEDGLKDYLAEGVKGYPVLPEEPFTGEFSADTEAANWAVIWQPEGGEMITESYVNLIPTAQGGTHVNGLRQGLLDAMREFCEFRNLLPRGVKLTGDDVFDRCSYVLSVKIQDPQFAGQTKERLSSRQTAAFVSGVVKDAFSLWLNEKPQLAEQLAEVCIANAHRRMRASKKVVRKKVASGPALPG…	MTQTYNADAIEVLTGLEPVRRRPGMYTDTTRPNHLGQEVIDNSVDEALAGHAKRVDVILHADQSLEVIDDGRGMPVDIHPEEGVPAVELILCRLHAGGKFSNKNYQFSGGLHGVGISVVNALSKRVEVNVRRDGQVYNIAFENGEKVQDLQVVGTCGKRNTGTSVHFWPDETFFDSPRFSVSRLTHVLKAKAVLCPGVEITFKDEINNTEQRWCYQDGLNDYLAEAVNGLPTLPEKPFIGNFAGDTEAVDWALLWLPEGGELLTESYVNLIPTMQGGTHVNGLRQGLLDAMREFCEYRNILPRGVKLSAEDIWDRCAYVLSVKMQDPQFAGQTKERLSSRQCAAFVSGVVKDAFILWLNQNVQAAELLAEMAISSAQRRMRAAKKVVRKKLTSGPALPG…	99.37	gnl|BL_ORD_ID|126|hsp_num:0	1055
342_04013	cAMP-activated global transcriptional regulator CRP	Strict	400	418.313	CRP	95.24	3000518	protein homolog model	n/a	n/a	diaminopyrimidine antibiotic; aminocoumarin antibiotic; tetracycline antibiotic; antibacterial free fatty acids; glycylcycline; carbapenem; phenicol antibiotic; aminoglycoside antibiotic; acridine dye; macrolide antibiotic; monobactam; triclosan; penam; fluoroquinolone antibiotic	antibiotic efflux	resistance-nodulation-cell division (RND) antibiotic efflux pump	MVLGKPQTDPTLEWFLSHCHIHKYPSKSTLIHAGEKAETLYYIVKGSVAVLIKDEEGKEMILSYLNQGDFIGELGLFEEDQERTAWVRAKSPCEVAEISFKKFRQLIQVNPDILMRLSAQMARRLQVTSQKVGDLAFLDVTGRIAQTLLNLAKQPDAMTHPDGMQIKITRQEIGQIVGCSRETVGRILKMLEEQNLISAHGKTIVVYGTR	MVLGKPQTDPTLEWFLSHCHIHKYPSKSKLIHQGEKAETLYYIVKGSVAVLIKDEEGKEMILSYLNQGDFIGELGLFEEGQERSAWVRAKTACEVAEISYKKFRQLIQVNPDILMRLSAQMARRLQVTSEKVGNLAFLDVTGRIAQTLLNLAKQPDAMTHPDGMQIKITRQEIGQIVGCSRETVGRILKMLEDQNLISAHGKTIVVYGTR	100	gnl|BL_ORD_ID|230|hsp_num:0	869
342_00270	Beta-lactamase PSE-4	Perfect	500	585.104	CARB-18	100	3003174	protein homolog model	n/a	n/a	penam	antibiotic inactivation	CARB beta-lactamase	MKKLFLLVGLMVCSTVSYASKLNEDISLIEKQTSGRIGVSVWDTQTDERWDYRGDERFPLMSTFKTLACATMLSDMDSGKLNKNATAKIDERNIVVWSPVMDKLAGQSTRIEHACEAAMLMSDNTAANLVLNEIGGPKAVTLFLRSIGDKATRLDRLEPRLNEAKPGDKRDTTTPNAMVNTLHTLMEDNALSYESRTQLKIWMQDNKVSDSLMRSVLPKGWSIADRSGAGNYGSRGISAMIWKDNYKPVYISIYVTDTDLSLQARDQLIAQISQLILEHYKES	MKKLFLLVGLMVCSTVSYASKLNEDISLIEKQTSGRIGVSVWDTQTDERWDYRGDERFPLMSTFKTLACATMLSDMDSGKLNKNATAKIDERNIVVWSPVMDKLAGQSTRIEHACEAAMLMSDNTAANLVLNEIGGPKAVTLFLRSIGDKATRLDRLEPRLNEAKPGDKRDTTTPNAMVNTLHTLMEDNALSYESRTQLKIWMQDNKVSDSLMRSVLPKGWSIADRSGAGNYGSRGISAMIWKDNYKPVYISIYVTDTDLSLQARDQLIAQISQLILEHYKES	100	gnl|BL_ORD_ID|1328|hsp_num:0	2039
345_03716	Peptidoglycan D,D-transpeptidase FtsI	Strict	500	522.702	Haemophilus influenzae PBP3 conferring resistance to beta-lactam antibiotics	46.52	3004446	protein variant model	S385T		cephalosporin; cephamycin; penam	antibiotic target alteration	Penicillin-binding protein mutations conferring resistance to beta-lactam antibiotics	MIRKKTNAKQGNKRKSSAKPKAAVNDTKTAPKAAKVEVEPSFLIRWRFHLLLFFVFCAFALLVARVAYIQIIEPDNLIKQGDLRSIRVKSIPSARGIISDRNGEPLAVSVPVEAVWADPATIFKENALSQKQNWYALADVLGVDRQGLIDKIKRNEKRRFIYLQRQVSPAMANYIRELKLPGIGLKSESRRYYPAGEVSAHLVGVTGIDGHGLEGVERSYDEWLTGEEGKKTIRKDRYGRVVENIAWQDKQEGKSLQLTIDQRLQAIAYRAIKQAVADHRATSGSVVMLDVKTGAVLAMVNAPSYNPNNRTDWQSYKMRNRVITDSMEPGSTIKPFVILAALENGVADKDTIVDTGNGVLRLGGSRVRDVSWVGKASLSMILKKSSNIGVTKLAMQMPV…	MVKFNSSRKSGKSKKTIRKLTAPETVKQNKPQKVFEKCFMRGRYMLSTVLILLGLCALVARAAYVQSINADTLSNEADKRSLRKDEVLSVRGSILDRNGQLLSVSVPMSAIVADPKTMLKENSLADKERIAALAEELGMTENDLVKKIEKNSKSGYLYLARQVELSKANYIRRLKIKGIILETEHRRFYPRVEEAAHVVGYTDIDGNGIEGIEKSFNSLLVGKDGSRTVRKDKRGNIVAHISDEKKYDAQDVTLSIDEKLQSMVYREIKKAVSENNAESGTAVLVDVRTGEVLAMATAPSYNPNNRVGVKSELMRNRAITDTFEPGSTVKPFVVLTALQRGVVKRDEIIDTTSFKLSGKEIVDVAPRAQQTLDEILMNSSNRGVSRLALRMPPSALMET…	97.87	gnl|BL_ORD_ID|1133|hsp_num:0	2886
345_00773	Beta-lactamase PSE-4	Perfect	500	640.573	CARB-21	100	3003176	protein homolog model	n/a	n/a	penam	antibiotic inactivation	CARB beta-lactamase	MVRVFTRYSLLNIAKVRIKTKRTKNTRMKKLFLLVGLMVCSTVSYASKLNEDISLIEKQTSGRIGVSVWDTQMDERWDYRGDERFPLMSTFKTLACATMLSDMDSGKLNKNATARIDERNIVVWSPVMDKLAGQSTRIEHACEAAMLMSDNTAANLVLNEIGGPKAVTLFLRSIGDKATRLDRLEPRLNEAKPGDKRDTTTPNAMVNTLHTLMEDNALSYESRTQLKIWMQDNKVSDSLMRSVLPKGWSIADRSGAGNYGSRGISAMIWKDNYKPVYISIYVTDTDLSLQARDQLIAQISQLILEHYKES	MVRVFTRYSLLNIAKVRIKTKRTKNTRMKKLFLLVGLMVCSTVSYASKLNEDISLIEKQTSGRIGVSVWDTQMDERWDYRGDERFPLMSTFKTLACATMLSDMDSGKLNKNATARIDERNIVVWSPVMDKLAGQSTRIEHACEAAMLMSDNTAANLVLNEIGGPKAVTLFLRSIGDKATRLDRLEPRLNEAKPGDKRDTTTPNAMVNTLHTLMEDNALSYESRTQLKIWMQDNKVSDSLMRSVLPKGWSIADRSGAGNYGSRGISAMIWKDNYKPVYISIYVTDTDLSLQARDQLIAQISQLILEHYKES	100	gnl|BL_ORD_ID|1770|hsp_num:0	906
345_03736	DNA topoisomerase 4 subunit B	Strict	1000	1060.83	Escherichia coli parE conferring resistance to fluoroquinolones	78.98	3003316	protein variant model	D476N		fluoroquinolone antibiotic	antibiotic target alteration	fluoroquinolone resistant parE	MTEQYNAGAIEVLNGLEPVRRRPGMYTDTARPNHLGQEVIDNSVDEALAGHASKVQVILHADQSLEVIDDGRGMPVDIHPEEKVSGVELILCKLHAGGKFSNKNYQFSGGLHGVGISVVNALSKRVEVTVRRDGQVYEIAFEHGDKVSDLTVTGTCGRRNRGTSVHFWPDAKYFDSANFSVTRLVNNLRAKAVLCPGLEITFTDKVNNKDYQWYYEDGLKDYLAEGVKGYPVLPEEPFTGEFSADTEAANWAVIWQPEGGEMITESYVNLIPTAQGGTHVNGLRQGLLDAMREFCEFRNLLPRGVKLTGDDVFDRCSYVLSVKIQDPQFAGQTKERLSSRQTAAFVSGVVKDAFSLWLNEKPQLAEQLAEVCIANAHRRMRASKKVVRKKVASGPALPG…	MTQTYNADAIEVLTGLEPVRRRPGMYTDTTRPNHLGQEVIDNSVDEALAGHAKRVDVILHADQSLEVIDDGRGMPVDIHPEEGVPAVELILCRLHAGGKFSNKNYQFSGGLHGVGISVVNALSKRVEVNVRRDGQVYNIAFENGEKVQDLQVVGTCGKRNTGTSVHFWPDETFFDSPRFSVSRLTHVLKAKAVLCPGVEITFKDEINNTEQRWCYQDGLNDYLAEAVNGLPTLPEKPFIGNFAGDTEAVDWALLWLPEGGELLTESYVNLIPTMQGGTHVNGLRQGLLDAMREFCEYRNILPRGVKLSAEDIWDRCAYVLSVKMQDPQFAGQTKERLSSRQCAAFVSGVVKDAFILWLNQNVQAAELLAEMAISSAQRRMRAAKKVVRKKLTSGPALPG…	99.37	gnl|BL_ORD_ID|126|hsp_num:0	1055
345_01290	Efflux pump membrane transporter BepG	Strict	750	795.808	adeF	42.09	3000777	protein homolog model	n/a	n/a	monobactam; triclosan; penam; phenicol antibiotic; antibacterial free fatty acids; glycylcycline; macrolide antibiotic; fluoroquinolone antibiotic; carbapenem; aminocoumarin antibiotic; acridine dye; tetracycline antibiotic; diaminopyrimidine antibiotic; aminoglycoside antibiotic	antibiotic efflux	resistance-nodulation-cell division (RND) antibiotic efflux pump	MLSRFFIQRPKFALVISIILTLAGAISLAILPVAEYPQISPPSVSVTAYYTGASAEVVEQAIADPIETSVNGVENMIYMSSKSANDGSYSLNVTFDVGTDPDMAQVNVQNRVSQIESKLPQEVRMVGVTVKKRSPDLLMVLNFYSPDGKYDDQFLINYINLNVKDQLARAKGISEVNVIGGGEYAMRVWLDPEKMANLKLTTSDVYAALAEQNVQVAAGRVGAAPYNNPQEVQFNLVTKGRLESVSEFENVVLRANPNGSTVYLKDVARVELGKKFYDGNGKFRGQDASIVALSLQSDANALESGKAVMELLERLSENFPEGMTYETSYDTTVFVAESIKGVVKTLVEAILLVIAVTYLFLGSARATLIPVVAIPVSLIGTFAIMQATGFTINTVTLFG…	MNISKFFIDRPIFAGVLSVLILLAGLLSVFQLPISEYPEVVPPSVVVRAQYPGANPKVIAETVASPLEESINGVEDMLYMQSQANSDGNLTITVNFKLGIDPDKAQQLVQNRVSQAMPRLPEDVQRLGVTTLKSSPTLTMVVHLTSPDNRYDMTYLRNYAVLNVKDRLARLQGVGEVGLFGSGDYAMRVWLDPQKVAQRNLTATEIVNAIREQNIQVAAGTIGASPSNSPLQLSVNAQGRLTTEQEFADIILKTAPDGAVTRLGDVARVELAASQYGLRSLLDNKQAVAIPIFQAPGANALQVSDQVRSTMKELSKDFPSSIKYDIVYDPTQFVRASIKAVVHTLLEAITLVVVVVILFLQTWRASIIPLLAVPVSIIGTFALMLAFGYSINALSLFGM…	99.15	gnl|BL_ORD_ID|315|hsp_num:0	153
345_00779	Efflux pump membrane transporter BepE	Strict	750	828.165	adeF	43.92	3000777	protein homolog model	n/a	n/a	monobactam; triclosan; penam; phenicol antibiotic; antibacterial free fatty acids; glycylcycline; macrolide antibiotic; fluoroquinolone antibiotic; carbapenem; aminocoumarin antibiotic; acridine dye; tetracycline antibiotic; diaminopyrimidine antibiotic; aminoglycoside antibiotic	antibiotic efflux	resistance-nodulation-cell division (RND) antibiotic efflux pump	MLSKFFIHRPKFALVISLAMTLMGMIALKVLPISEYPQISPTVITVSTMYPGANADVVKKTVAQPIEAKVNGVEDMIYMSSVIGNDGSYTLRIYFRVGADGDMAQVRVNNLVAQATSSLPQEVNQIGVTVKKKSSDMLGVITLRSPKQSYDSIYLSNYADLNIVERLKRIEGMSDITLLGKKDYSMRIWLNPNKLATLKLSASDVIGAIKTQNIQVAAGKIGGMPAPGDQQYQYVLQTKGRLTSAEEFENIIIRASKKGSLIRLKDVARVEVGAQGYEADGRMNNEPAAVLALYQLPTANALDVMERVKEAMKEYEKSFPDDLVYDIAYDSTEYVETSIDEVYETLVIAVLLVTFVVYVFLQNWRATIIPTLAIPVSIIATFAIMGVMGMTINTISLFG…	MNISKFFIDRPIFAGVLSVLILLAGLLSVFQLPISEYPEVVPPSVVVRAQYPGANPKVIAETVASPLEESINGVEDMLYMQSQANSDGNLTITVNFKLGIDPDKAQQLVQNRVSQAMPRLPEDVQRLGVTTLKSSPTLTMVVHLTSPDNRYDMTYLRNYAVLNVKDRLARLQGVGEVGLFGSGDYAMRVWLDPQKVAQRNLTATEIVNAIREQNIQVAAGTIGASPSNSPLQLSVNAQGRLTTEQEFADIILKTAPDGAVTRLGDVARVELAASQYGLRSLLDNKQAVAIPIFQAPGANALQVSDQVRSTMKELSKDFPSSIKYDIVYDPTQFVRASIKAVVHTLLEAITLVVVVVILFLQTWRASIIPLLAVPVSIIGTFALMLAFGYSINALSLFGM…	98.77	gnl|BL_ORD_ID|315|hsp_num:0	153
345_05261	cAMP-activated global transcriptional regulator CRP	Strict	400	418.313	CRP	95.24	3000518	protein homolog model	n/a	n/a	monobactam; phenicol antibiotic; antibacterial free fatty acids; triclosan; macrolide antibiotic; carbapenem; glycylcycline; acridine dye; tetracycline antibiotic; diaminopyrimidine antibiotic; fluoroquinolone antibiotic; aminocoumarin antibiotic; penam; aminoglycoside antibiotic	antibiotic efflux	resistance-nodulation-cell division (RND) antibiotic efflux pump	MVLGKPQTDPTLEWFLSHCHIHKYPSKSTLIHAGEKAETLYYIVKGSVAVLIKDEEGKEMILSYLNQGDFIGELGLFEEDQERTAWVRAKSPCEVAEISFKKFRQLIQVNPDILMRLSAQMARRLQVTSQKVGDLAFLDVTGRIAQTLLNLAKQPDAMTHPDGMQIKITRQEIGQIVGCSRETVGRILKMLEEQNLISAHGKTIVVYGTR	MVLGKPQTDPTLEWFLSHCHIHKYPSKSKLIHQGEKAETLYYIVKGSVAVLIKDEEGKEMILSYLNQGDFIGELGLFEEGQERSAWVRAKTACEVAEISYKKFRQLIQVNPDILMRLSAQMARRLQVTSEKVGNLAFLDVTGRIAQTLLNLAKQPDAMTHPDGMQIKITRQEIGQIVGCSRETVGRILKMLEDQNLISAHGKTIVVYGTR	100	gnl|BL_ORD_ID|230|hsp_num:0	869
345_01726	Malate-2H(+)/Na(+)-lactate antiporter	Strict	710	722.62	tet(35)	95.39	3000481	protein homolog model	n/a	n/a	cephalosporin; pleuromutilin antibiotic; peptide antibiotic; penam; rifamycin antibiotic; macrolide antibiotic; fluoroquinolone antibiotic; nitroimidazole antibiotic; acridine dye; tetracycline antibiotic	antibiotic efflux	ATP-binding cassette (ABC) antibiotic efflux pump	MNLIDFSHSPVSLLPPIVALTLAILTRRVLVSLGVGIALGAVLLNSWSIGGTASYVGTQVSSVFIEDGGINTWNMSIVGFLILLGMTTALLTLSGGTRAFAEWAQSRVKSKRGSKLLAAFLGVFIFVDDYFNSLAVGAISRPVTDRFYVSRAKLAYILDSTAAPMCVIMPASSWGAYIITIIGGILVSHGITEYSALGAYVRLIPMNFYAVFALLMVFAVAWFGLDIGKMREHEIAASQGRGFDKDKENDTQEAHELNEELDIRESEKGKVSDLILPIVTLIIATIASMMYTGGQALAADGKEFALLGAFENTDVGTSLIYGSLLGLAVALFTVLKQGLPLTEITRTLWIGAKSMFGAILILVFAWTIGSVIGDMKTGSYLSTMAQGNINPHWLPVILF…	MCVIMPASSWGAYIITIIGGILVSHGITEYSALGAYVRLIPMNFYAVFALLMVFAVAWFGLDIGKMREHEIAASQGRGFDKDKENDSQEAHDLNEELDIRESEKGKVSDLILPIVTLIVATIASMLYTGGQALAADGKEFVLLGAFENTDVGTSLIYGSLLGLAVALFTVIKQGLPMVEIARTLWIGAKSMFGAILILVFAWTIGSVIGDMKTGSYLSTMAQGNINPHWLPVILFLLSGLMAFSTGTSWGTFGIMLPIAGDMAGATDVALMLPMLSAVLAGAVFGDHCSPISDTTILSSTGARCNHIDHVSTQLPYALSVAFVSCIGFITLGMTASIAFSFIAASITFVIVCAILSWLSKSKMASCQNA	144.44	gnl|BL_ORD_ID|2354|hsp_num:0	1969
347_04132	cAMP-activated global transcriptional regulator CRP	Strict	400	418.313	CRP	95.24	3000518	protein homolog model	n/a	n/a	glycylcycline; acridine dye; phenicol antibiotic; triclosan; macrolide antibiotic; carbapenem; tetracycline antibiotic; antibacterial free fatty acids; monobactam; aminoglycoside antibiotic; diaminopyrimidine antibiotic; aminocoumarin antibiotic; penam; fluoroquinolone antibiotic	antibiotic efflux	resistance-nodulation-cell division (RND) antibiotic efflux pump	MVLGKPQTDPTLEWFLSHCHIHKYPSKSTLIHAGEKAETLYYIVKGSVAVLIKDEEGKEMILSYLNQGDFIGELGLFEEDQERTAWVRAKSPCEVAEISFKKFRQLIQVNPDILMRLSAQMARRLQVTSQKVGDLAFLDVTGRIAQTLLNLAKQPDAMTHPDGMQIKITRQEIGQIVGCSRETVGRILKMLEEQNLISAHGKTIVVYGTR	MVLGKPQTDPTLEWFLSHCHIHKYPSKSKLIHQGEKAETLYYIVKGSVAVLIKDEEGKEMILSYLNQGDFIGELGLFEEGQERSAWVRAKTACEVAEISYKKFRQLIQVNPDILMRLSAQMARRLQVTSEKVGNLAFLDVTGRIAQTLLNLAKQPDAMTHPDGMQIKITRQEIGQIVGCSRETVGRILKMLEDQNLISAHGKTIVVYGTR	100	gnl|BL_ORD_ID|230|hsp_num:0	869
347_02852	DNA topoisomerase 4 subunit B	Strict	1000	1060.83	Escherichia coli parE conferring resistance to fluoroquinolones	78.98	3003316	protein variant model	D476N		fluoroquinolone antibiotic	antibiotic target alteration	fluoroquinolone resistant parE	MTEQYNAGAIEVLNGLEPVRRRPGMYTDTARPNHLGQEVIDNSVDEALAGHASKVQVILHADQSLEVIDDGRGMPVDIHPEEKVSGVELILCKLHAGGKFSNKNYQFSGGLHGVGISVVNALSKRVEVTVRRDGQVYEIAFEHGDKVSDLTVTGTCGRRNRGTSVHFWPDAKYFDSANFSVTRLVNNLRAKAVLCPGLEITFTDKVNNKDYQWYYEDGLKDYLAEGVKGYPVLPEEPFTGEFSADTEAANWAVIWQPEGGEMITESYVNLIPTAQGGTHVNGLRQGLLDAMREFCEFRNLLPRGVKLTGDDVFDRCSYVLSVKIQDPQFAGQTKERLSSRQTAAFVSGVVKDAFSLWLNEKPQLAEQLAEVCIANAHRRMRASKKVVRKKVASGPALPG…	MTQTYNADAIEVLTGLEPVRRRPGMYTDTTRPNHLGQEVIDNSVDEALAGHAKRVDVILHADQSLEVIDDGRGMPVDIHPEEGVPAVELILCRLHAGGKFSNKNYQFSGGLHGVGISVVNALSKRVEVNVRRDGQVYNIAFENGEKVQDLQVVGTCGKRNTGTSVHFWPDETFFDSPRFSVSRLTHVLKAKAVLCPGVEITFKDEINNTEQRWCYQDGLNDYLAEAVNGLPTLPEKPFIGNFAGDTEAVDWALLWLPEGGELLTESYVNLIPTMQGGTHVNGLRQGLLDAMREFCEYRNILPRGVKLSAEDIWDRCAYVLSVKMQDPQFAGQTKERLSSRQCAAFVSGVVKDAFILWLNQNVQAAELLAEMAISSAQRRMRAAKKVVRKKLTSGPALPG…	99.37	gnl|BL_ORD_ID|126|hsp_num:0	1055
347_02872	Peptidoglycan D,D-transpeptidase FtsI	Strict	500	522.702	Haemophilus influenzae PBP3 conferring resistance to beta-lactam antibiotics	46.52	3004446	protein variant model	S385T		cephalosporin; penam; cephamycin	antibiotic target alteration	Penicillin-binding protein mutations conferring resistance to beta-lactam antibiotics	MIRKKTNAKQGNKRKSSAKPKAAVNDTKTAPKAAKVEVEPSFLIRWRFHLLLFFVFCAFALLVARVAYIQIIEPDNLIKQGDLRSIRVKSIPSARGIISDRNGEPLAVSVPVEAVWADPATIFKENALSQKQNWYALADVLGVDRQGLIDKIKRNEKRRFIYLQRQVSPAMANYIRELKLPGIGLKSESRRYYPAGEVSAHLVGVTGIDGHGLEGVERSYDEWLTGEEGKKTIRKDRYGRVVENIAWQDKQEGKSLQLTIDQRLQAIAYRAIKQAVADHRATSGSVVMLDVKTGAVLAMVNAPSYNPNNRTDWQSYKMRNRVITDSMEPGSTIKPFVILAALENGVADKDTIVDTGNGVLRLGGSRVRDVSWVGKASLSMILKKSSNIGVTKLAMQMPV…	MVKFNSSRKSGKSKKTIRKLTAPETVKQNKPQKVFEKCFMRGRYMLSTVLILLGLCALVARAAYVQSINADTLSNEADKRSLRKDEVLSVRGSILDRNGQLLSVSVPMSAIVADPKTMLKENSLADKERIAALAEELGMTENDLVKKIEKNSKSGYLYLARQVELSKANYIRRLKIKGIILETEHRRFYPRVEEAAHVVGYTDIDGNGIEGIEKSFNSLLVGKDGSRTVRKDKRGNIVAHISDEKKYDAQDVTLSIDEKLQSMVYREIKKAVSENNAESGTAVLVDVRTGEVLAMATAPSYNPNNRVGVKSELMRNRAITDTFEPGSTVKPFVVLTALQRGVVKRDEIIDTTSFKLSGKEIVDVAPRAQQTLDEILMNSSNRGVSRLALRMPPSALMET…	97.87	gnl|BL_ORD_ID|1133|hsp_num:0	2886
347_02734	Efflux pump membrane transporter BepG	Strict	750	795.808	adeF	42.09	3000777	protein homolog model	n/a	n/a	diaminopyrimidine antibiotic; glycylcycline; penam; acridine dye; aminocoumarin antibiotic; phenicol antibiotic; macrolide antibiotic; carbapenem; tetracycline antibiotic; triclosan; antibacterial free fatty acids; monobactam; fluoroquinolone antibiotic; aminoglycoside antibiotic	antibiotic efflux	resistance-nodulation-cell division (RND) antibiotic efflux pump	MLSRFFIQRPKFALVISIILTLAGAISLAILPVAEYPQISPPSVSVTAYYTGASAEVVEQAIADPIETSVNGVENMIYMSSKSANDGSYSLNVTFDVGTDPDMAQVNVQNRVSQIESKLPQEVRMVGVTVKKRSPDLLMVLNFYSPDGKYDDQFLINYINLNVKDQLARAKGISEVNVIGGGEYAMRVWLDPEKMANLKLTTSDVYAALAEQNVQVAAGRVGAAPYNNPQEVQFNLVTKGRLESVSEFENVVLRANPNGSTVYLKDVARVELGKKFYDGNGKFRGQDASIVALSLQSDANALESGKAVMELLERLSENFPEGMTYETSYDTTVFVAESIKGVVKTLVEAILLVIAVTYLFLGSARATLIPVVAIPVSLIGTFAIMQATGFTINTVTLFG…	MNISKFFIDRPIFAGVLSVLILLAGLLSVFQLPISEYPEVVPPSVVVRAQYPGANPKVIAETVASPLEESINGVEDMLYMQSQANSDGNLTITVNFKLGIDPDKAQQLVQNRVSQAMPRLPEDVQRLGVTTLKSSPTLTMVVHLTSPDNRYDMTYLRNYAVLNVKDRLARLQGVGEVGLFGSGDYAMRVWLDPQKVAQRNLTATEIVNAIREQNIQVAAGTIGASPSNSPLQLSVNAQGRLTTEQEFADIILKTAPDGAVTRLGDVARVELAASQYGLRSLLDNKQAVAIPIFQAPGANALQVSDQVRSTMKELSKDFPSSIKYDIVYDPTQFVRASIKAVVHTLLEAITLVVVVVILFLQTWRASIIPLLAVPVSIIGTFALMLAFGYSINALSLFGM…	99.15	gnl|BL_ORD_ID|315|hsp_num:0	153
347_03071	Malate-2H(+)/Na(+)-lactate antiporter	Strict	710	723.005	tet(35)	95.66	3000481	protein homolog model	n/a	n/a	pleuromutilin antibiotic; rifamycin antibiotic; acridine dye; peptide antibiotic; macrolide antibiotic; tetracycline antibiotic; penam; nitroimidazole antibiotic; cephalosporin; fluoroquinolone antibiotic	antibiotic efflux	ATP-binding cassette (ABC) antibiotic efflux pump	MNLIDFSHSPVSLLPPIVALTLAILTRRVLVSLGVGIALGAVLLNSWSIGGTASYVGTQVSSVFIEDGGINTWNMSIVGFLILLGMTTALLTLSGGTRAFAEWAQSRVKSKRGSKLLAAFLGVFIFVDDYFNSLAVGAISRPVTDRFYVSRAKLAYILDSTAAPMCVIMPASSWGAYIITIIGGILVSHGITEYSALGAYVRLIPMNFYAVFALLMVFAVAWFGLDIGKMREHEIAASQGRGFDKDKENDTQEAHELNEELDIRESEKGKVSDLILPIVTLIVATIASMMYTGGQALAADGKEFALLGAFENTDVGTSLIYGSLLGLAVALFTVLKQGLPLTEITRTLWIGAKSMFGAILILVFAWTIGSVIGDMKTGSYLSTMAQGNINPHWLPVILF…	MCVIMPASSWGAYIITIIGGILVSHGITEYSALGAYVRLIPMNFYAVFALLMVFAVAWFGLDIGKMREHEIAASQGRGFDKDKENDSQEAHDLNEELDIRESEKGKVSDLILPIVTLIVATIASMLYTGGQALAADGKEFVLLGAFENTDVGTSLIYGSLLGLAVALFTVIKQGLPMVEIARTLWIGAKSMFGAILILVFAWTIGSVIGDMKTGSYLSTMAQGNINPHWLPVILFLLSGLMAFSTGTSWGTFGIMLPIAGDMAGATDVALMLPMLSAVLAGAVFGDHCSPISDTTILSSTGARCNHIDHVSTQLPYALSVAFVSCIGFITLGMTASIAFSFIAASITFVIVCAILSWLSKSKMASCQNA	144.44	gnl|BL_ORD_ID|2354|hsp_num:0	1969
347_00306	Efflux pump membrane transporter BepE	Strict	750	828.55	adeF	43.92	3000777	protein homolog model	n/a	n/a	diaminopyrimidine antibiotic; glycylcycline; penam; acridine dye; aminocoumarin antibiotic; phenicol antibiotic; macrolide antibiotic; carbapenem; tetracycline antibiotic; triclosan; antibacterial free fatty acids; monobactam; fluoroquinolone antibiotic; aminoglycoside antibiotic	antibiotic efflux	resistance-nodulation-cell division (RND) antibiotic efflux pump	MLSKFFIHRPKFALVISLAMTLMGMIALKVLPISEYPQISPTVITVSTMYPGANADVVKKTVAQPIEAKVNGVEDMIYMSSVIGNDGSYTLRIYFRVGADGDMAQVRVNNLVAQATSSLPQEVNQIGVTVKKKSSDMLGVITLRSPKQSYDSIYLSNYADLNIVERLKRIEGMSDITLLGKKDYSMRIWLNPNKLATLKLSASDVIGAIKTQNIQVAAGKIGGMPAPGDQQYQYVLQTKGRLTSAEEFENIIIRASKKGSLIRLKDVARVEVGAQGYEADGRMNNEPAAVLALYQLPTANALDVMERVKEAMKEYEKSFPDDLVYDIAYDSTEYVETSIDEVYETLVIAVLLVTFVVYVFLQNWRATIIPTLAIPVSIIATFAIMGVMGMTINTISLFG…	MNISKFFIDRPIFAGVLSVLILLAGLLSVFQLPISEYPEVVPPSVVVRAQYPGANPKVIAETVASPLEESINGVEDMLYMQSQANSDGNLTITVNFKLGIDPDKAQQLVQNRVSQAMPRLPEDVQRLGVTTLKSSPTLTMVVHLTSPDNRYDMTYLRNYAVLNVKDRLARLQGVGEVGLFGSGDYAMRVWLDPQKVAQRNLTATEIVNAIREQNIQVAAGTIGASPSNSPLQLSVNAQGRLTTEQEFADIILKTAPDGAVTRLGDVARVELAASQYGLRSLLDNKQAVAIPIFQAPGANALQVSDQVRSTMKELSKDFPSSIKYDIVYDPTQFVRASIKAVVHTLLEAITLVVVVVILFLQTWRASIIPLLAVPVSIIGTFALMLAFGYSINALSLFGM…	98.77	gnl|BL_ORD_ID|315|hsp_num:0	153
347_00312	Beta-lactamase PSE-4	Strict	500	582.022	CARB-22	99.29	3003151	protein homolog model	n/a	n/a	penam	antibiotic inactivation	CARB beta-lactamase	MVRVFTRYSLLNIAKVRIKTKERRTPRMKKLFLLVGLMVCSTVSYASKLNEDISLIEKQTSGRIGVSVWDTQTDERWDYRGDERFPLMSTFKTLACATMLSDMDSGKLNKNATAKIDERNIVVWSPVMDKLAGQSTRIEHACEAAMLMSDNTAANLVLNEIGGPKAVTLFLRSIGDKATRLDRLEPRLNEAKPGDKRDTTTPNAMVNTLHTLMEDNALSYESRTQLKIWMQDNKVSDSLMRSVLPKGWSIADRSGAGNYGSRGISAMIWKDNYKPVYISIYVTDTDLSLQARDQLIAQISQLILEHYKES	MKKLFLLVGLMVCSTVSYASKLNEDISLIEKQTSGRIGVSVWDTQTDKRWDYRGDERFPLMSTFKTLACATMLSDMDSGKLNKNATAKIDERNIVVWSPVMDKLAGQSTRIEHACEAAMLMSDNTAANLVLNEIGGPKAVTQFLRSIGDKATRLDRLEPRLNEAKPGDKRDTTTPNAMVNTLHTLMEDNALSYESRTQLKIWMQDNKVSDSLMRSVLPKGWSIADRSGAGNYGSRGISAMIWKDNYKPVYISIYVTDTDLSLQARDQLIAQISQLILEHYKES	109.54	gnl|BL_ORD_ID|342|hsp_num:0	1201
348_01069	Beta-lactamase PSE-4	Perfect	500	585.104	CARB-18	100	3003174	protein homolog model	n/a	n/a	penam	antibiotic inactivation	CARB beta-lactamase	MKKLFLLVGLMVCSTVSYASKLNEDISLIEKQTSGRIGVSVWDTQTDERWDYRGDERFPLMSTFKTLACATMLSDMDSGKLNKNATAKIDERNIVVWSPVMDKLAGQSTRIEHACEAAMLMSDNTAANLVLNEIGGPKAVTLFLRSIGDKATRLDRLEPRLNEAKPGDKRDTTTPNAMVNTLHTLMEDNALSYESRTQLKIWMQDNKVSDSLMRSVLPKGWSIADRSGAGNYGSRGISAMIWKDNYKPVYISIYVTDTDLSLQARDQLIAQISQLILEHYKES	MKKLFLLVGLMVCSTVSYASKLNEDISLIEKQTSGRIGVSVWDTQTDERWDYRGDERFPLMSTFKTLACATMLSDMDSGKLNKNATAKIDERNIVVWSPVMDKLAGQSTRIEHACEAAMLMSDNTAANLVLNEIGGPKAVTLFLRSIGDKATRLDRLEPRLNEAKPGDKRDTTTPNAMVNTLHTLMEDNALSYESRTQLKIWMQDNKVSDSLMRSVLPKGWSIADRSGAGNYGSRGISAMIWKDNYKPVYISIYVTDTDLSLQARDQLIAQISQLILEHYKES	100	gnl|BL_ORD_ID|1328|hsp_num:0	2039
348_02880	Efflux pump membrane transporter BepG	Strict	750	795.808	adeF	42.09	3000777	protein homolog model	n/a	n/a	phenicol antibiotic; diaminopyrimidine antibiotic; macrolide antibiotic; triclosan; monobactam; penam; antibacterial free fatty acids; fluoroquinolone antibiotic; acridine dye; carbapenem; tetracycline antibiotic; aminoglycoside antibiotic; aminocoumarin antibiotic; glycylcycline	antibiotic efflux	resistance-nodulation-cell division (RND) antibiotic efflux pump	MLSRFFIQRPKFALVISIILTLAGAISLAILPVAEYPQISPPSVSVTAYYTGASAEVVEQAIADPIETSVNGVENMIYMSSKSANDGSYSLNVTFDVGTDPDMAQVNVQNRVSQIESKLPQEVRMVGVTVKKRSPDLLMVLNFYSPDGKYDDQFLINYINLNVKDQLARAKGISEVNVIGGGEYAMRVWLDPEKMANLKLTTSDVYAALAEQNVQVAAGRVGAAPYNNPQEVQFNLVTKGRLESVSEFENVVLRANPNGSTVYLKDVARVELGKKFYDGNGKFRGQDASIVALSLQSDANALESGKAVMELLERLSENFPEGMTYETSYDTTVFVAESIKGVVKTLVEAILLVIAVTYLFLGSARATLIPVVAIPVSLIGTFAIMQATGFTINTVTLFG…	MNISKFFIDRPIFAGVLSVLILLAGLLSVFQLPISEYPEVVPPSVVVRAQYPGANPKVIAETVASPLEESINGVEDMLYMQSQANSDGNLTITVNFKLGIDPDKAQQLVQNRVSQAMPRLPEDVQRLGVTTLKSSPTLTMVVHLTSPDNRYDMTYLRNYAVLNVKDRLARLQGVGEVGLFGSGDYAMRVWLDPQKVAQRNLTATEIVNAIREQNIQVAAGTIGASPSNSPLQLSVNAQGRLTTEQEFADIILKTAPDGAVTRLGDVARVELAASQYGLRSLLDNKQAVAIPIFQAPGANALQVSDQVRSTMKELSKDFPSSIKYDIVYDPTQFVRASIKAVVHTLLEAITLVVVVVILFLQTWRASIIPLLAVPVSIIGTFALMLAFGYSINALSLFGM…	99.15	gnl|BL_ORD_ID|315|hsp_num:0	153
348_01063	Efflux pump membrane transporter BepE	Strict	750	828.165	adeF	43.92	3000777	protein homolog model	n/a	n/a	phenicol antibiotic; diaminopyrimidine antibiotic; macrolide antibiotic; triclosan; monobactam; penam; antibacterial free fatty acids; fluoroquinolone antibiotic; acridine dye; carbapenem; tetracycline antibiotic; aminoglycoside antibiotic; aminocoumarin antibiotic; glycylcycline	antibiotic efflux	resistance-nodulation-cell division (RND) antibiotic efflux pump	MLSKFFIHRPKFALVISLAMTLMGMIALKVLPISEYPQISPTVITVSTMYPGANADVVKKTVAQPIEAKVNGVEDMIYMSSVIGNDGSYTLRIYFRVGADGDMAQVRVNNLVAQATSSLPQEVNQIGVTVKKKSSDMLGVITLRSPKQSYDSIYLSNYADLNIVERLKRIEGMSDITLLGKKDYSMRIWLNPNKLATLKLSASDVIGAIKTQNIQVAAGKIGGMPAPGDQQYQYVLQTKGRLTSAEEFENIIIRASKKGSLIRLKDVARVEVGAQGYEADGRMNNEPAAVLALYQLPTANALDVMERVKEAMKEYEKSFPDDLVYDIAYDSTEYVETSIDEVYETLVIAVLLVTFVVYVFLQNWRATIIPTLAIPVSIIATFAIMGVMGMTINTISLFG…	MNISKFFIDRPIFAGVLSVLILLAGLLSVFQLPISEYPEVVPPSVVVRAQYPGANPKVIAETVASPLEESINGVEDMLYMQSQANSDGNLTITVNFKLGIDPDKAQQLVQNRVSQAMPRLPEDVQRLGVTTLKSSPTLTMVVHLTSPDNRYDMTYLRNYAVLNVKDRLARLQGVGEVGLFGSGDYAMRVWLDPQKVAQRNLTATEIVNAIREQNIQVAAGTIGASPSNSPLQLSVNAQGRLTTEQEFADIILKTAPDGAVTRLGDVARVELAASQYGLRSLLDNKQAVAIPIFQAPGANALQVSDQVRSTMKELSKDFPSSIKYDIVYDPTQFVRASIKAVVHTLLEAITLVVVVVILFLQTWRASIIPLLAVPVSIIGTFALMLAFGYSINALSLFGM…	98.77	gnl|BL_ORD_ID|315|hsp_num:0	153
348_01929	Malate-2H(+)/Na(+)-lactate antiporter	Strict	710	723.005	tet(35)	95.66	3000481	protein homolog model	n/a	n/a	rifamycin antibiotic; macrolide antibiotic; nitroimidazole antibiotic; cephalosporin; penam; pleuromutilin antibiotic; fluoroquinolone antibiotic; acridine dye; tetracycline antibiotic; peptide antibiotic	antibiotic efflux	ATP-binding cassette (ABC) antibiotic efflux pump	MNLIDFSHSPVSLLPPIVALTLAILTRRVLVSLGVGIALGAVLLNSWSIGGTASYVGTQVSSVFIEDGGINTWNMSIVGFLILLGMTTALLTLSGGTRAFAEWAQSRVKSKRGSKLLAAFLGVFIFVDDYFNSLAVGAISRPVTDRFYVSRAKLAYILDSTAAPMCVIMPASSWGAYIITIIGGILVSHGITEYSALGAYVRLIPMNFYAVFALLMVFAVAWFGLDIGKMREHEIAASQGRGFDKDKENDTQEAHELNEELDIRESEKGKVSDLILPIVTLIVATIASMMYTGGQALAADGKEFALLGAFENTDVGTSLIYGSLLGLAVALFTVLKQGLPLTEITRTLWIGAKSMFGAILILVFAWTIGSVIGDMKTGSYLSTMAQGNINPHWLPVILF…	MCVIMPASSWGAYIITIIGGILVSHGITEYSALGAYVRLIPMNFYAVFALLMVFAVAWFGLDIGKMREHEIAASQGRGFDKDKENDSQEAHDLNEELDIRESEKGKVSDLILPIVTLIVATIASMLYTGGQALAADGKEFVLLGAFENTDVGTSLIYGSLLGLAVALFTVIKQGLPMVEIARTLWIGAKSMFGAILILVFAWTIGSVIGDMKTGSYLSTMAQGNINPHWLPVILFLLSGLMAFSTGTSWGTFGIMLPIAGDMAGATDVALMLPMLSAVLAGAVFGDHCSPISDTTILSSTGARCNHIDHVSTQLPYALSVAFVSCIGFITLGMTASIAFSFIAASITFVIVCAILSWLSKSKMASCQNA	144.44	gnl|BL_ORD_ID|2354|hsp_num:0	1969
348_03811	cAMP-activated global transcriptional regulator CRP	Strict	400	418.313	CRP	95.24	3000518	protein homolog model	n/a	n/a	triclosan; diaminopyrimidine antibiotic; macrolide antibiotic; penam; antibacterial free fatty acids; acridine dye; carbapenem; aminoglycoside antibiotic; phenicol antibiotic; monobactam; fluoroquinolone antibiotic; tetracycline antibiotic; aminocoumarin antibiotic; glycylcycline	antibiotic efflux	resistance-nodulation-cell division (RND) antibiotic efflux pump	MVLGKPQTDPTLEWFLSHCHIHKYPSKSTLIHAGEKAETLYYIVKGSVAVLIKDEEGKEMILSYLNQGDFIGELGLFEEDQERTAWVRAKSPCEVAEISFKKFRQLIQVNPDILMRLSAQMARRLQVTSQKVGDLAFLDVTGRIAQTLLNLAKQPDAMTHPDGMQIKITRQEIGQIVGCSRETVGRILKMLEEQNLISAHGKTIVVYGTR	MVLGKPQTDPTLEWFLSHCHIHKYPSKSKLIHQGEKAETLYYIVKGSVAVLIKDEEGKEMILSYLNQGDFIGELGLFEEGQERSAWVRAKTACEVAEISYKKFRQLIQVNPDILMRLSAQMARRLQVTSEKVGNLAFLDVTGRIAQTLLNLAKQPDAMTHPDGMQIKITRQEIGQIVGCSRETVGRILKMLEDQNLISAHGKTIVVYGTR	100	gnl|BL_ORD_ID|230|hsp_num:0	869
348_02084	DNA topoisomerase 4 subunit B	Strict	1000	1060.83	Escherichia coli parE conferring resistance to fluoroquinolones	78.98	3003316	protein variant model	D476N		fluoroquinolone antibiotic	antibiotic target alteration	fluoroquinolone resistant parE	MTEQYNAGAIEVLNGLEPVRRRPGMYTDTARPNHLGQEVIDNSVDEALAGHASKVQVILHADQSLEVIDDGRGMPVDIHPEEKVSGVELILCKLHAGGKFSNKNYQFSGGLHGVGISVVNALSKRVEVTVRRDGQVYEIAFEHGDKVSDLTVTGTCGRRNRGTSVHFWPDAKYFDSANFSVTRLVNNLRAKAVLCPGLEITFTDKVNNKDYQWYYEDGLKDYLAEGVKGYPVLPEEPFTGEFSADTEAANWAVIWQPEGGEMITESYVNLIPTAQGGTHVNGLRQGLLDAMREFCEFRNLLPRGVKLTGDDVFDRCSYVLSVKIQDPQFAGQTKERLSSRQTAAFVSGVVKDAFSLWLNEKPQLAEQLAEVCIANAHRRMRASKKVVRKKVASGPALPG…	MTQTYNADAIEVLTGLEPVRRRPGMYTDTTRPNHLGQEVIDNSVDEALAGHAKRVDVILHADQSLEVIDDGRGMPVDIHPEEGVPAVELILCRLHAGGKFSNKNYQFSGGLHGVGISVVNALSKRVEVNVRRDGQVYNIAFENGEKVQDLQVVGTCGKRNTGTSVHFWPDETFFDSPRFSVSRLTHVLKAKAVLCPGVEITFKDEINNTEQRWCYQDGLNDYLAEAVNGLPTLPEKPFIGNFAGDTEAVDWALLWLPEGGELLTESYVNLIPTMQGGTHVNGLRQGLLDAMREFCEYRNILPRGVKLSAEDIWDRCAYVLSVKMQDPQFAGQTKERLSSRQCAAFVSGVVKDAFILWLNQNVQAAELLAEMAISSAQRRMRAAKKVVRKKLTSGPALPG…	99.37	gnl|BL_ORD_ID|126|hsp_num:0	1055
348_02064	Peptidoglycan D,D-transpeptidase FtsI	Strict	500	524.628	Haemophilus influenzae PBP3 conferring resistance to beta-lactam antibiotics	46.7	3004446	protein variant model	S385T		cephamycin; cephalosporin; penam	antibiotic target alteration	Penicillin-binding protein mutations conferring resistance to beta-lactam antibiotics	MIRKKTNAKQGNKRKSSAKPKAAVNDTKTAPKTAKVEVEPSFLIRWRFHLLLFFVFCAFALLVARVAYIQIIEPDNLIKQGDLRSIRVKSIPSARGIISDRNGEPLAVSVPVEAVWADPATIFKENALSQKQNWYALADVLGVDRQGLIDKIKRNEKRRFIYLQRQVSPAMANYIRELKLPGIGLKSESRRYYPAGEVSAHLVGVTGIDGHGLEGVERSYDEWLTGEEGKKTIRKDRYGRVVENIAWQDKQEGKSLQLTIDQRLQAIAYRAIKQAVADHRATSGSVVMLDVKTGAVLAMVNAPSYNPNNRTDWQSYKMRNRVITDSMEPGSTIKPFVILAALENGVADKDTIVDTGNGVLRLGGSRVRDVSWVGKASLSMILKKSSNIGVTKLAMQMPV…	MVKFNSSRKSGKSKKTIRKLTAPETVKQNKPQKVFEKCFMRGRYMLSTVLILLGLCALVARAAYVQSINADTLSNEADKRSLRKDEVLSVRGSILDRNGQLLSVSVPMSAIVADPKTMLKENSLADKERIAALAEELGMTENDLVKKIEKNSKSGYLYLARQVELSKANYIRRLKIKGIILETEHRRFYPRVEEAAHVVGYTDIDGNGIEGIEKSFNSLLVGKDGSRTVRKDKRGNIVAHISDEKKYDAQDVTLSIDEKLQSMVYREIKKAVSENNAESGTAVLVDVRTGEVLAMATAPSYNPNNRVGVKSELMRNRAITDTFEPGSTVKPFVVLTALQRGVVKRDEIIDTTSFKLSGKEIVDVAPRAQQTLDEILMNSSNRGVSRLALRMPPSALMET…	97.87	gnl|BL_ORD_ID|1133|hsp_num:0	2886
349_00802	Efflux pump membrane transporter BepE	Strict	750	828.165	adeF	43.92	3000777	protein homolog model	n/a	n/a	aminoglycoside antibiotic; antibacterial free fatty acids; phenicol antibiotic; penam; fluoroquinolone antibiotic; carbapenem; diaminopyrimidine antibiotic; triclosan; acridine dye; aminocoumarin antibiotic; macrolide antibiotic; monobactam; glycylcycline; tetracycline antibiotic	antibiotic efflux	resistance-nodulation-cell division (RND) antibiotic efflux pump	MLSKFFIHRPKFALVISLAMTLMGMIALKVLPISEYPQISPTVITVSTMYPGANADVVKKTVAQPIEAKVNGVEDMIYMSSVIGNDGSYTLRIYFRVGADGDMAQVRVNNLVAQATSSLPQEVNQIGVTVKKKSSDMLGVITLRSPKQSYDSIYLSNYADLNIVERLKRIEGMSDITLLGKKDYSMRIWLNPNKLATLKLSASDVIGAIKTQNIQVAAGKIGGMPAPGDQQYQYVLQTKGRLTSAEEFENIIIRASKKGSLIRLKDVARVEVGAQGYEADGRMNNEPAAVLALYQLPTANALDVMERVKEAMKEYEKSFPDDLVYDIAYDSTEYVETSIDEVYETLVIAVLLVTFVVYVFLQNWRATIIPTLAIPVSIIATFAIMGVMGMTINTISLFG…	MNISKFFIDRPIFAGVLSVLILLAGLLSVFQLPISEYPEVVPPSVVVRAQYPGANPKVIAETVASPLEESINGVEDMLYMQSQANSDGNLTITVNFKLGIDPDKAQQLVQNRVSQAMPRLPEDVQRLGVTTLKSSPTLTMVVHLTSPDNRYDMTYLRNYAVLNVKDRLARLQGVGEVGLFGSGDYAMRVWLDPQKVAQRNLTATEIVNAIREQNIQVAAGTIGASPSNSPLQLSVNAQGRLTTEQEFADIILKTAPDGAVTRLGDVARVELAASQYGLRSLLDNKQAVAIPIFQAPGANALQVSDQVRSTMKELSKDFPSSIKYDIVYDPTQFVRASIKAVVHTLLEAITLVVVVVILFLQTWRASIIPLLAVPVSIIGTFALMLAFGYSINALSLFGM…	98.77	gnl|BL_ORD_ID|315|hsp_num:0	153
349_00796	Beta-lactamase PSE-4	Strict	500	578.941	CARB-23	98.95	3003186	protein homolog model	n/a	n/a	penam	antibiotic inactivation	CARB beta-lactamase	MKKLFLLVGLMVCSIVSYASKLNEDISLIEKQTSGRIGVSVWDTQTDERWDYRGDERFPLMSTFKTLACATMLSDMDSGKLNKNATAKIDERNIVVWSPVMDKLAGQSTRIEHACEAAMLMSDNTAANLVLNEIGGPKAVTLFLRSIGDKATRLDRLEPRLNEAKPGDKRDTTTPNAMVNTLHTLMEDNALSYESRTQLKIWMQDNKVSDSLMRSVLPKGWSIADRSGAGNYGSRGISAMIWKDNYKPVYISIYVTDTDLSLQARDQLIAQISQLILEHYKES	MVRVFTRYSLLNIAKVRIKTKERRTPRMKKLFLLVGLMVCSTVSYASKLNLNEDISLIEKQTSGRIGVSVWDTQTDERWDYRGDERFPLMSTFKTLACATMLSDMDSGKLNKNATAKIDERNIVVWSPVMDKLAGQSTRIEHACEAAMLMSDNTAANLVLNEIGGPKAVTLFLRSIGDKATRLDRLEPRLNEAKPGDKRDTTTPNAMVNTLHTLMEDNALSYESRTQLKIWMQDNKVSDSLMRSVLPKGWSIADRSGAGNYGSRGISAMIWKDNYKPVYISIYVTDTDLSLQARDQLIAQISQLILEHYKES	90.71	gnl|BL_ORD_ID|2253|hsp_num:0	333
349_01859	DNA topoisomerase 4 subunit B	Strict	1000	1060.83	Escherichia coli parE conferring resistance to fluoroquinolones	78.98	3003316	protein variant model	D476N		fluoroquinolone antibiotic	antibiotic target alteration	fluoroquinolone resistant parE	MTEQYNAGAIEVLNGLEPVRRRPGMYTDTARPNHLGQEVIDNSVDEALAGHASKVQVILHADQSLEVIDDGRGMPVDIHPEEKVSGVELILCKLHAGGKFSNKNYQFSGGLHGVGISVVNALSKRVEVTVRRDGQVYEIAFEHGDKVSDLTVTGTCGRRNRGTSVHFWPDAKYFDSANFSVTRLVNNLRAKAVLCPGLEITFTDKVNNKDYQWYYEDGLKDYLAEGVKGYPVLPEEPFTGEFSADTEAANWAVIWQPEGGEMITESYVNLIPTAQGGTHVNGLRQGLLDAMREFCEFRNLLPRGVKLTGDDVFDRCSYVLSVKIQDPQFAGQTKERLSSRQTAAFVSGVVKDAFSLWLNEKPQLAEQLAEVCIANAHRRMRASKKVVRKKVASGPALPG…	MTQTYNADAIEVLTGLEPVRRRPGMYTDTTRPNHLGQEVIDNSVDEALAGHAKRVDVILHADQSLEVIDDGRGMPVDIHPEEGVPAVELILCRLHAGGKFSNKNYQFSGGLHGVGISVVNALSKRVEVNVRRDGQVYNIAFENGEKVQDLQVVGTCGKRNTGTSVHFWPDETFFDSPRFSVSRLTHVLKAKAVLCPGVEITFKDEINNTEQRWCYQDGLNDYLAEAVNGLPTLPEKPFIGNFAGDTEAVDWALLWLPEGGELLTESYVNLIPTMQGGTHVNGLRQGLLDAMREFCEYRNILPRGVKLSAEDIWDRCAYVLSVKMQDPQFAGQTKERLSSRQCAAFVSGVVKDAFILWLNQNVQAAELLAEMAISSAQRRMRAAKKVVRKKLTSGPALPG…	99.37	gnl|BL_ORD_ID|126|hsp_num:0	1055
349_01626	Malate-2H(+)/Na(+)-lactate antiporter	Strict	710	723.005	tet(35)	95.66	3000481	protein homolog model	n/a	n/a	macrolide antibiotic; tetracycline antibiotic; cephalosporin; penam; fluoroquinolone antibiotic; peptide antibiotic; rifamycin antibiotic; acridine dye; nitroimidazole antibiotic; pleuromutilin antibiotic	antibiotic efflux	ATP-binding cassette (ABC) antibiotic efflux pump	MNLIDFSHSPVSLLPPIVALTLAILTRRVLVSLGVGIALGAVLLNSWSIGGTASYVGTQVSSVFIEDGGINTWNMSIVGFLILLGMTTALLTLSGGTRAFAEWAQSRVKSKRGSKLLAAFLGVFIFVDDYFNSLAVGAISRPVTDRFYVSRAKLAYILDSTAAPMCVIMPASSWGAYIITIIGGILVSHGITEYSALGAYVRLIPMNFYAVFALLMVFAVAWFGLDIGKMREHEIAASQGRGFDKDKENDTQEAHELNEELDIRESEKGKVSDLILPIVTLIVATIASMMYTGGQALAADGKEFALLGAFENTDVGTSLIYGSLLGLAVALFTVLKQGLPLTEITRTLWIGAKSMFGAILILVFAWTIGSVIGDMKTGSYLSTMAQGNINPHWLPVILF…	MCVIMPASSWGAYIITIIGGILVSHGITEYSALGAYVRLIPMNFYAVFALLMVFAVAWFGLDIGKMREHEIAASQGRGFDKDKENDSQEAHDLNEELDIRESEKGKVSDLILPIVTLIVATIASMLYTGGQALAADGKEFVLLGAFENTDVGTSLIYGSLLGLAVALFTVIKQGLPMVEIARTLWIGAKSMFGAILILVFAWTIGSVIGDMKTGSYLSTMAQGNINPHWLPVILFLLSGLMAFSTGTSWGTFGIMLPIAGDMAGATDVALMLPMLSAVLAGAVFGDHCSPISDTTILSSTGARCNHIDHVSTQLPYALSVAFVSCIGFITLGMTASIAFSFIAASITFVIVCAILSWLSKSKMASCQNA	144.44	gnl|BL_ORD_ID|2354|hsp_num:0	1969
349_02676	cAMP-activated global transcriptional regulator CRP	Strict	400	418.313	CRP	95.24	3000518	protein homolog model	n/a	n/a	aminoglycoside antibiotic; antibacterial free fatty acids; acridine dye; fluoroquinolone antibiotic; diaminopyrimidine antibiotic; carbapenem; tetracycline antibiotic; macrolide antibiotic; aminocoumarin antibiotic; phenicol antibiotic; penam; triclosan; monobactam; glycylcycline	antibiotic efflux	resistance-nodulation-cell division (RND) antibiotic efflux pump	MVLGKPQTDPTLEWFLSHCHIHKYPSKSTLIHAGEKAETLYYIVKGSVAVLIKDEEGKEMILSYLNQGDFIGELGLFEEDQERTAWVRAKSPCEVAEISFKKFRQLIQVNPDILMRLSAQMARRLQVTSQKVGDLAFLDVTGRIAQTLLNLAKQPDAMTHPDGMQIKITRQEIGQIVGCSRETVGRILKMLEEQNLISAHGKTIVVYGTR	MVLGKPQTDPTLEWFLSHCHIHKYPSKSKLIHQGEKAETLYYIVKGSVAVLIKDEEGKEMILSYLNQGDFIGELGLFEEGQERSAWVRAKTACEVAEISYKKFRQLIQVNPDILMRLSAQMARRLQVTSEKVGNLAFLDVTGRIAQTLLNLAKQPDAMTHPDGMQIKITRQEIGQIVGCSRETVGRILKMLEDQNLISAHGKTIVVYGTR	100	gnl|BL_ORD_ID|230|hsp_num:0	869
349_01879	Peptidoglycan D,D-transpeptidase FtsI	Strict	500	522.702	Haemophilus influenzae PBP3 conferring resistance to beta-lactam antibiotics	46.52	3004446	protein variant model	S385T		cephamycin; cephalosporin; penam	antibiotic target alteration	Penicillin-binding protein mutations conferring resistance to beta-lactam antibiotics	MIRKKTNSKQGNKRKSSAKPKAAVNDTKTAPKAAKVEVEPSFLIRWRFHLLLFFVFCAFALLVARVAYIQIIEPDNLIKQGDLRSIRVKSIPSARGIISDRNGEPLAVSVPVEAVWADPATIFKENALSQKQNWYALADVLGVDRQGLIDKIKRNEKRRFIYLQRQVSPAMANYIRELKLPGIGLKSESRRYYPAGEVSAHLVGVTGIDGHGLEGVERSYDEWLTGEEGKKTIRKDRYGRVVENIAWQDKQEGKSLQLTIDQRLQAIAYRAIKQAVADHRATSGSVVMLDVKTGAVLAMVNAPSYNPNNRTDWQSYKMRNRVITDSMEPGSTIKPFVILAALENGVADKDTIVDTGNGVLRLGGSRVRDVSWVGKASLSMILKKSSNIGVTKLAMQMPV…	MVKFNSSRKSGKSKKTIRKLTAPETVKQNKPQKVFEKCFMRGRYMLSTVLILLGLCALVARAAYVQSINADTLSNEADKRSLRKDEVLSVRGSILDRNGQLLSVSVPMSAIVADPKTMLKENSLADKERIAALAEELGMTENDLVKKIEKNSKSGYLYLARQVELSKANYIRRLKIKGIILETEHRRFYPRVEEAAHVVGYTDIDGNGIEGIEKSFNSLLVGKDGSRTVRKDKRGNIVAHISDEKKYDAQDVTLSIDEKLQSMVYREIKKAVSENNAESGTAVLVDVRTGEVLAMATAPSYNPNNRVGVKSELMRNRAITDTFEPGSTVKPFVVLTALQRGVVKRDEIIDTTSFKLSGKEIVDVAPRAQQTLDEILMNSSNRGVSRLALRMPPSALMET…	97.87	gnl|BL_ORD_ID|1133|hsp_num:0	2886
349_05351	Efflux pump membrane transporter BepG	Strict	750	795.808	adeF	42.09	3000777	protein homolog model	n/a	n/a	aminoglycoside antibiotic; antibacterial free fatty acids; phenicol antibiotic; penam; fluoroquinolone antibiotic; carbapenem; diaminopyrimidine antibiotic; triclosan; acridine dye; aminocoumarin antibiotic; macrolide antibiotic; monobactam; glycylcycline; tetracycline antibiotic	antibiotic efflux	resistance-nodulation-cell division (RND) antibiotic efflux pump	MLSRFFIQRPKFALVISIILTLAGAISLAILPVAEYPQISPPSVSVTAYYTGASAEVVEQAIADPIETSVNGVENMIYMSSKSANDGSYSLNVTFDVGTDPDMAQVNVQNRVSQIESKLPQEVRMVGVTVKKRSPDLLMVLNFYSPDGKYDDQFLINYINLNVKDQLARAKGISEVNVIGGGEYAMRVWLDPEKMANLKLTTSDVYAALAEQNVQVAAGRVGAAPYNNPQEVQFNLVTKGRLESVSEFENVVLRANPNGSTVYLKDVARVELGKKFYDGNGKFRGQDASIVALSLQSDANALESGKAVMELLERLSENFPEGMTYETSYDTTVFVAESIKGVVKTLVEAILLVIAVTYLFLGSARATLIPVVAIPVSLIGTFAIMQATGFTINTVTLFG…	MNISKFFIDRPIFAGVLSVLILLAGLLSVFQLPISEYPEVVPPSVVVRAQYPGANPKVIAETVASPLEESINGVEDMLYMQSQANSDGNLTITVNFKLGIDPDKAQQLVQNRVSQAMPRLPEDVQRLGVTTLKSSPTLTMVVHLTSPDNRYDMTYLRNYAVLNVKDRLARLQGVGEVGLFGSGDYAMRVWLDPQKVAQRNLTATEIVNAIREQNIQVAAGTIGASPSNSPLQLSVNAQGRLTTEQEFADIILKTAPDGAVTRLGDVARVELAASQYGLRSLLDNKQAVAIPIFQAPGANALQVSDQVRSTMKELSKDFPSSIKYDIVYDPTQFVRASIKAVVHTLLEAITLVVVVVILFLQTWRASIIPLLAVPVSIIGTFALMLAFGYSINALSLFGM…	99.15	gnl|BL_ORD_ID|315|hsp_num:0	153
350_00307	Efflux pump membrane transporter BepE	Strict	750	828.935	adeF	43.92	3000777	protein homolog model	n/a	n/a	fluoroquinolone antibiotic; antibacterial free fatty acids; glycylcycline; penam; triclosan; acridine dye; monobactam; aminoglycoside antibiotic; phenicol antibiotic; tetracycline antibiotic; aminocoumarin antibiotic; macrolide antibiotic; diaminopyrimidine antibiotic; carbapenem	antibiotic efflux	resistance-nodulation-cell division (RND) antibiotic efflux pump	MLSKFFIHRPKFALVISLAMTLMGMIALKVLPISEYPQISPTVITVSTMYPGANADVVKKTVAQPIEAKVNGVEDMIYMSSVIGNDGSYTLRIYFRVGADGDMAQVRVNNLVAQATSSLPQEVNQIGVTVKKKSSDMLGVITLRSPKQSYDSIYLSNYADLNIVERLKRIEGMSDITLLGKKDYSMRIWLNPNKLATLKLSASDVIGAIKTQNIQVAAGKIGGMPAPGDQQYQYVLQTKGRLTSAEEFENIIIRASKKGSLIRLKDVARVEVGAQGYEADGRMNNEPAAVLALYQLPTANALDVMERVKEAMKEYEKSFPDDLVYDIAYDSTEYVETSIDEVYETLVIAVLLVTFVVYVFLQNWRATIIPTLAIPVSIIATFAIMGVMGMTINTISLFG…	MNISKFFIDRPIFAGVLSVLILLAGLLSVFQLPISEYPEVVPPSVVVRAQYPGANPKVIAETVASPLEESINGVEDMLYMQSQANSDGNLTITVNFKLGIDPDKAQQLVQNRVSQAMPRLPEDVQRLGVTTLKSSPTLTMVVHLTSPDNRYDMTYLRNYAVLNVKDRLARLQGVGEVGLFGSGDYAMRVWLDPQKVAQRNLTATEIVNAIREQNIQVAAGTIGASPSNSPLQLSVNAQGRLTTEQEFADIILKTAPDGAVTRLGDVARVELAASQYGLRSLLDNKQAVAIPIFQAPGANALQVSDQVRSTMKELSKDFPSSIKYDIVYDPTQFVRASIKAVVHTLLEAITLVVVVVILFLQTWRASIIPLLAVPVSIIGTFALMLAFGYSINALSLFGM…	98.77	gnl|BL_ORD_ID|315|hsp_num:0	153
350_00969	Efflux pump membrane transporter BepG	Strict	750	795.808	adeF	42.09	3000777	protein homolog model	n/a	n/a	fluoroquinolone antibiotic; antibacterial free fatty acids; glycylcycline; penam; triclosan; acridine dye; monobactam; aminoglycoside antibiotic; phenicol antibiotic; tetracycline antibiotic; aminocoumarin antibiotic; macrolide antibiotic; diaminopyrimidine antibiotic; carbapenem	antibiotic efflux	resistance-nodulation-cell division (RND) antibiotic efflux pump	MLSRFFIQRPKFALVISIILTLAGAISLAILPVAEYPQISPPSVSVTAYYTGASAEVVEQAIADPIETSVNGVENMIYMSSKSANDGSYSLNVTFDVGTDPDMAQVNVQNRVSQIESKLPQEVRMVGVTVKKRSPDLLMVLNFYSPDGKYDDQFLINYINLNVKDQLARAKGISEVNVIGGGEYAMRVWLDPEKMANLKLTTSDVYAALAEQNVQVAAGRVGAAPYNNPQEVQFNLVTKGRLESVSEFENVVLRANPNGSTVYLKDVARVELGKKFYDGNGKFRGQDASIVALSLQSDANALESGKAVMELLERLSENFPEGMTYETSYDTTVFVAESIKGVVKTLVEAILLVIAVTYLFLGSARATLIPVVAIPVSLIGTFAIMQATGFTINTVTLFG…	MNISKFFIDRPIFAGVLSVLILLAGLLSVFQLPISEYPEVVPPSVVVRAQYPGANPKVIAETVASPLEESINGVEDMLYMQSQANSDGNLTITVNFKLGIDPDKAQQLVQNRVSQAMPRLPEDVQRLGVTTLKSSPTLTMVVHLTSPDNRYDMTYLRNYAVLNVKDRLARLQGVGEVGLFGSGDYAMRVWLDPQKVAQRNLTATEIVNAIREQNIQVAAGTIGASPSNSPLQLSVNAQGRLTTEQEFADIILKTAPDGAVTRLGDVARVELAASQYGLRSLLDNKQAVAIPIFQAPGANALQVSDQVRSTMKELSKDFPSSIKYDIVYDPTQFVRASIKAVVHTLLEAITLVVVVVILFLQTWRASIIPLLAVPVSIIGTFALMLAFGYSINALSLFGM…	99.15	gnl|BL_ORD_ID|315|hsp_num:0	153
350_00313	Beta-lactamase PSE-4	Strict	500	582.022	CARB-22	99.29	3003151	protein homolog model	n/a	n/a	penam	antibiotic inactivation	CARB beta-lactamase	MVRVFTRYSLLNIAKVRIKTKERRTPRMKKLFLLVGLMVCSTVSYASKLNEDISLIEKQTSGRIGVSVWDTQTDERWDYRGDERFPLMSTFKTLACATMLSDMDSGKLNKNATAKIDERNIVVWSPVMDKLAGQSTRIEHACEAAMLMSDNTAANLVLNEIGGPKAVTLFLRSIGDKATRLDRLEPRLNEAKPGDKRDTTTPNAMVNTLHTLMEDNALSYESRTQLKIWMQDNKVSDSLMRSVLPKGWSIADRSGAGNYGSRGISAMIWKDNYKPVYISIYVTDTDLSLQARDQLIAQISQLILEHYKES	MKKLFLLVGLMVCSTVSYASKLNEDISLIEKQTSGRIGVSVWDTQTDKRWDYRGDERFPLMSTFKTLACATMLSDMDSGKLNKNATAKIDERNIVVWSPVMDKLAGQSTRIEHACEAAMLMSDNTAANLVLNEIGGPKAVTQFLRSIGDKATRLDRLEPRLNEAKPGDKRDTTTPNAMVNTLHTLMEDNALSYESRTQLKIWMQDNKVSDSLMRSVLPKGWSIADRSGAGNYGSRGISAMIWKDNYKPVYISIYVTDTDLSLQARDQLIAQISQLILEHYKES	109.54	gnl|BL_ORD_ID|342|hsp_num:0	1201
350_01717	Malate-2H(+)/Na(+)-lactate antiporter	Strict	710	723.005	tet(35)	95.66	3000481	protein homolog model	n/a	n/a	rifamycin antibiotic; fluoroquinolone antibiotic; penam; nitroimidazole antibiotic; acridine dye; cephalosporin; peptide antibiotic; tetracycline antibiotic; macrolide antibiotic; pleuromutilin antibiotic	antibiotic efflux	ATP-binding cassette (ABC) antibiotic efflux pump	MNLIDFSHSPVSLLPPIVALTLAILTRRVLVSLGVGIALGAVLLNSWSIGGTASYVGTQVSSVFIEDGGINTWNMSIVGFLILLGMTTALLTLSGGTRAFAEWAQSRVKSKRGSKLLAAFLGVFIFVDDYFNSLAVGAISRPVTDRFYVSRAKLAYILDSTAAPMCVIMPASSWGAYIITIIGGILVSHGITEYSALGAYVRLIPMNFYAVFALLMVFAVAWFGLDIGKMREHEIAASQGRGFDKDKENDTQEAHELNEELDIRESEKGKVSDLILPIVTLIVATIASMMYTGGQALAADGKEFALLGAFENTDVGTSLIYGSLLGLAVALFTVLKQGLPLTEITRTLWIGAKSMFGAILILVFAWTIGSVIGDMKTGSYLSTMAQGNINPHWLPVILF…	MCVIMPASSWGAYIITIIGGILVSHGITEYSALGAYVRLIPMNFYAVFALLMVFAVAWFGLDIGKMREHEIAASQGRGFDKDKENDSQEAHDLNEELDIRESEKGKVSDLILPIVTLIVATIASMLYTGGQALAADGKEFVLLGAFENTDVGTSLIYGSLLGLAVALFTVIKQGLPMVEIARTLWIGAKSMFGAILILVFAWTIGSVIGDMKTGSYLSTMAQGNINPHWLPVILFLLSGLMAFSTGTSWGTFGIMLPIAGDMAGATDVALMLPMLSAVLAGAVFGDHCSPISDTTILSSTGARCNHIDHVSTQLPYALSVAFVSCIGFITLGMTASIAFSFIAASITFVIVCAILSWLSKSKMASCQNA	144.44	gnl|BL_ORD_ID|2354|hsp_num:0	1969
350_03462	DNA topoisomerase 4 subunit B	Strict	1000	1060.83	Escherichia coli parE conferring resistance to fluoroquinolones	78.98	3003316	protein variant model	D476N		fluoroquinolone antibiotic	antibiotic target alteration	fluoroquinolone resistant parE	MTEQYNAGAIEVLNGLEPVRRRPGMYTDTARPNHLGQEVIDNSVDEALAGHASKVQVILHADQSLEVIDDGRGMPVDIHPEEKVSGVELILCKLHAGGKFSNKNYQFSGGLHGVGISVVNALSKRVEVTVRRDGQVYEIAFEHGDKVSDLTVTGTCGRRNRGTSVHFWPDAKYFDSANFSVTRLVNNLRAKAVLCPGLEITFTDKVNNKDYQWYYEDGLKDYLAEGVKGYPVLPEEPFTGEFSADTEAANWAVIWQPEGGEMITESYVNLIPTAQGGTHVNGLRQGLLDAMREFCEFRNLLPRGVKLTGDDVFDRCSYVLSVKIQDPQFAGQTKERLSSRQTAAFVSGVVKDAFSLWLNEKPQLAEQLAEVCIANAHRRMRASKKVVRKKVASGPALPG…	MTQTYNADAIEVLTGLEPVRRRPGMYTDTTRPNHLGQEVIDNSVDEALAGHAKRVDVILHADQSLEVIDDGRGMPVDIHPEEGVPAVELILCRLHAGGKFSNKNYQFSGGLHGVGISVVNALSKRVEVNVRRDGQVYNIAFENGEKVQDLQVVGTCGKRNTGTSVHFWPDETFFDSPRFSVSRLTHVLKAKAVLCPGVEITFKDEINNTEQRWCYQDGLNDYLAEAVNGLPTLPEKPFIGNFAGDTEAVDWALLWLPEGGELLTESYVNLIPTMQGGTHVNGLRQGLLDAMREFCEYRNILPRGVKLSAEDIWDRCAYVLSVKMQDPQFAGQTKERLSSRQCAAFVSGVVKDAFILWLNQNVQAAELLAEMAISSAQRRMRAAKKVVRKKLTSGPALPG…	99.37	gnl|BL_ORD_ID|126|hsp_num:0	1055
350_03820	cAMP-activated global transcriptional regulator CRP	Strict	400	418.313	CRP	95.24	3000518	protein homolog model	n/a	n/a	phenicol antibiotic; diaminopyrimidine antibiotic; macrolide antibiotic; antibacterial free fatty acids; fluoroquinolone antibiotic; glycylcycline; penam; triclosan; acridine dye; monobactam; aminoglycoside antibiotic; tetracycline antibiotic; aminocoumarin antibiotic; carbapenem	antibiotic efflux	resistance-nodulation-cell division (RND) antibiotic efflux pump	MVLGKPQTDPTLEWFLSHCHIHKYPSKSTLIHAGEKAETLYYIVKGSVAVLIKDEEGKEMILSYLNQGDFIGELGLFEEDQERTAWVRAKSPCEVAEISFKKFRQLIQVNPDILMRLSAQMARRLQVTSQKVGDLAFLDVTGRIAQTLLNLAKQPDAMTHPDGMQIKITRQEIGQIVGCSRETVGRILKMLEEQNLISAHGKTIVVYGTR	MVLGKPQTDPTLEWFLSHCHIHKYPSKSKLIHQGEKAETLYYIVKGSVAVLIKDEEGKEMILSYLNQGDFIGELGLFEEGQERSAWVRAKTACEVAEISYKKFRQLIQVNPDILMRLSAQMARRLQVTSEKVGNLAFLDVTGRIAQTLLNLAKQPDAMTHPDGMQIKITRQEIGQIVGCSRETVGRILKMLEDQNLISAHGKTIVVYGTR	100	gnl|BL_ORD_ID|230|hsp_num:0	869
350_03442	Peptidoglycan D,D-transpeptidase FtsI	Strict	500	522.702	Haemophilus influenzae PBP3 conferring resistance to beta-lactam antibiotics	46.52	3004446	protein variant model	S385T		cephamycin; penam; cephalosporin	antibiotic target alteration	Penicillin-binding protein mutations conferring resistance to beta-lactam antibiotics	MIRKKTNAKQGNKRKSSAKPKAAVNDTKTAPKAAKVEVEPSFLIRWRFHLLLFFVFCAFALLVARVAYIQIIEPDNLIKQGDLRSIRVKSIPSARGIISDRNGEPLAVSVPVEAVWADPATIFKENALSQKQNWYALADVLGVDRQGLIDKIKRNEKRRFIYLQRQVSPAMANYIRELKLPGIGLKSESRRYYPAGEVSAHLVGVTGIDGHGLEGVERSYDEWLTGEEGKKTIRKDRYGRVVENIAWQDKQEGKSLQLTIDQRLQAIAYRAIKQAVADHRATSGSVVMLDVKTGAVLAMVNAPSYNPNNRTDWQSYKMRNRVITDSMEPGSTIKPFVILAALENGVADKDTIVDTGNGVLRLGGSRVRDVSWVGKASLSMILKKSSNIGVTKLAMQMPV…	MVKFNSSRKSGKSKKTIRKLTAPETVKQNKPQKVFEKCFMRGRYMLSTVLILLGLCALVARAAYVQSINADTLSNEADKRSLRKDEVLSVRGSILDRNGQLLSVSVPMSAIVADPKTMLKENSLADKERIAALAEELGMTENDLVKKIEKNSKSGYLYLARQVELSKANYIRRLKIKGIILETEHRRFYPRVEEAAHVVGYTDIDGNGIEGIEKSFNSLLVGKDGSRTVRKDKRGNIVAHISDEKKYDAQDVTLSIDEKLQSMVYREIKKAVSENNAESGTAVLVDVRTGEVLAMATAPSYNPNNRVGVKSELMRNRAITDTFEPGSTVKPFVVLTALQRGVVKRDEIIDTTSFKLSGKEIVDVAPRAQQTLDEILMNSSNRGVSRLALRMPPSALMET…	97.87	gnl|BL_ORD_ID|1133|hsp_num:0	2886
351_00350	Beta-lactamase PSE-4	Perfect	500	585.104	CARB-18	100	3003174	protein homolog model	n/a	n/a	penam	antibiotic inactivation	CARB beta-lactamase	MKKLFLLVGLMVCSTVSYASKLNEDISLIEKQTSGRIGVSVWDTQTDERWDYRGDERFPLMSTFKTLACATMLSDMDSGKLNKNATAKIDERNIVVWSPVMDKLAGQSTRIEHACEAAMLMSDNTAANLVLNEIGGPKAVTLFLRSIGDKATRLDRLEPRLNEAKPGDKRDTTTPNAMVNTLHTLMEDNALSYESRTQLKIWMQDNKVSDSLMRSVLPKGWSIADRSGAGNYGSRGISAMIWKDNYKPVYISIYVTDTDLSLQARDQLIAQISQLILEHYKES	MKKLFLLVGLMVCSTVSYASKLNEDISLIEKQTSGRIGVSVWDTQTDERWDYRGDERFPLMSTFKTLACATMLSDMDSGKLNKNATAKIDERNIVVWSPVMDKLAGQSTRIEHACEAAMLMSDNTAANLVLNEIGGPKAVTLFLRSIGDKATRLDRLEPRLNEAKPGDKRDTTTPNAMVNTLHTLMEDNALSYESRTQLKIWMQDNKVSDSLMRSVLPKGWSIADRSGAGNYGSRGISAMIWKDNYKPVYISIYVTDTDLSLQARDQLIAQISQLILEHYKES	100	gnl|BL_ORD_ID|1328|hsp_num:0	2039
351_02542	DNA topoisomerase 4 subunit B	Strict	1000	1060.83	Escherichia coli parE conferring resistance to fluoroquinolones	78.98	3003316	protein variant model	D476N		fluoroquinolone antibiotic	antibiotic target alteration	fluoroquinolone resistant parE	MTEQYNAGAIEVLNGLEPVRRRPGMYTDTARPNHLGQEVIDNSVDEALAGHASKVQVILHADQSLEVIDDGRGMPVDIHPEEKVSGVELILCKLHAGGKFSNKNYQFSGGLHGVGISVVNALSKRVEVTVRRDGQVYEIAFEHGDKVSDLTVTGTCGRRNRGTSVHFWPDAKYFDSANFSVTRLVNNLRAKAVLCPGLEITFTDKVNNKDYQWYYEDGLKDYLAEGVKGYPVLPEEPFTGEFSADTEAANWAVIWQPEGGEMITESYVNLIPTAQGGTHVNGLRQGLLDAMREFCEFRNLLPRGVKLTGDDVFDRCSYVLSVKIQDPQFAGQTKERLSSRQTAAFVSGVVKDAFSLWLNEKPQLAEQLAEVCIANAHRRMRASKKVVRKKVASGPALPG…	MTQTYNADAIEVLTGLEPVRRRPGMYTDTTRPNHLGQEVIDNSVDEALAGHAKRVDVILHADQSLEVIDDGRGMPVDIHPEEGVPAVELILCRLHAGGKFSNKNYQFSGGLHGVGISVVNALSKRVEVNVRRDGQVYNIAFENGEKVQDLQVVGTCGKRNTGTSVHFWPDETFFDSPRFSVSRLTHVLKAKAVLCPGVEITFKDEINNTEQRWCYQDGLNDYLAEAVNGLPTLPEKPFIGNFAGDTEAVDWALLWLPEGGELLTESYVNLIPTMQGGTHVNGLRQGLLDAMREFCEYRNILPRGVKLSAEDIWDRCAYVLSVKMQDPQFAGQTKERLSSRQCAAFVSGVVKDAFILWLNQNVQAAELLAEMAISSAQRRMRAAKKVVRKKLTSGPALPG…	99.37	gnl|BL_ORD_ID|126|hsp_num:0	1055
351_01222	Efflux pump membrane transporter BepG	Strict	750	796.579	adeF	42.68	3000777	protein homolog model	n/a	n/a	monobactam; fluoroquinolone antibiotic; phenicol antibiotic; antibacterial free fatty acids; triclosan; tetracycline antibiotic; aminoglycoside antibiotic; glycylcycline; carbapenem; acridine dye; penam; diaminopyrimidine antibiotic; aminocoumarin antibiotic; macrolide antibiotic	antibiotic efflux	resistance-nodulation-cell division (RND) antibiotic efflux pump	MLSRFFIQRPKFALVISIILTLAGAISLAILPVAEYPQISPPSVSVTAYYTGASAEVVEQAIADPIETSVNGVENMIYMSSKSANDGSYSLNVTFDVGTDPDMAQVNVQNRVSQIESKLPQEVRMVGVTVKKRSPDLLMVLNFYSPDGKYDDQFLINYINLNVKDQLARAKGISEVNVIGGGEYAMRVWLDPEKMANLKLTTSDVYAALAEQNVQVAAGRVGAAPYNNPQEVQFNLVTKGRLESVSEFENVVLRANPNGSTVYLKDVARVELGKKFYDGNGKFRGQDASIVALSLQSDANALESGKAVMELLERLSENFPEGMTYETSYDTTVFVAESIKGVVKTLVEAILLVIAVTYLFLGSARATLIPVVAIPVSLIGTFAIMQATGFTINTVTLFG…	MNISKFFIDRPIFAGVLSVLILLAGLLSVFQLPISEYPEVVPPSVVVRAQYPGANPKVIAETVASPLEESINGVEDMLYMQSQANSDGNLTITVNFKLGIDPDKAQQLVQNRVSQAMPRLPEDVQRLGVTTLKSSPTLTMVVHLTSPDNRYDMTYLRNYAVLNVKDRLARLQGVGEVGLFGSGDYAMRVWLDPQKVAQRNLTATEIVNAIREQNIQVAAGTIGASPSNSPLQLSVNAQGRLTTEQEFADIILKTAPDGAVTRLGDVARVELAASQYGLRSLLDNKQAVAIPIFQAPGANALQVSDQVRSTMKELSKDFPSSIKYDIVYDPTQFVRASIKAVVHTLLEAITLVVVVVILFLQTWRASIIPLLAVPVSIIGTFALMLAFGYSINALSLFGM…	99.15	gnl|BL_ORD_ID|315|hsp_num:0	153
351_00356	Efflux pump membrane transporter BepE	Strict	750	828.165	adeF	43.92	3000777	protein homolog model	n/a	n/a	monobactam; fluoroquinolone antibiotic; phenicol antibiotic; antibacterial free fatty acids; triclosan; tetracycline antibiotic; aminoglycoside antibiotic; glycylcycline; carbapenem; acridine dye; penam; diaminopyrimidine antibiotic; aminocoumarin antibiotic; macrolide antibiotic	antibiotic efflux	resistance-nodulation-cell division (RND) antibiotic efflux pump	MLSKFFIHRPKFALVISLAMTLMGMIALKVLPISEYPQISPTVITVSTMYPGANADVVKKTVAQPIEAKVNGVEDMIYMSSVIGNDGSYTLRIYFRVGADGDMAQVRVNNLVAQATSSLPQEVNQIGVTVKKKSSDMLGVITLRSPKQSYDSIYLSNYADLNIVERLKRIEGMSDITLLGKKDYSMRIWLNPNKLATLKLSASDVIGAIKTQNIQVAAGKIGGMPAPGDQQYQYVLQTKGRLTSAEEFENIIIRASKKGSLIRLKDVARVEVGAQGYEADGRMNNEPAAVLALYQLPTANALDVMERVKEAMKEYEKSFPDDLVYDIAYDSTEYVETSIDEVYETLVIAVLLVTFVVYVFLQNWRATIIPTLAIPVSIIATFAIMGVMGMTINTISLFG…	MNISKFFIDRPIFAGVLSVLILLAGLLSVFQLPISEYPEVVPPSVVVRAQYPGANPKVIAETVASPLEESINGVEDMLYMQSQANSDGNLTITVNFKLGIDPDKAQQLVQNRVSQAMPRLPEDVQRLGVTTLKSSPTLTMVVHLTSPDNRYDMTYLRNYAVLNVKDRLARLQGVGEVGLFGSGDYAMRVWLDPQKVAQRNLTATEIVNAIREQNIQVAAGTIGASPSNSPLQLSVNAQGRLTTEQEFADIILKTAPDGAVTRLGDVARVELAASQYGLRSLLDNKQAVAIPIFQAPGANALQVSDQVRSTMKELSKDFPSSIKYDIVYDPTQFVRASIKAVVHTLLEAITLVVVVVILFLQTWRASIIPLLAVPVSIIGTFALMLAFGYSINALSLFGM…	98.77	gnl|BL_ORD_ID|315|hsp_num:0	153
351_01741	Malate-2H(+)/Na(+)-lactate antiporter	Strict	710	723.005	tet(35)	95.66	3000481	protein homolog model	n/a	n/a	fluoroquinolone antibiotic; tetracycline antibiotic; nitroimidazole antibiotic; peptide antibiotic; pleuromutilin antibiotic; acridine dye; penam; cephalosporin; rifamycin antibiotic; macrolide antibiotic	antibiotic efflux	ATP-binding cassette (ABC) antibiotic efflux pump	MNLIDFSHSPVSLLPPIVALTLAILTRRVLVSLGVGIALGAVLLNSWSIGGTASYVGTQVSSVFIEDGGINTWNMSIVGFLILLGMTTALLTLSGGTRAFAEWAQSRVKSKRGSKLLAAFLGVFIFVDDYFNSLAVGAISRPVTDRFYVSRAKLAYILDSTAAPMCVIMPASSWGAYIITIIGGILVSHGITEYSALGAYVRLIPMNFYAVFALLMVFAVAWFGLDIGKMREHEIAASQGRGFDKDKENDTQEAHELNEELDIRESEKGKVSDLILPIVTLIVATIASMMYTGGQALAADGKEFALLGAFENTDVGTSLIYGSLLGLAVALFTVLKQGLPLTEITRTLWIGAKSMFGAILILVFAWTIGSVIGDMKTGSYLSTMAQGNINPHWLPVILF…	MCVIMPASSWGAYIITIIGGILVSHGITEYSALGAYVRLIPMNFYAVFALLMVFAVAWFGLDIGKMREHEIAASQGRGFDKDKENDSQEAHDLNEELDIRESEKGKVSDLILPIVTLIVATIASMLYTGGQALAADGKEFVLLGAFENTDVGTSLIYGSLLGLAVALFTVIKQGLPMVEIARTLWIGAKSMFGAILILVFAWTIGSVIGDMKTGSYLSTMAQGNINPHWLPVILFLLSGLMAFSTGTSWGTFGIMLPIAGDMAGATDVALMLPMLSAVLAGAVFGDHCSPISDTTILSSTGARCNHIDHVSTQLPYALSVAFVSCIGFITLGMTASIAFSFIAASITFVIVCAILSWLSKSKMASCQNA	144.44	gnl|BL_ORD_ID|2354|hsp_num:0	1969
351_04648	cAMP-activated global transcriptional regulator CRP	Strict	400	418.313	CRP	95.24	3000518	protein homolog model	n/a	n/a	fluoroquinolone antibiotic; tetracycline antibiotic; triclosan; aminoglycoside antibiotic; carbapenem; acridine dye; glycylcycline; penam; aminocoumarin antibiotic; antibacterial free fatty acids; phenicol antibiotic; monobactam; macrolide antibiotic; diaminopyrimidine antibiotic	antibiotic efflux	resistance-nodulation-cell division (RND) antibiotic efflux pump	MVLGKPQTDPTLEWFLSHCHIHKYPSKSTLIHAGEKAETLYYIVKGSVAVLIKDEEGKEMILSYLNQGDFIGELGLFEEDQERTAWVRAKSPCEVAEISFKKFRQLIQVNPDILMRLSAQMARRLQVTSQKVGDLAFLDVTGRIAQTLLNLAKQPDAMTHPDGMQIKITRQEIGQIVGCSRETVGRILKMLEEQNLISAHGKTIVVYGTR	MVLGKPQTDPTLEWFLSHCHIHKYPSKSKLIHQGEKAETLYYIVKGSVAVLIKDEEGKEMILSYLNQGDFIGELGLFEEGQERSAWVRAKTACEVAEISYKKFRQLIQVNPDILMRLSAQMARRLQVTSEKVGNLAFLDVTGRIAQTLLNLAKQPDAMTHPDGMQIKITRQEIGQIVGCSRETVGRILKMLEDQNLISAHGKTIVVYGTR	100	gnl|BL_ORD_ID|230|hsp_num:0	869
351_02562	Peptidoglycan D,D-transpeptidase FtsI	Strict	500	522.702	Haemophilus influenzae PBP3 conferring resistance to beta-lactam antibiotics	46.52	3004446	protein variant model	S385T		penam; cephamycin; cephalosporin	antibiotic target alteration	Penicillin-binding protein mutations conferring resistance to beta-lactam antibiotics	MIRKKTNAKQGNKRKSSAKPKAAVNDTKTAPKAAKVEVEPSFLIRWRFHLLLFFVFCAFALLVARVAYIQIIEPDNLIKQGDLRSIRVKSIPSARGIISDRNGEPLAVSVPVEAVWADPATIFKENALSQKQNWYALADVLGVDRQGLIDKIKRNEKRRFIYLQRQVSPAMANYIRELKLPGIGLKSESRRYYPAGEVSAHLVGVTGIDGHGLEGVERSYDEWLTGEEGKKTIRKDRYGRVVENIAWQDKQEGKSLQLTIDQRLQAIAYRAIKQAVADHRATSGSVVMLDVKTGAVLAMVNAPSYNPNNRTDWQSYKMRNRVITDSMEPGSTIKPFVILAALENGVADKDTIVDTGNGVLRLGGSRVRDVSWVGKASLSMILKKSSNIGVTKLAMQMPV…	MVKFNSSRKSGKSKKTIRKLTAPETVKQNKPQKVFEKCFMRGRYMLSTVLILLGLCALVARAAYVQSINADTLSNEADKRSLRKDEVLSVRGSILDRNGQLLSVSVPMSAIVADPKTMLKENSLADKERIAALAEELGMTENDLVKKIEKNSKSGYLYLARQVELSKANYIRRLKIKGIILETEHRRFYPRVEEAAHVVGYTDIDGNGIEGIEKSFNSLLVGKDGSRTVRKDKRGNIVAHISDEKKYDAQDVTLSIDEKLQSMVYREIKKAVSENNAESGTAVLVDVRTGEVLAMATAPSYNPNNRVGVKSELMRNRAITDTFEPGSTVKPFVVLTALQRGVVKRDEIIDTTSFKLSGKEIVDVAPRAQQTLDEILMNSSNRGVSRLALRMPPSALMET…	97.87	gnl|BL_ORD_ID|1133|hsp_num:0	2886
352_03340	DNA topoisomerase 4 subunit B	Strict	1000	1060.83	Escherichia coli parE conferring resistance to fluoroquinolones	78.98	3003316	protein variant model	D476N		fluoroquinolone antibiotic	antibiotic target alteration	fluoroquinolone resistant parE	MTEQYNAGAIEVLNGLEPVRRRPGMYTDTARPNHLGQEVIDNSVDEALAGHASKVQVILHADQSLEVIDDGRGMPVDIHPEEKVSGVELILCKLHAGGKFSNKNYQFSGGLHGVGISVVNALSKRVEVTVRRDGQVYEIAFEHGDKVSDLTVTGTCGRRNRGTSVHFWPDAKYFDSANFSVTRLVNNLRAKAVLCPGLEITFTDKVNNKDYQWYYEDGLKDYLAEGVKGYPVLPEEPFTGEFSADTEAANWAVIWQPEGGEMITESYVNLIPTAQGGTHVNGLRQGLLDAMREFCEFRNLLPRGVKLTGDDVFDRCSYVLSVKIQDPQFAGQTKERLSSRQTAAFVSGVVKDAFSLWLNEKPQLAEQLAEVCIANAHRRMRASKKVVRKKVASGPALPG…	MTQTYNADAIEVLTGLEPVRRRPGMYTDTTRPNHLGQEVIDNSVDEALAGHAKRVDVILHADQSLEVIDDGRGMPVDIHPEEGVPAVELILCRLHAGGKFSNKNYQFSGGLHGVGISVVNALSKRVEVNVRRDGQVYNIAFENGEKVQDLQVVGTCGKRNTGTSVHFWPDETFFDSPRFSVSRLTHVLKAKAVLCPGVEITFKDEINNTEQRWCYQDGLNDYLAEAVNGLPTLPEKPFIGNFAGDTEAVDWALLWLPEGGELLTESYVNLIPTMQGGTHVNGLRQGLLDAMREFCEYRNILPRGVKLSAEDIWDRCAYVLSVKMQDPQFAGQTKERLSSRQCAAFVSGVVKDAFILWLNQNVQAAELLAEMAISSAQRRMRAAKKVVRKKLTSGPALPG…	99.37	gnl|BL_ORD_ID|126|hsp_num:0	1055
352_00994	Efflux pump membrane transporter BepG	Strict	750	793.882	adeF	42.59	3000777	protein homolog model	n/a	n/a	glycylcycline; fluoroquinolone antibiotic; diaminopyrimidine antibiotic; antibacterial free fatty acids; macrolide antibiotic; penam; carbapenem; aminocoumarin antibiotic; tetracycline antibiotic; acridine dye; monobactam; phenicol antibiotic; triclosan; aminoglycoside antibiotic	antibiotic efflux	resistance-nodulation-cell division (RND) antibiotic efflux pump	MLSRFFIQRPKFALVISIILTLAGAISLAILPVAEYPQISPPSVSVTAYFTGASAEVVEQAIADPIETSVNGVENMIYMSSKSANDGSYSLNVTFDVGTDPDMAQVNVQNRVSQIESKLPQEVRMVGVTVKKRSPDLLMVLNFYSPDGKYDDQFLINYINLNVKDQLARAKGISEVNVIGGGEYAMRVWLDPEKMANLKLTTSDVYAALAEQNVQVAAGRVGAAPYNNPQEVQFNLVTKGRLESVSEFENVVLRANPNGSTVYLKDVARVELGKKFYDGNGKFRGQDASIVALSLQSDANALESGKAVMELLERLSENFPEGMTYETSYDTTVFVAESIKGVVKTLVEAILLVIAVTYLFLGSARATLIPVVAIPVSLIGTFAIMQATGFTINTVTLFG…	MNISKFFIDRPIFAGVLSVLILLAGLLSVFQLPISEYPEVVPPSVVVRAQYPGANPKVIAETVASPLEESINGVEDMLYMQSQANSDGNLTITVNFKLGIDPDKAQQLVQNRVSQAMPRLPEDVQRLGVTTLKSSPTLTMVVHLTSPDNRYDMTYLRNYAVLNVKDRLARLQGVGEVGLFGSGDYAMRVWLDPQKVAQRNLTATEIVNAIREQNIQVAAGTIGASPSNSPLQLSVNAQGRLTTEQEFADIILKTAPDGAVTRLGDVARVELAASQYGLRSLLDNKQAVAIPIFQAPGANALQVSDQVRSTMKELSKDFPSSIKYDIVYDPTQFVRASIKAVVHTLLEAITLVVVVVILFLQTWRASIIPLLAVPVSIIGTFALMLAFGYSINALSLFGM…	99.15	gnl|BL_ORD_ID|315|hsp_num:0	153
352_00319	Efflux pump membrane transporter BepE	Strict	750	830.861	adeF	44.02	3000777	protein homolog model	n/a	n/a	glycylcycline; fluoroquinolone antibiotic; diaminopyrimidine antibiotic; antibacterial free fatty acids; macrolide antibiotic; penam; carbapenem; aminocoumarin antibiotic; tetracycline antibiotic; acridine dye; monobactam; phenicol antibiotic; triclosan; aminoglycoside antibiotic	antibiotic efflux	resistance-nodulation-cell division (RND) antibiotic efflux pump	MLSKFFIHRPKFALVISLAMTLMGMIALKVLPISEYPQISPTVITVSTMYPGANADVVKKTVAQPIEAKVNGVEDMIYMSSVIGNDGSYTLRIYFRVGADGDMAQVRVNNLVAQATSSLPQEVNQIGVTVKKKSSDMLGVITLRSPKQSYDSIYLSNYADLNIVERLKRIEGMSDITLLGKKDYSMRIWLNPNKLATLKLSASDVIGAIKTQNIQVAAGKIGGMPAPGDQQYQYVLQTKGRLTSAEEFENIIIRASKKGSLIRLKDVARVEVGAQGYEADGRMNNEPAAVLALYQLPTANALDVMERVKEAMKEYEKSFPDDLVYDIAYDSTEYVETSIDEVYETLVIAVLLVTFVVYVFLQNWRATIIPTLAIPVSIIATFAIMGVMGMTINTISLFG…	MNISKFFIDRPIFAGVLSVLILLAGLLSVFQLPISEYPEVVPPSVVVRAQYPGANPKVIAETVASPLEESINGVEDMLYMQSQANSDGNLTITVNFKLGIDPDKAQQLVQNRVSQAMPRLPEDVQRLGVTTLKSSPTLTMVVHLTSPDNRYDMTYLRNYAVLNVKDRLARLQGVGEVGLFGSGDYAMRVWLDPQKVAQRNLTATEIVNAIREQNIQVAAGTIGASPSNSPLQLSVNAQGRLTTEQEFADIILKTAPDGAVTRLGDVARVELAASQYGLRSLLDNKQAVAIPIFQAPGANALQVSDQVRSTMKELSKDFPSSIKYDIVYDPTQFVRASIKAVVHTLLEAITLVVVVVILFLQTWRASIIPLLAVPVSIIGTFALMLAFGYSINALSLFGM…	98.77	gnl|BL_ORD_ID|315|hsp_num:0	153
352_00325	Beta-lactamase PSE-4	Perfect	500	585.104	CARB-18	100	3003174	protein homolog model	n/a	n/a	penam	antibiotic inactivation	CARB beta-lactamase	MKKLFLLVGLMVCSTVSYASKLNEDISLIEKQTSGRIGVSVWDTQTDERWDYRGDERFPLMSTFKTLACATMLSDMDSGKLNKNATAKIDERNIVVWSPVMDKLAGQSTRIEHACEAAMLMSDNTAANLVLNEIGGPKAVTLFLRSIGDKATRLDRLEPRLNEAKPGDKRDTTTPNAMVNTLHTLMEDNALSYESRTQLKIWMQDNKVSDSLMRSVLPKGWSIADRSGAGNYGSRGISAMIWKDNYKPVYISIYVTDTDLSLQARDQLIAQISQLILEHYKES	MKKLFLLVGLMVCSTVSYASKLNEDISLIEKQTSGRIGVSVWDTQTDERWDYRGDERFPLMSTFKTLACATMLSDMDSGKLNKNATAKIDERNIVVWSPVMDKLAGQSTRIEHACEAAMLMSDNTAANLVLNEIGGPKAVTLFLRSIGDKATRLDRLEPRLNEAKPGDKRDTTTPNAMVNTLHTLMEDNALSYESRTQLKIWMQDNKVSDSLMRSVLPKGWSIADRSGAGNYGSRGISAMIWKDNYKPVYISIYVTDTDLSLQARDQLIAQISQLILEHYKES	100	gnl|BL_ORD_ID|1328|hsp_num:0	2039
352_03783	cAMP-activated global transcriptional regulator CRP	Strict	400	418.313	CRP	95.24	3000518	protein homolog model	n/a	n/a	tetracycline antibiotic; phenicol antibiotic; acridine dye; aminoglycoside antibiotic; triclosan; glycylcycline; fluoroquinolone antibiotic; antibacterial free fatty acids; penam; carbapenem; macrolide antibiotic; diaminopyrimidine antibiotic; monobactam; aminocoumarin antibiotic	antibiotic efflux	resistance-nodulation-cell division (RND) antibiotic efflux pump	MVLGKPQTDPTLEWFLSHCHIHKYPSKSTLIHAGEKAETLYYIVKGSVAVLIKDEEGKEMILSYLNQGDFIGELGLFEEDQERTAWVRAKSPCEVAEISFKKFRQLIQVNPDILMRLSAQMARRLQVTSQKVGDLAFLDVTGRIAQTLLNLAKQPDAMTHPDGMQIKITRQEIGQIVGCSRETVGRILKMLEEQNLISAHGKTIVVYGTR	MVLGKPQTDPTLEWFLSHCHIHKYPSKSKLIHQGEKAETLYYIVKGSVAVLIKDEEGKEMILSYLNQGDFIGELGLFEEGQERSAWVRAKTACEVAEISYKKFRQLIQVNPDILMRLSAQMARRLQVTSEKVGNLAFLDVTGRIAQTLLNLAKQPDAMTHPDGMQIKITRQEIGQIVGCSRETVGRILKMLEDQNLISAHGKTIVVYGTR	100	gnl|BL_ORD_ID|230|hsp_num:0	869
352_03320	Peptidoglycan D,D-transpeptidase FtsI	Strict	500	524.628	Haemophilus influenzae PBP3 conferring resistance to beta-lactam antibiotics	46.7	3004446	protein variant model	S385T		cephalosporin; cephamycin; penam	antibiotic target alteration	Penicillin-binding protein mutations conferring resistance to beta-lactam antibiotics	MIRKKTNAKQGNKRKSSAKPKAAVNDTKTAPKTAKVEVEPSFLIRWRFHLLLFFVFCAFALLVARVAYIQIIEPDNLIKQGDLRSIRVKSIPSARGIISDRNGEPLAVSVPVEAVWADPATIFKENALSQKQNWYALADVLGVDRQGLIDKIKRNEKRRFIYLQRQVSPAMANYIRELKLPGIGLKSESRRYYPAGEVSAHLVGVTGIDGHGLEGVERSYDEWLTGEEGKKTIRKDRYGRVVENIAWQDKQEGKSLQLTIDQRLQAIAYRAIKQAVADHRATSGSVVMLDVKTGAVLAMVNAPSYNPNNRTDWQSYKMRNRVITDSMEPGSTIKPFVILAALENGVADKDTIVDTGNGVLRLGGSRVRDVSWVGKASLSMILKKSSNIGVTKLAMQMPV…	MVKFNSSRKSGKSKKTIRKLTAPETVKQNKPQKVFEKCFMRGRYMLSTVLILLGLCALVARAAYVQSINADTLSNEADKRSLRKDEVLSVRGSILDRNGQLLSVSVPMSAIVADPKTMLKENSLADKERIAALAEELGMTENDLVKKIEKNSKSGYLYLARQVELSKANYIRRLKIKGIILETEHRRFYPRVEEAAHVVGYTDIDGNGIEGIEKSFNSLLVGKDGSRTVRKDKRGNIVAHISDEKKYDAQDVTLSIDEKLQSMVYREIKKAVSENNAESGTAVLVDVRTGEVLAMATAPSYNPNNRVGVKSELMRNRAITDTFEPGSTVKPFVVLTALQRGVVKRDEIIDTTSFKLSGKEIVDVAPRAQQTLDEILMNSSNRGVSRLALRMPPSALMET…	97.87	gnl|BL_ORD_ID|1133|hsp_num:0	2886
352_01757	Malate-2H(+)/Na(+)-lactate antiporter	Strict	710	723.005	tet(35)	95.66	3000481	protein homolog model	n/a	n/a	fluoroquinolone antibiotic; nitroimidazole antibiotic; rifamycin antibiotic; cephalosporin; penam; peptide antibiotic; pleuromutilin antibiotic; macrolide antibiotic; tetracycline antibiotic; acridine dye	antibiotic efflux	ATP-binding cassette (ABC) antibiotic efflux pump	MNLIDFSHSPVSLLPPIVALTLAILTRRVLVSLGVGIALGAVLLNSWSIGGTASYVGTQVSSVFIEDGGINTWNMSIVGFLILLGMTTALLTLSGGTRAFAEWAQSRVKSKRGSKLLAAFLGVFIFVDDYFNSLAVGAISRPVTDRFYVSRAKLAYILDSTAAPMCVIMPASSWGAYIITIIGGILVSHGITEYSALGAYVRLIPMNFYAVFALLMVFAVAWFGLDIGKMREHEIAASQGRGFDKDKENDTQEAHELNEELDIRESEKGKVSDLILPIVTLIVATIASMMYTGGQALAADGKEFALLGAFENTDVGTSLIYGSLLGLAVALFTVLKQGLPLTEITRTLWIGAKSMFGAILILVFAWTIGSVIGDMKTGSYLSTMAQGNINPHWLPVILF…	MCVIMPASSWGAYIITIIGGILVSHGITEYSALGAYVRLIPMNFYAVFALLMVFAVAWFGLDIGKMREHEIAASQGRGFDKDKENDSQEAHDLNEELDIRESEKGKVSDLILPIVTLIVATIASMLYTGGQALAADGKEFVLLGAFENTDVGTSLIYGSLLGLAVALFTVIKQGLPMVEIARTLWIGAKSMFGAILILVFAWTIGSVIGDMKTGSYLSTMAQGNINPHWLPVILFLLSGLMAFSTGTSWGTFGIMLPIAGDMAGATDVALMLPMLSAVLAGAVFGDHCSPISDTTILSSTGARCNHIDHVSTQLPYALSVAFVSCIGFITLGMTASIAFSFIAASITFVIVCAILSWLSKSKMASCQNA	144.44	gnl|BL_ORD_ID|2354|hsp_num:0	1969
353_01809	Malate-2H(+)/Na(+)-lactate antiporter	Strict	710	722.62	tet(35)	95.39	3000481	protein homolog model	n/a	n/a	nitroimidazole antibiotic; peptide antibiotic; pleuromutilin antibiotic; penam; rifamycin antibiotic; fluoroquinolone antibiotic; macrolide antibiotic; acridine dye; cephalosporin; tetracycline antibiotic	antibiotic efflux	ATP-binding cassette (ABC) antibiotic efflux pump	MNLIDFSHSPVSLLPPIVALTLAILTRRVLVSLGVGIALGAVLLNSWSIGGTASYVGTQVSSVFIEDGGINTWNMSIVGFLILLGMTTALLTLSGGTRAFAEWAQSRVKSKRGSKLLAAFLGVFIFVDDYFNSLAVGAISRPVTDRFYVSRAKLAYILDSTAAPMCVIMPASSWGAYIITIIGGILVSHGITEYSALGAYVRLIPMNFYAVFALLMVFAVAWFGLDIGKMREHEIAASQGRGFDKDKENDTQEAHELNEELDIRESEKGKVSDLILPIVTLIIATIASMMYTGGQALAADGKEFALLGAFENTDVGTSLIYGSLLGLAVALFTVLKQGLPLTEITRTLWIGAKSMFGAILILVFAWTIGSVIGDMKTGSYLSTMAQGNINPHWLPVILF…	MCVIMPASSWGAYIITIIGGILVSHGITEYSALGAYVRLIPMNFYAVFALLMVFAVAWFGLDIGKMREHEIAASQGRGFDKDKENDSQEAHDLNEELDIRESEKGKVSDLILPIVTLIVATIASMLYTGGQALAADGKEFVLLGAFENTDVGTSLIYGSLLGLAVALFTVIKQGLPMVEIARTLWIGAKSMFGAILILVFAWTIGSVIGDMKTGSYLSTMAQGNINPHWLPVILFLLSGLMAFSTGTSWGTFGIMLPIAGDMAGATDVALMLPMLSAVLAGAVFGDHCSPISDTTILSSTGARCNHIDHVSTQLPYALSVAFVSCIGFITLGMTASIAFSFIAASITFVIVCAILSWLSKSKMASCQNA	144.44	gnl|BL_ORD_ID|2354|hsp_num:0	1969
353_03513	Peptidoglycan D,D-transpeptidase FtsI	Strict	500	524.628	Haemophilus influenzae PBP3 conferring resistance to beta-lactam antibiotics	46.7	3004446	protein variant model	S385T		cephamycin; penam; cephalosporin	antibiotic target alteration	Penicillin-binding protein mutations conferring resistance to beta-lactam antibiotics	MIRKKTNAKQGNKRKSSAKPKAAVNDTKTAPKTAKVEVEPSFLIRWRFHLLLFFVFCAFALLVARVAYIQIIEPDNLIKQGDLRSIRVKSIPSARGIISDRNGEPLAVSVPVEAVWADPATIFKENALSQKQNWYALADVLGVERQGLIDKIKRNEKRRFIYLQRQVSPAMANYIRELKLPGIGLKSESRRYYPAGEVSAHLVGVTGIDGHGLEGVERSYDEWLTGEEGKKTIRKDRYGRVVENIAWQDKQEGKSLQLTIDQRLQAIAYRAIKQAVADHRATSGSVVMLDVKTGAVLAMVNAPSYNPNNRTDWQSYKMRNRVITDSMEPGSTIKPFVILAALENGVADKDTIVDTGNGVLRLGGSRVRDVSWVGKASLSMILKKSSNIGVTKLAMQMPV…	MVKFNSSRKSGKSKKTIRKLTAPETVKQNKPQKVFEKCFMRGRYMLSTVLILLGLCALVARAAYVQSINADTLSNEADKRSLRKDEVLSVRGSILDRNGQLLSVSVPMSAIVADPKTMLKENSLADKERIAALAEELGMTENDLVKKIEKNSKSGYLYLARQVELSKANYIRRLKIKGIILETEHRRFYPRVEEAAHVVGYTDIDGNGIEGIEKSFNSLLVGKDGSRTVRKDKRGNIVAHISDEKKYDAQDVTLSIDEKLQSMVYREIKKAVSENNAESGTAVLVDVRTGEVLAMATAPSYNPNNRVGVKSELMRNRAITDTFEPGSTVKPFVVLTALQRGVVKRDEIIDTTSFKLSGKEIVDVAPRAQQTLDEILMNSSNRGVSRLALRMPPSALMET…	97.87	gnl|BL_ORD_ID|1133|hsp_num:0	2886
353_03790	hypothetical protein	Strict	200	20.4014	FosX	100	3000198	protein homolog model	n/a	n/a	fosfomycin	antibiotic inactivation	fosfomycin thiol transferase	MGCCNQAPKGGTGKLSYLMLVIAGLFAAIFLIAGLWG	MISGLSHITLIVKDLNKTTAFLQNIFNAEEIYSSGDKTFSLSKEKFFLIAGLWICIMEGDSLQERTYNHIAFQIQSEEVDEYTERIKALGVEMKPERPRVQGEGRSIYFYDFDNHLFELHAGTLEERLKRYHE	27.82	gnl|BL_ORD_ID|664|hsp_num:0	129
353_01322	Efflux pump membrane transporter BepE	Strict	750	830.476	adeF	44.02	3000777	protein homolog model	n/a	n/a	aminocoumarin antibiotic; phenicol antibiotic; triclosan; carbapenem; penam; aminoglycoside antibiotic; glycylcycline; fluoroquinolone antibiotic; macrolide antibiotic; monobactam; antibacterial free fatty acids; acridine dye; diaminopyrimidine antibiotic; tetracycline antibiotic	antibiotic efflux	resistance-nodulation-cell division (RND) antibiotic efflux pump	MLSKFFIHRPKFALVISLAMTLMGMIALKVLPISEYPQISPTVITVSTMYPGANADVVKKTVAQPIEAKVNGVEDMIYMSSVIGNDGSYTLRIYFRVGADGDMAQVRVNNLVAQATSSLPQEVNQIGVTVKKKSSDMLGVITLRSPKQSYDSIYLSNYADLNIVERLKRIEGMSDITLLGKKDYSMRIWLNPNKLATLKLSASDVIGAIKTQNIQVAAGKIGGMPAPGDQQYQYVLQTKGRLTSAEEFENIIIRASKKGSLIRLKDVARVEVGAQGYEADGRMNNEPAAVLALYQLPTANALDVMERVKEAMKEYEKSFPDDLVYDIAYDSTEYVETSIDEVYETLVIAVLLVTFVVYVFLQNWRATIIPTLAIPVSIIATFAIMGVMGMTINTISLFG…	MNISKFFIDRPIFAGVLSVLILLAGLLSVFQLPISEYPEVVPPSVVVRAQYPGANPKVIAETVASPLEESINGVEDMLYMQSQANSDGNLTITVNFKLGIDPDKAQQLVQNRVSQAMPRLPEDVQRLGVTTLKSSPTLTMVVHLTSPDNRYDMTYLRNYAVLNVKDRLARLQGVGEVGLFGSGDYAMRVWLDPQKVAQRNLTATEIVNAIREQNIQVAAGTIGASPSNSPLQLSVNAQGRLTTEQEFADIILKTAPDGAVTRLGDVARVELAASQYGLRSLLDNKQAVAIPIFQAPGANALQVSDQVRSTMKELSKDFPSSIKYDIVYDPTQFVRASIKAVVHTLLEAITLVVVVVILFLQTWRASIIPLLAVPVSIIGTFALMLAFGYSINALSLFGM…	98.77	gnl|BL_ORD_ID|315|hsp_num:0	153
353_03493	DNA topoisomerase 4 subunit B	Strict	1000	1060.83	Escherichia coli parE conferring resistance to fluoroquinolones	78.98	3003316	protein variant model	D476N		fluoroquinolone antibiotic	antibiotic target alteration	fluoroquinolone resistant parE	MTEQYNAGAIEVLNGLEPVRRRPGMYTDTARPNHLGQEVIDNSVDEALAGHASKVQVILHADQSLEVIDDGRGMPVDIHPEEKVSGVELILCKLHAGGKFSNKNYQFSGGLHGVGISVVNALSKRVEVTVRRDGQVYEIAFEHGDKVSDLTVTGTCGRRNRGTSVHFWPDAKYFDSANFSVTRLVNNLRAKAVLCPGLEITFTDKVNNKDYQWYYEDGLKDYLAEGVKGYPVLPEEPFTGEFSADTEAANWAVIWQPEGGEMITESYVNLIPTAQGGTHVNGLRQGLLDAMREFCEFRNLLPRGVKLTGDDVFDRCSYVLSVKIQDPQFAGQTKERLSSRQTAAFVSGVVKDAFSLWLNEKPQLAEQLAEVCIANAHRRMRASKKVVRKKVASGPALPG…	MTQTYNADAIEVLTGLEPVRRRPGMYTDTTRPNHLGQEVIDNSVDEALAGHAKRVDVILHADQSLEVIDDGRGMPVDIHPEEGVPAVELILCRLHAGGKFSNKNYQFSGGLHGVGISVVNALSKRVEVNVRRDGQVYNIAFENGEKVQDLQVVGTCGKRNTGTSVHFWPDETFFDSPRFSVSRLTHVLKAKAVLCPGVEITFKDEINNTEQRWCYQDGLNDYLAEAVNGLPTLPEKPFIGNFAGDTEAVDWALLWLPEGGELLTESYVNLIPTMQGGTHVNGLRQGLLDAMREFCEYRNILPRGVKLSAEDIWDRCAYVLSVKMQDPQFAGQTKERLSSRQCAAFVSGVVKDAFILWLNQNVQAAELLAEMAISSAQRRMRAAKKVVRKKLTSGPALPG…	99.37	gnl|BL_ORD_ID|126|hsp_num:0	1055
353_04003	cAMP-activated global transcriptional regulator CRP	Strict	400	418.313	CRP	95.24	3000518	protein homolog model	n/a	n/a	penam; fluoroquinolone antibiotic; macrolide antibiotic; phenicol antibiotic; acridine dye; tetracycline antibiotic; antibacterial free fatty acids; carbapenem; glycylcycline; triclosan; monobactam; aminocoumarin antibiotic; diaminopyrimidine antibiotic; aminoglycoside antibiotic	antibiotic efflux	resistance-nodulation-cell division (RND) antibiotic efflux pump	MVLGKPQTDPTLEWFLSHCHIHKYPSKSTLIHAGEKAETLYYIVKGSVAVLIKDEEGKEMILSYLNQGDFIGELGLFEEDQERTAWVRAKSPCEVAEISFKKFRQLIQVNPDILMRLSAQMARRLQVTSQKVGDLAFLDVTGRIAQTLLNLAKQPDAMTHPDGMQIKITRQEIGQIVGCSRETVGRILKMLEEQNLISAHGKTIVVYGTR	MVLGKPQTDPTLEWFLSHCHIHKYPSKSKLIHQGEKAETLYYIVKGSVAVLIKDEEGKEMILSYLNQGDFIGELGLFEEGQERSAWVRAKTACEVAEISYKKFRQLIQVNPDILMRLSAQMARRLQVTSEKVGNLAFLDVTGRIAQTLLNLAKQPDAMTHPDGMQIKITRQEIGQIVGCSRETVGRILKMLEDQNLISAHGKTIVVYGTR	100	gnl|BL_ORD_ID|230|hsp_num:0	869
353_00576	Efflux pump membrane transporter BepG	Strict	750	795.808	adeF	42.09	3000777	protein homolog model	n/a	n/a	aminocoumarin antibiotic; phenicol antibiotic; triclosan; carbapenem; penam; aminoglycoside antibiotic; glycylcycline; fluoroquinolone antibiotic; macrolide antibiotic; monobactam; antibacterial free fatty acids; acridine dye; diaminopyrimidine antibiotic; tetracycline antibiotic	antibiotic efflux	resistance-nodulation-cell division (RND) antibiotic efflux pump	MLSRFFIQRPKFALVISIILTLAGAISLAILPVAEYPQISPPSVSVTAYYTGASAEVVEQAIADPIETSVNGVENMIYMSSKSANDGSYSLNVTFDVGTDPDMAQVNVQNRVSQIESKLPQEVRMVGVTVKKRSPDLLMVLNFYSPDGKYDDQFLINYINLNVKDQLARAKGISEVNVIGGGEYAMRVWLDPEKMANLKLTTSDVYAALAEQNVQVAAGRVGAAPYNNPQEVQFNLVTKGRLESVSEFENVVLRANPNGSTVYLKDVARVELGKKFYDGNGKFRGQDASIVALSLQSDANALESGKAVMELLERLSENFPEGMTYETSYDTTVFVAESIKGVVKTLVEAILLVIAVTYLFLGSARATLIPVVAIPVSLIGTFAIMQATGFTINTVTLFG…	MNISKFFIDRPIFAGVLSVLILLAGLLSVFQLPISEYPEVVPPSVVVRAQYPGANPKVIAETVASPLEESINGVEDMLYMQSQANSDGNLTITVNFKLGIDPDKAQQLVQNRVSQAMPRLPEDVQRLGVTTLKSSPTLTMVVHLTSPDNRYDMTYLRNYAVLNVKDRLARLQGVGEVGLFGSGDYAMRVWLDPQKVAQRNLTATEIVNAIREQNIQVAAGTIGASPSNSPLQLSVNAQGRLTTEQEFADIILKTAPDGAVTRLGDVARVELAASQYGLRSLLDNKQAVAIPIFQAPGANALQVSDQVRSTMKELSKDFPSSIKYDIVYDPTQFVRASIKAVVHTLLEAITLVVVVVILFLQTWRASIIPLLAVPVSIIGTFALMLAFGYSINALSLFGM…	99.15	gnl|BL_ORD_ID|315|hsp_num:0	153
353_01316	Beta-lactamase PSE-4	Perfect	500	585.104	CARB-18	100	3003174	protein homolog model	n/a	n/a	penam	antibiotic inactivation	CARB beta-lactamase	MKKLFLLVGLMVCSTVSYASKLNEDISLIEKQTSGRIGVSVWDTQTDERWDYRGDERFPLMSTFKTLACATMLSDMDSGKLNKNATAKIDERNIVVWSPVMDKLAGQSTRIEHACEAAMLMSDNTAANLVLNEIGGPKAVTLFLRSIGDKATRLDRLEPRLNEAKPGDKRDTTTPNAMVNTLHTLMEDNALSYESRTQLKIWMQDNKVSDSLMRSVLPKGWSIADRSGAGNYGSRGISAMIWKDNYKPVYISIYVTDTDLSLQARDQLIAQISQLILEHYKES	MKKLFLLVGLMVCSTVSYASKLNEDISLIEKQTSGRIGVSVWDTQTDERWDYRGDERFPLMSTFKTLACATMLSDMDSGKLNKNATAKIDERNIVVWSPVMDKLAGQSTRIEHACEAAMLMSDNTAANLVLNEIGGPKAVTLFLRSIGDKATRLDRLEPRLNEAKPGDKRDTTTPNAMVNTLHTLMEDNALSYESRTQLKIWMQDNKVSDSLMRSVLPKGWSIADRSGAGNYGSRGISAMIWKDNYKPVYISIYVTDTDLSLQARDQLIAQISQLILEHYKES	100	gnl|BL_ORD_ID|1328|hsp_num:0	2039
354_03905	Efflux pump membrane transporter BepG	Strict	750	796.193	adeF	42.09	3000777	protein homolog model	n/a	n/a	antibacterial free fatty acids; fluoroquinolone antibiotic; phenicol antibiotic; penam; carbapenem; aminoglycoside antibiotic; triclosan; acridine dye; glycylcycline; tetracycline antibiotic; macrolide antibiotic; diaminopyrimidine antibiotic; aminocoumarin antibiotic; monobactam	antibiotic efflux	resistance-nodulation-cell division (RND) antibiotic efflux pump	MLSRFFIQRPKFALVISIILTLAGAISLAILPVAEYPQISPPSVSVTAYYTGASAEVVEQAIADPIETSVNGVENMIYMSSKSANDGSYSLNVTFDVGTDPDMAQVNVQNRVSQIESKLPQEVRMVGVTVKKRSPDLLMVLNFYSPDGKYDDQFLINYINLNVKDQLARAKGISEVNVIGGGEYAMRVWLDPEKMANLKLTTSDVYAALAEQNVQVAAGRVGAAPYNNPQEVQFNLVTKGRLESVSEFENVVLRANPNGSTVYLKDVARVELGKKFYDGNGKFRGQDASIVALSLQSDANALESGKAVMELLERLSENFPEGMTYETSYDTTVFVAESIKGVVKTLVEAILLVIAVTYLFLGSARATLIPVVAIPVSLIGTFAIMQATGFTINTVTLFG…	MNISKFFIDRPIFAGVLSVLILLAGLLSVFQLPISEYPEVVPPSVVVRAQYPGANPKVIAETVASPLEESINGVEDMLYMQSQANSDGNLTITVNFKLGIDPDKAQQLVQNRVSQAMPRLPEDVQRLGVTTLKSSPTLTMVVHLTSPDNRYDMTYLRNYAVLNVKDRLARLQGVGEVGLFGSGDYAMRVWLDPQKVAQRNLTATEIVNAIREQNIQVAAGTIGASPSNSPLQLSVNAQGRLTTEQEFADIILKTAPDGAVTRLGDVARVELAASQYGLRSLLDNKQAVAIPIFQAPGANALQVSDQVRSTMKELSKDFPSSIKYDIVYDPTQFVRASIKAVVHTLLEAITLVVVVVILFLQTWRASIIPLLAVPVSIIGTFALMLAFGYSINALSLFGM…	99.15	gnl|BL_ORD_ID|315|hsp_num:0	153
354_01785	Malate-2H(+)/Na(+)-lactate antiporter	Strict	710	723.005	tet(35)	95.66	3000481	protein homolog model	n/a	n/a	rifamycin antibiotic; peptide antibiotic; penam; nitroimidazole antibiotic; acridine dye; tetracycline antibiotic; cephalosporin; macrolide antibiotic; pleuromutilin antibiotic; fluoroquinolone antibiotic	antibiotic efflux	ATP-binding cassette (ABC) antibiotic efflux pump	MNLIDFSHSPVSLLPPIVALTLAILTRRVLVSLGVGIALGAVLLNSWSIGGTASYVGTQVSSVFIEDGGINTWNMSIVGFLILLGMTTALLTLSGGTRAFAEWAQSRVKSKRGSKLLAAFLGVFIFVDDYFNSLAVGAISRPVTDRFYVSRAKLAYILDSTAAPMCVIMPASSWGAYIITIIGGILVSHGITEYSALGAYVRLIPMNFYAVFALLMVFAVAWFGLDIGKMREHEIAASQGRGFDKDKENDTQEAHELNEELDIRESEKGKVSDLILPIVTLIVATIASMMYTGGQALAADGKEFALLGAFENTDVGTSLIYGSLLGLAVALFTVLKQGLPLTEITRTLWIGAKSMFGAILILVFAWTIGSVIGDMKTGSYLSTMAQGNINPHWLPVILF…	MCVIMPASSWGAYIITIIGGILVSHGITEYSALGAYVRLIPMNFYAVFALLMVFAVAWFGLDIGKMREHEIAASQGRGFDKDKENDSQEAHDLNEELDIRESEKGKVSDLILPIVTLIVATIASMLYTGGQALAADGKEFVLLGAFENTDVGTSLIYGSLLGLAVALFTVIKQGLPMVEIARTLWIGAKSMFGAILILVFAWTIGSVIGDMKTGSYLSTMAQGNINPHWLPVILFLLSGLMAFSTGTSWGTFGIMLPIAGDMAGATDVALMLPMLSAVLAGAVFGDHCSPISDTTILSSTGARCNHIDHVSTQLPYALSVAFVSCIGFITLGMTASIAFSFIAASITFVIVCAILSWLSKSKMASCQNA	144.44	gnl|BL_ORD_ID|2354|hsp_num:0	1969
354_03178	DNA topoisomerase 4 subunit B	Strict	1000	1060.83	Escherichia coli parE conferring resistance to fluoroquinolones	78.98	3003316	protein variant model	D476N		fluoroquinolone antibiotic	antibiotic target alteration	fluoroquinolone resistant parE	MTEQYNAGAIEVLNGLEPVRRRPGMYTDTARPNHLGQEVIDNSVDEALAGHASKVQVILHADQSLEVIDDGRGMPVDIHPEEKVSGVELILCKLHAGGKFSNKNYQFSGGLHGVGISVVNALSKRVEVTVRRDGQVYEIAFEHGDKVSDLTVTGTCGRRNRGTSVHFWPDAKYFDSANFSVTRLVNNLRAKAVLCPGLEITFTDKVNNKDYQWYYEDGLKDYLAEGVKGYPVLPEEPFTGEFSADTEAANWAVIWQPEGGEMITESYVNLIPTAQGGTHVNGLRQGLLDAMREFCEFRNLLPRGVKLTGDDVFDRCSYVLSVKIQDPQFAGQTKERLSSRQTAAFVSGVVKDAFSLWLNEKPQLAEQLAEVCIANAHRRMRASKKVVRKKVASGPALPG…	MTQTYNADAIEVLTGLEPVRRRPGMYTDTTRPNHLGQEVIDNSVDEALAGHAKRVDVILHADQSLEVIDDGRGMPVDIHPEEGVPAVELILCRLHAGGKFSNKNYQFSGGLHGVGISVVNALSKRVEVNVRRDGQVYNIAFENGEKVQDLQVVGTCGKRNTGTSVHFWPDETFFDSPRFSVSRLTHVLKAKAVLCPGVEITFKDEINNTEQRWCYQDGLNDYLAEAVNGLPTLPEKPFIGNFAGDTEAVDWALLWLPEGGELLTESYVNLIPTMQGGTHVNGLRQGLLDAMREFCEYRNILPRGVKLSAEDIWDRCAYVLSVKMQDPQFAGQTKERLSSRQCAAFVSGVVKDAFILWLNQNVQAAELLAEMAISSAQRRMRAAKKVVRKKLTSGPALPG…	99.37	gnl|BL_ORD_ID|126|hsp_num:0	1055
354_03933	cAMP-activated global transcriptional regulator CRP	Strict	400	418.313	CRP	95.24	3000518	protein homolog model	n/a	n/a	antibacterial free fatty acids; penam; aminoglycoside antibiotic; acridine dye; triclosan; macrolide antibiotic; diaminopyrimidine antibiotic; aminocoumarin antibiotic; phenicol antibiotic; monobactam; glycylcycline; tetracycline antibiotic; carbapenem; fluoroquinolone antibiotic	antibiotic efflux	resistance-nodulation-cell division (RND) antibiotic efflux pump	MVLGKPQTDPTLEWFLSHCHIHKYPSKSTLIHAGEKAETLYYIVKGSVAVLIKDEEGKEMILSYLNQGDFIGELGLFEEDQERTAWVRAKSPCEVAEISFKKFRQLIQVNPDILMRLSAQMARRLQVTSQKVGDLAFLDVTGRIAQTLLNLAKQPDAMTHPDGMQIKITRQEIGQIVGCSRETVGRILKMLEEQNLISAHGKTIVVYGTR	MVLGKPQTDPTLEWFLSHCHIHKYPSKSKLIHQGEKAETLYYIVKGSVAVLIKDEEGKEMILSYLNQGDFIGELGLFEEGQERSAWVRAKTACEVAEISYKKFRQLIQVNPDILMRLSAQMARRLQVTSEKVGNLAFLDVTGRIAQTLLNLAKQPDAMTHPDGMQIKITRQEIGQIVGCSRETVGRILKMLEDQNLISAHGKTIVVYGTR	100	gnl|BL_ORD_ID|230|hsp_num:0	869
354_03158	Peptidoglycan D,D-transpeptidase FtsI	Strict	500	522.702	Haemophilus influenzae PBP3 conferring resistance to beta-lactam antibiotics	46.52	3004446	protein variant model	S385T		cephalosporin; penam; cephamycin	antibiotic target alteration	Penicillin-binding protein mutations conferring resistance to beta-lactam antibiotics	MIRKKTNVKQGNKRKSSAKPKAAVHDTKTAPKAAKVEVEPSFLIRWRFHLLLFFVFCAFALLVARVAYIQIIEPDNLIKQGDLRSIRVKSIPSARGIISDRNGEPLAVSVPVEAVWADPATIFKENALSQKQSWYALADVLGVDRQGLIDKIKRNEKRRFIYLQRQVSPAMANYIRELKLPGIGLKSESRRYYPAGEVSAHLVGVTGIDGHGLEGVERSYDEWLTGEEGKKTIRKDRYGRVVENIAWQDKQEGKSLQLTIDQRLQAIAYRAIKQAVADHRATSGSVVMLDVKTGAVLAMVNAPSYNPNNRTDWQSYKMRNRVITDSMEPGSTIKPFVILAALENGVADKDTIVDTGNGVLRLGGSRVRDVSWVGKASLSMILKKSSNIGVTKLAMQMPV…	MVKFNSSRKSGKSKKTIRKLTAPETVKQNKPQKVFEKCFMRGRYMLSTVLILLGLCALVARAAYVQSINADTLSNEADKRSLRKDEVLSVRGSILDRNGQLLSVSVPMSAIVADPKTMLKENSLADKERIAALAEELGMTENDLVKKIEKNSKSGYLYLARQVELSKANYIRRLKIKGIILETEHRRFYPRVEEAAHVVGYTDIDGNGIEGIEKSFNSLLVGKDGSRTVRKDKRGNIVAHISDEKKYDAQDVTLSIDEKLQSMVYREIKKAVSENNAESGTAVLVDVRTGEVLAMATAPSYNPNNRVGVKSELMRNRAITDTFEPGSTVKPFVVLTALQRGVVKRDEIIDTTSFKLSGKEIVDVAPRAQQTLDEILMNSSNRGVSRLALRMPPSALMET…	97.87	gnl|BL_ORD_ID|1133|hsp_num:0	2886
354_00529	Efflux pump membrane transporter BepE	Strict	750	828.165	adeF	43.92	3000777	protein homolog model	n/a	n/a	antibacterial free fatty acids; fluoroquinolone antibiotic; phenicol antibiotic; penam; carbapenem; aminoglycoside antibiotic; triclosan; acridine dye; glycylcycline; tetracycline antibiotic; macrolide antibiotic; diaminopyrimidine antibiotic; aminocoumarin antibiotic; monobactam	antibiotic efflux	resistance-nodulation-cell division (RND) antibiotic efflux pump	MLSKFFIHRPKFALVISLAMTLMGMIALKVLPISEYPQISPTVITVSTMYPGANADVVKKTVAQPIEAKVNGVEDMIYMSSVIGNDGSYTLRIYFRVGADGDMAQVRVNNLVAQATSSLPQEVNQIGVTVKKKSSDMLGVITLRSPKQSYDSIYLSNYADLNIVERLKRIEGMSDITLLGKKDYSMRIWLNPNKLATLKLSASDVIGAIKTQNIQVAAGKIGGMPAPGDQQYQYVLQTKGRLTSAEEFENIIIRASKKGSLIRLKDVARVEVGAQGYEADGRMNNEPAAVLALYQLPTANALDVMERVKEAMKEYEKSFPDDLVYDIAYDSTEYVETSIDEVYETLVIAVLLVTFVVYVFLQNWRATIIPTLAIPVSIIATFAIMGVMGMTINTISLFG…	MNISKFFIDRPIFAGVLSVLILLAGLLSVFQLPISEYPEVVPPSVVVRAQYPGANPKVIAETVASPLEESINGVEDMLYMQSQANSDGNLTITVNFKLGIDPDKAQQLVQNRVSQAMPRLPEDVQRLGVTTLKSSPTLTMVVHLTSPDNRYDMTYLRNYAVLNVKDRLARLQGVGEVGLFGSGDYAMRVWLDPQKVAQRNLTATEIVNAIREQNIQVAAGTIGASPSNSPLQLSVNAQGRLTTEQEFADIILKTAPDGAVTRLGDVARVELAASQYGLRSLLDNKQAVAIPIFQAPGANALQVSDQVRSTMKELSKDFPSSIKYDIVYDPTQFVRASIKAVVHTLLEAITLVVVVVILFLQTWRASIIPLLAVPVSIIGTFALMLAFGYSINALSLFGM…	98.77	gnl|BL_ORD_ID|315|hsp_num:0	153
354_00535	Beta-lactamase PSE-4	Perfect	500	585.104	CARB-18	100	3003174	protein homolog model	n/a	n/a	penam	antibiotic inactivation	CARB beta-lactamase	MKKLFLLVGLMVCSTVSYASKLNEDISLIEKQTSGRIGVSVWDTQTDERWDYRGDERFPLMSTFKTLACATMLSDMDSGKLNKNATAKIDERNIVVWSPVMDKLAGQSTRIEHACEAAMLMSDNTAANLVLNEIGGPKAVTLFLRSIGDKATRLDRLEPRLNEAKPGDKRDTTTPNAMVNTLHTLMEDNALSYESRTQLKIWMQDNKVSDSLMRSVLPKGWSIADRSGAGNYGSRGISAMIWKDNYKPVYISIYVTDTDLSLQARDQLIAQISQLILEHYKES	MKKLFLLVGLMVCSTVSYASKLNEDISLIEKQTSGRIGVSVWDTQTDERWDYRGDERFPLMSTFKTLACATMLSDMDSGKLNKNATAKIDERNIVVWSPVMDKLAGQSTRIEHACEAAMLMSDNTAANLVLNEIGGPKAVTLFLRSIGDKATRLDRLEPRLNEAKPGDKRDTTTPNAMVNTLHTLMEDNALSYESRTQLKIWMQDNKVSDSLMRSVLPKGWSIADRSGAGNYGSRGISAMIWKDNYKPVYISIYVTDTDLSLQARDQLIAQISQLILEHYKES	100	gnl|BL_ORD_ID|1328|hsp_num:0	2039
355_01337	Efflux pump membrane transporter BepG	Strict	750	795.808	adeF	42.09	3000777	protein homolog model	n/a	n/a	acridine dye; glycylcycline; aminocoumarin antibiotic; macrolide antibiotic; carbapenem; antibacterial free fatty acids; triclosan; monobactam; fluoroquinolone antibiotic; diaminopyrimidine antibiotic; phenicol antibiotic; penam; tetracycline antibiotic; aminoglycoside antibiotic	antibiotic efflux	resistance-nodulation-cell division (RND) antibiotic efflux pump	MLSRFFIQRPKFALVISIILTLAGAISLAILPVAEYPQISPPSVSVTAYYTGASAEVVEQAIADPIETSVNGVENMIYMSSKSANDGSYSLNVTFDVGTDPDMAQVNVQNRVSQIESKLPQEVRMVGVTVKKRSPDLLMVLNFYSPDGKYDDQFLINYINLNVKDQLARAKGISEVNVIGGGEYAMRVWLDPEKMANLKLTTSDVYAALAEQNVQVAAGRVGAAPYNNPQEVQFNLVTKGRLESVSEFENVVLRANPNGSTVYLKDVARVELGKKFYDGNGKFRGQDASIVALSLQSDANALESGKAVMELLERLSENFPEGMTYETSYDTTVFVAESIKGVVKTLVEAILLVIAVTYLFLGSARATLIPVVAIPVSLIGTFAIMQATGFTINTVTLFG…	MNISKFFIDRPIFAGVLSVLILLAGLLSVFQLPISEYPEVVPPSVVVRAQYPGANPKVIAETVASPLEESINGVEDMLYMQSQANSDGNLTITVNFKLGIDPDKAQQLVQNRVSQAMPRLPEDVQRLGVTTLKSSPTLTMVVHLTSPDNRYDMTYLRNYAVLNVKDRLARLQGVGEVGLFGSGDYAMRVWLDPQKVAQRNLTATEIVNAIREQNIQVAAGTIGASPSNSPLQLSVNAQGRLTTEQEFADIILKTAPDGAVTRLGDVARVELAASQYGLRSLLDNKQAVAIPIFQAPGANALQVSDQVRSTMKELSKDFPSSIKYDIVYDPTQFVRASIKAVVHTLLEAITLVVVVVILFLQTWRASIIPLLAVPVSIIGTFALMLAFGYSINALSLFGM…	99.15	gnl|BL_ORD_ID|315|hsp_num:0	153
355_02446	DNA topoisomerase 4 subunit B	Strict	1000	1060.83	Escherichia coli parE conferring resistance to fluoroquinolones	78.98	3003316	protein variant model	D476N		fluoroquinolone antibiotic	antibiotic target alteration	fluoroquinolone resistant parE	MTEQYNAGAIEVLNGLEPVRRRPGMYTDTARPNHLGQEVIDNSVDEALAGHASKVQVILHADQSLEVIDDGRGMPVDIHPEEKVSGVELILCKLHAGGKFSNKNYQFSGGLHGVGISVVNALSKRVEVTVRRDGQVYEIAFEHGDKVSDLTVTGTCGRRNRGTSVHFWPDAKYFDSANFSVTRLVNNLRAKAVLCPGLEITFTDKVNNKDYQWYYEDGLKDYLAEGVKGYPVLPEEPFTGEFSADTEAANWAVIWQPEGGEMITESYVNLIPTAQGGTHVNGLRQGLLDAMREFCEFRNLLPRGVKLTGDDVFDRCSYVLSVKIQDPQFAGQTKERLSSRQTAAFVSGVVKDAFSLWLNEKPQLAEQLAEVCIANAHRRMRASKKVVRKKVASGPALPG…	MTQTYNADAIEVLTGLEPVRRRPGMYTDTTRPNHLGQEVIDNSVDEALAGHAKRVDVILHADQSLEVIDDGRGMPVDIHPEEGVPAVELILCRLHAGGKFSNKNYQFSGGLHGVGISVVNALSKRVEVNVRRDGQVYNIAFENGEKVQDLQVVGTCGKRNTGTSVHFWPDETFFDSPRFSVSRLTHVLKAKAVLCPGVEITFKDEINNTEQRWCYQDGLNDYLAEAVNGLPTLPEKPFIGNFAGDTEAVDWALLWLPEGGELLTESYVNLIPTMQGGTHVNGLRQGLLDAMREFCEYRNILPRGVKLSAEDIWDRCAYVLSVKMQDPQFAGQTKERLSSRQCAAFVSGVVKDAFILWLNQNVQAAELLAEMAISSAQRRMRAAKKVVRKKLTSGPALPG…	99.37	gnl|BL_ORD_ID|126|hsp_num:0	1055
355_02466	Peptidoglycan D,D-transpeptidase FtsI	Strict	500	524.628	Haemophilus influenzae PBP3 conferring resistance to beta-lactam antibiotics	46.7	3004446	protein variant model	S385T		penam; cephalosporin; cephamycin	antibiotic target alteration	Penicillin-binding protein mutations conferring resistance to beta-lactam antibiotics	MIRKKTNAKQGNKRKSSAKPKAAVNDTKTAPKTAKVEVEPSFLIRWRFHLLLFFVFCAFALLVARVAYIQIIEPDNLIKQGDLRSIRVKSIPSARGIISDRNGEPLAVSVPVEAVWADPATIFKENALSQKQNWYALADVLGVDRQGLIDKIKRNEKRRFIYLQRQVSPAMANYIRELKLPGIGLKSESRRYYPAGEVSAHLVGVTGIDGHGLEGVERSYDEWLTGEEGKKTIRKDRYGRVVENIAWQDKQEGKSLQLTIDQRLQAIAYRAIKQAVADHRATSGSVVMLDVKTGAVLAMVNAPSYNPNNRTDWQSYKMRNRVITDSMEPGSTIKPFVILAALENGVADKDTIVDTGNGVLRLGGSRVRDVSWVGKASLSMILKKSSNIGVTKLAMQMPV…	MVKFNSSRKSGKSKKTIRKLTAPETVKQNKPQKVFEKCFMRGRYMLSTVLILLGLCALVARAAYVQSINADTLSNEADKRSLRKDEVLSVRGSILDRNGQLLSVSVPMSAIVADPKTMLKENSLADKERIAALAEELGMTENDLVKKIEKNSKSGYLYLARQVELSKANYIRRLKIKGIILETEHRRFYPRVEEAAHVVGYTDIDGNGIEGIEKSFNSLLVGKDGSRTVRKDKRGNIVAHISDEKKYDAQDVTLSIDEKLQSMVYREIKKAVSENNAESGTAVLVDVRTGEVLAMATAPSYNPNNRVGVKSELMRNRAITDTFEPGSTVKPFVVLTALQRGVVKRDEIIDTTSFKLSGKEIVDVAPRAQQTLDEILMNSSNRGVSRLALRMPPSALMET…	97.87	gnl|BL_ORD_ID|1133|hsp_num:0	2886
355_04042	cAMP-activated global transcriptional regulator CRP	Strict	400	418.313	CRP	95.24	3000518	protein homolog model	n/a	n/a	glycylcycline; triclosan; macrolide antibiotic; aminocoumarin antibiotic; phenicol antibiotic; fluoroquinolone antibiotic; tetracycline antibiotic; acridine dye; antibacterial free fatty acids; carbapenem; monobactam; diaminopyrimidine antibiotic; penam; aminoglycoside antibiotic	antibiotic efflux	resistance-nodulation-cell division (RND) antibiotic efflux pump	MVLGKPQTDPTLEWFLSHCHIHKYPSKSTLIHAGEKAETLYYIVKGSVAVLIKDEEGKEMILSYLNQGDFIGELGLFEEDQERTAWVRAKSPCEVAEISFKKFRQLIQVNPDILMRLSAQMARRLQVTSQKVGDLAFLDVTGRIAQTLLNLAKQPDAMTHPDGMQIKITRQEIGQIVGCSRETVGRILKMLEEQNLISAHGKTIVVYGTR	MVLGKPQTDPTLEWFLSHCHIHKYPSKSKLIHQGEKAETLYYIVKGSVAVLIKDEEGKEMILSYLNQGDFIGELGLFEEGQERSAWVRAKTACEVAEISYKKFRQLIQVNPDILMRLSAQMARRLQVTSEKVGNLAFLDVTGRIAQTLLNLAKQPDAMTHPDGMQIKITRQEIGQIVGCSRETVGRILKMLEDQNLISAHGKTIVVYGTR	100	gnl|BL_ORD_ID|230|hsp_num:0	869
355_00303	Efflux pump membrane transporter BepE	Strict	750	827.78	adeF	43.92	3000777	protein homolog model	n/a	n/a	acridine dye; glycylcycline; aminocoumarin antibiotic; macrolide antibiotic; carbapenem; antibacterial free fatty acids; triclosan; monobactam; fluoroquinolone antibiotic; diaminopyrimidine antibiotic; phenicol antibiotic; penam; tetracycline antibiotic; aminoglycoside antibiotic	antibiotic efflux	resistance-nodulation-cell division (RND) antibiotic efflux pump	MLSKFFIHRPKFALVISLAMTLMGMIALKVLPISEYPQISPTVITVSTMYPGANADVVKKTVAQPIEAKVNGVEDMIYMSSVIGNDGSYTLRIYFRVGADGDMAQVRVNNLVAQATSSLPQEVNQIGVTVKKKSSDMLGVITLRSPKQSYDSIYLSNYADLNIVERLKRIEGMSDITLLGKKDYSMRIWLNPNKLATLKLSASDVIGAIKTQNIQVAAGKIGGMPAPGDQQYQYVLQTKGRLTSAEEFENIIIRASKKGSLIRLKDVARVEVGAQGYEADGRMNNEPAAVLALYQLPTANALDVMERVKEAMKEYEKSFPDDLVYDIAYDSTEYVETSIDEVYETLVIAVLLVTFVVYVFLQNWRATIIPTLAIPVSIIATFAIMGVMGMTINTISLFG…	MNISKFFIDRPIFAGVLSVLILLAGLLSVFQLPISEYPEVVPPSVVVRAQYPGANPKVIAETVASPLEESINGVEDMLYMQSQANSDGNLTITVNFKLGIDPDKAQQLVQNRVSQAMPRLPEDVQRLGVTTLKSSPTLTMVVHLTSPDNRYDMTYLRNYAVLNVKDRLARLQGVGEVGLFGSGDYAMRVWLDPQKVAQRNLTATEIVNAIREQNIQVAAGTIGASPSNSPLQLSVNAQGRLTTEQEFADIILKTAPDGAVTRLGDVARVELAASQYGLRSLLDNKQAVAIPIFQAPGANALQVSDQVRSTMKELSKDFPSSIKYDIVYDPTQFVRASIKAVVHTLLEAITLVVVVVILFLQTWRASIIPLLAVPVSIIGTFALMLAFGYSINALSLFGM…	98.96	gnl|BL_ORD_ID|315|hsp_num:0	153
355_01417	Malate-2H(+)/Na(+)-lactate antiporter	Strict	710	722.62	tet(35)	95.39	3000481	protein homolog model	n/a	n/a	acridine dye; rifamycin antibiotic; macrolide antibiotic; peptide antibiotic; fluoroquinolone antibiotic; pleuromutilin antibiotic; penam; tetracycline antibiotic; cephalosporin; nitroimidazole antibiotic	antibiotic efflux	ATP-binding cassette (ABC) antibiotic efflux pump	MNLIDFSHSPVSLLPPIVALTLAILTRRVLVSLGVGIALGAVLLNSWSIGGTASYVGTQVSSVFIEDGGINTWNMSIVGFLILLGMTTALLTLSGGTRAFAEWAQSRVKSKRGSKLLAAFLGVFIFVDDYFNSLAVGAISRPVTDRFYVSRAKLAYILDSTAAPMCVIMPASSWGAYIITIIGGILVSHGITEYSALGAYVRLIPMNFYAVFALLMVFAVAWFGLDIGKMREHEIAASQGRGFDKDKENDTQEAHELNEELDIRESEKGKVSDLILPIVTLIIATIASMMYTGGQALAADGKEFALLGAFENTDVGTSLIYGSLLGLAVALFTVLKQGLPLTEITRTLWIGAKSMFGAILILVFAWTIGSVIGDMKTGSYLSTMAQGNINPHWLPVILF…	MCVIMPASSWGAYIITIIGGILVSHGITEYSALGAYVRLIPMNFYAVFALLMVFAVAWFGLDIGKMREHEIAASQGRGFDKDKENDSQEAHDLNEELDIRESEKGKVSDLILPIVTLIVATIASMLYTGGQALAADGKEFVLLGAFENTDVGTSLIYGSLLGLAVALFTVIKQGLPMVEIARTLWIGAKSMFGAILILVFAWTIGSVIGDMKTGSYLSTMAQGNINPHWLPVILFLLSGLMAFSTGTSWGTFGIMLPIAGDMAGATDVALMLPMLSAVLAGAVFGDHCSPISDTTILSSTGARCNHIDHVSTQLPYALSVAFVSCIGFITLGMTASIAFSFIAASITFVIVCAILSWLSKSKMASCQNA	144.44	gnl|BL_ORD_ID|2354|hsp_num:0	1969
355_00297	Beta-lactamase PSE-4	Strict	500	580.867	CARB-22	98.94	3003151	protein homolog model	n/a	n/a	penam	antibiotic inactivation	CARB beta-lactamase	MKKLFLLVGLMVCSTVSYASKLNEDISLIEKQTSGRIGVSVWDTQTDERWDYRGDERFPLMSTFKTLACATMLSDMDSGKLNKNATAKIDERNIVVWSPVMDKLAGQSTRIEHACEAAMLMSDNTAANLVLNEIGGPKAVTLFLRSIGDKATRLDRLEPRLNEAKPGDKRDTTTPNAMVNTLHTLMEDNALSYESRTQLKIWMQDNKVSDSLMRSVLPKGWSIADRSGAGNYGSRGISAMIWKDNYKPVYISIYVTDTDLSLQARDQLVAQISQLILEHYKES	MKKLFLLVGLMVCSTVSYASKLNEDISLIEKQTSGRIGVSVWDTQTDKRWDYRGDERFPLMSTFKTLACATMLSDMDSGKLNKNATAKIDERNIVVWSPVMDKLAGQSTRIEHACEAAMLMSDNTAANLVLNEIGGPKAVTQFLRSIGDKATRLDRLEPRLNEAKPGDKRDTTTPNAMVNTLHTLMEDNALSYESRTQLKIWMQDNKVSDSLMRSVLPKGWSIADRSGAGNYGSRGISAMIWKDNYKPVYISIYVTDTDLSLQARDQLIAQISQLILEHYKES	100	gnl|BL_ORD_ID|342|hsp_num:0	1201
356_05114	Beta-lactamase OXA-10	Strict	500	537.339	OXA-55	94.81	3001813	protein homolog model	n/a	n/a	cephalosporin; penam	antibiotic inactivation	OXA beta-lactamase	MNKGLHRKRLSKRLLLPMLLCLLAQQTQVVAAAQTKVSEVGSEVTAEGWQEVRRWDKLFESAGVKGCLLLWDQKRSLGLSNNLSRAAEGFIPASTFKIPSSLIALQTGAVRDETSRFSWDGKVREIAAWNRDQSFRTAMKYSVVPVYQQLAREIGPKVMAAMVRQLQYGNQDIGGQADSFGLDGQLRITAFQQLDFLQQLHDNKLPVSERSQRIVKQMMLTEASTDYIIRAKTGYGVRHTPAIGWWVGWLELDDNTVYFAINLDLASAGQLPLRQQLVKQVLKQEQLLP	MNKGLHRKRLSKRLLLPMLLCLLAQQTQAVAAEQTKVSDVCSEVTAEGWQEVRRWDKLFESAGVKGSLLLWDQKRSLGLSNNLSRAAEGFIPASTFKLPSSLIALETGAVRDETSRFSWDGKVREIAVWNRDQSFRTAMKYSVVPVYQQLAREIGPKVMAAMVRQLEYGNQDIGGQADSFWLDGQLRITAFQQVDFLRQLHDNKLPVSERSQRIVKQMMLTEASTDYIIRAKTGYGVRRTPAIGWWVGWLELDDNTVYFAVNLDLASASQLPLRQQLVKQVLKQEQLLP	100	gnl|BL_ORD_ID|63|hsp_num:0	1258
356_03901	cAMP-activated global transcriptional regulator CRP	Strict	400	418.313	CRP	95.24	3000518	protein homolog model	n/a	n/a	triclosan; aminocoumarin antibiotic; penam; tetracycline antibiotic; diaminopyrimidine antibiotic; macrolide antibiotic; monobactam; fluoroquinolone antibiotic; antibacterial free fatty acids; acridine dye; glycylcycline; aminoglycoside antibiotic; phenicol antibiotic; carbapenem	antibiotic efflux	resistance-nodulation-cell division (RND) antibiotic efflux pump	MVLGKPQTDPTLEWFLSHCHIHKYPSKSTLIHAGEKAETLYYIVKGSVAVLIKDEEGKEMILSYLNQGDFIGELGLFEEDQERTAWVRAKSPCEVAEISFKKFRQLIQVNPDILMRLSAQMARRLQVTSQKVGDLAFLDVTGRIAQTLLNLAKQPDAMTHPDGMQIKITRQEIGQIVGCSRETVGRILKMLEEQNLISAHGKTIVVYGTR	MVLGKPQTDPTLEWFLSHCHIHKYPSKSKLIHQGEKAETLYYIVKGSVAVLIKDEEGKEMILSYLNQGDFIGELGLFEEGQERSAWVRAKTACEVAEISYKKFRQLIQVNPDILMRLSAQMARRLQVTSEKVGNLAFLDVTGRIAQTLLNLAKQPDAMTHPDGMQIKITRQEIGQIVGCSRETVGRILKMLEDQNLISAHGKTIVVYGTR	100	gnl|BL_ORD_ID|230|hsp_num:0	869
356_00476	Efflux pump membrane transporter BepE	Strict	750	828.165	adeF	43.92	3000777	protein homolog model	n/a	n/a	acridine dye; aminocoumarin antibiotic; glycylcycline; triclosan; aminoglycoside antibiotic; fluoroquinolone antibiotic; tetracycline antibiotic; diaminopyrimidine antibiotic; macrolide antibiotic; monobactam; penam; phenicol antibiotic; antibacterial free fatty acids; carbapenem	antibiotic efflux	resistance-nodulation-cell division (RND) antibiotic efflux pump	MLSKFFIHRPKFALVISLAMTLMGMIALKVLPISEYPQISPTVITVSTMYPGANADVVKKTVAQPIEAKVNGVEDMIYMSSVIGNDGSYTLRIYFRVGADGDMAQVRVNNLVAQATSSLPQEVNQIGVTVKKKSSDMLGVITLRSPKQSYDSIYLSNYADLNIVERLKRIEGMSDITLLGKKDYSMRIWLNPNKLATLKLSASDVIGAIKTQNIQVAAGKIGGMPAPGDQQYQYVLQTKGRLTSAEEFENIIIRASKKGSLIRLKDVARVEVGAQGYEADGRMNNEPAAVLALYQLPTANALDVMERVKEAMKEYEKSFPDDLVYDIAYDSTEYVETSIDEVYETLVIAVLLVTFVVYVFLQNWRATIIPTLAIPVSIIATFAIMGVMGMTINTISLFG…	MNISKFFIDRPIFAGVLSVLILLAGLLSVFQLPISEYPEVVPPSVVVRAQYPGANPKVIAETVASPLEESINGVEDMLYMQSQANSDGNLTITVNFKLGIDPDKAQQLVQNRVSQAMPRLPEDVQRLGVTTLKSSPTLTMVVHLTSPDNRYDMTYLRNYAVLNVKDRLARLQGVGEVGLFGSGDYAMRVWLDPQKVAQRNLTATEIVNAIREQNIQVAAGTIGASPSNSPLQLSVNAQGRLTTEQEFADIILKTAPDGAVTRLGDVARVELAASQYGLRSLLDNKQAVAIPIFQAPGANALQVSDQVRSTMKELSKDFPSSIKYDIVYDPTQFVRASIKAVVHTLLEAITLVVVVVILFLQTWRASIIPLLAVPVSIIGTFALMLAFGYSINALSLFGM…	98.77	gnl|BL_ORD_ID|315|hsp_num:0	153
356_02138	Malate-2H(+)/Na(+)-lactate antiporter	Strict	710	723.005	tet(35)	95.66	3000481	protein homolog model	n/a	n/a	peptide antibiotic; acridine dye; pleuromutilin antibiotic; cephalosporin; tetracycline antibiotic; macrolide antibiotic; fluoroquinolone antibiotic; penam; nitroimidazole antibiotic; rifamycin antibiotic	antibiotic efflux	ATP-binding cassette (ABC) antibiotic efflux pump	MNLIDFSHSPVSLLPPIVALTLAILTRRVLVSLGVGIALGAVLLNSWSIGGTASYVGTQVSSVFIEDGGINTWNMSIVGFLILLGMTTALLTLSGGTRAFAEWAQSRVKSKRGSKLLAAFLGVFIFVDDYFNSLAVGAISRPVTDRFYVSRAKLAYILDSTAAPMCVIMPASSWGAYIITIIGGILVSHGITEYSALGAYVRLIPMNFYAVFALLMVFAVAWFGLDIGKMREHEIAASQGRGFDKDKENDTQEAHELNEELDIRESEKGKVSDLILPIVTLIVATIASMMYTGGQALAADGKEFALLGAFENTDVGTSLIYGSLLGLAVALFTVLKQGLPLTEITRTLWIGAKSMFGAILILVFAWTIGSVIGDMKTGSYLSTMAQGNINPHWLPVILF…	MCVIMPASSWGAYIITIIGGILVSHGITEYSALGAYVRLIPMNFYAVFALLMVFAVAWFGLDIGKMREHEIAASQGRGFDKDKENDSQEAHDLNEELDIRESEKGKVSDLILPIVTLIVATIASMLYTGGQALAADGKEFVLLGAFENTDVGTSLIYGSLLGLAVALFTVIKQGLPMVEIARTLWIGAKSMFGAILILVFAWTIGSVIGDMKTGSYLSTMAQGNINPHWLPVILFLLSGLMAFSTGTSWGTFGIMLPIAGDMAGATDVALMLPMLSAVLAGAVFGDHCSPISDTTILSSTGARCNHIDHVSTQLPYALSVAFVSCIGFITLGMTASIAFSFIAASITFVIVCAILSWLSKSKMASCQNA	144.44	gnl|BL_ORD_ID|2354|hsp_num:0	1969
356_00928	DNA topoisomerase 4 subunit B	Strict	1000	1060.83	Escherichia coli parE conferring resistance to fluoroquinolones	78.98	3003316	protein variant model	D476N		fluoroquinolone antibiotic	antibiotic target alteration	fluoroquinolone resistant parE	MTEQYNAGAIEVLNGLEPVRRRPGMYTDTARPNHLGQEVIDNSVDEALAGHASKVQVILHADQSLEVIDDGRGMPVDIHPEEKVSGVELILCKLHAGGKFSNKNYQFSGGLHGVGISVVNALSKRVEVTVRRDGQVYEIAFEHGDKVSDLTVTGTCGRRNRGTSVHFWPDAKYFDSANFSVTRLVNNLRAKAVLCPGLEITFTDKVNNKDYQWYYEDGLKDYLAEGVKGYPVLPEEPFTGEFSADTEAANWAVIWQPEGGEMITESYVNLIPTAQGGTHVNGLRQGLLDAMREFCEFRNLLPRGVKLTGDDVFDRCSYVLSVKIQDPQFAGQTKERLSSRQTAAFVSGVVKDAFSLWLNEKPQLAEQLAEVCIANAHRRMRASKKVVRKKVASGPALPG…	MTQTYNADAIEVLTGLEPVRRRPGMYTDTTRPNHLGQEVIDNSVDEALAGHAKRVDVILHADQSLEVIDDGRGMPVDIHPEEGVPAVELILCRLHAGGKFSNKNYQFSGGLHGVGISVVNALSKRVEVNVRRDGQVYNIAFENGEKVQDLQVVGTCGKRNTGTSVHFWPDETFFDSPRFSVSRLTHVLKAKAVLCPGVEITFKDEINNTEQRWCYQDGLNDYLAEAVNGLPTLPEKPFIGNFAGDTEAVDWALLWLPEGGELLTESYVNLIPTMQGGTHVNGLRQGLLDAMREFCEYRNILPRGVKLSAEDIWDRCAYVLSVKMQDPQFAGQTKERLSSRQCAAFVSGVVKDAFILWLNQNVQAAELLAEMAISSAQRRMRAAKKVVRKKLTSGPALPG…	99.37	gnl|BL_ORD_ID|126|hsp_num:0	1055
356_04499	Efflux pump membrane transporter BepG	Strict	750	795.808	adeF	42.09	3000777	protein homolog model	n/a	n/a	acridine dye; aminocoumarin antibiotic; glycylcycline; triclosan; aminoglycoside antibiotic; fluoroquinolone antibiotic; tetracycline antibiotic; diaminopyrimidine antibiotic; macrolide antibiotic; monobactam; penam; phenicol antibiotic; antibacterial free fatty acids; carbapenem	antibiotic efflux	resistance-nodulation-cell division (RND) antibiotic efflux pump	MLSRFFIQRPKFALVISIILTLAGAISLAILPVAEYPQISPPSVSVTAYYTGASAEVVEQAIADPIETSVNGVENMIYMSSKSANDGSYSLNVTFDVGTDPDMAQVNVQNRVSQIESKLPQEVRMVGVTVKKRSPDLLMVLNFYSPDGKYDDQFLINYINLNVKDQLARAKGISEVNVIGGGEYAMRVWLDPEKMANLKLTTSDVYAALAEQNVQVAAGRVGAAPYNNPQEVQFNLVTKGRLESVSEFENVVLRANPNGSTVYLKDVARVELGKKFYDGNGKFRGQDASIVALSLQSDANALESGKAVMELLERLSENFPEGMTYETSYDTTVFVAESIKGVVKTLVEAILLVIAVTYLFLGSARATLIPVVAIPVSLIGTFAIMQATGFTINTVTLFG…	MNISKFFIDRPIFAGVLSVLILLAGLLSVFQLPISEYPEVVPPSVVVRAQYPGANPKVIAETVASPLEESINGVEDMLYMQSQANSDGNLTITVNFKLGIDPDKAQQLVQNRVSQAMPRLPEDVQRLGVTTLKSSPTLTMVVHLTSPDNRYDMTYLRNYAVLNVKDRLARLQGVGEVGLFGSGDYAMRVWLDPQKVAQRNLTATEIVNAIREQNIQVAAGTIGASPSNSPLQLSVNAQGRLTTEQEFADIILKTAPDGAVTRLGDVARVELAASQYGLRSLLDNKQAVAIPIFQAPGANALQVSDQVRSTMKELSKDFPSSIKYDIVYDPTQFVRASIKAVVHTLLEAITLVVVVVILFLQTWRASIIPLLAVPVSIIGTFALMLAFGYSINALSLFGM…	99.15	gnl|BL_ORD_ID|315|hsp_num:0	153
356_00482	Beta-lactamase PSE-4	Strict	500	578.941	CARB-23	98.95	3003186	protein homolog model	n/a	n/a	penam	antibiotic inactivation	CARB beta-lactamase	MKKLFLLVGLMVCSIVSYASKLNEDISLIEKQTSGRIGVSVWDTQTDERWDYRGDERFPLMSTFKTLACATMLSDMDSGKLNKNATAKIDERNIVVWSPVMDKLAGQSTRIEHACEAAMLMSDNTAANLVLNEIGGPKAVTLFLRSIGDKATRLDRLEPRLNEAKPGDKRDTTTPNAMVNTLHTLMEDNALSYESRTQLKIWMQDNKVSDSLMRSVLPKGWSIADRSGAGNYGSRGISAMIWKDNYKPVYISIYVTDTDLSLQARDQLIAQISQLILEHYKES	MVRVFTRYSLLNIAKVRIKTKERRTPRMKKLFLLVGLMVCSTVSYASKLNLNEDISLIEKQTSGRIGVSVWDTQTDERWDYRGDERFPLMSTFKTLACATMLSDMDSGKLNKNATAKIDERNIVVWSPVMDKLAGQSTRIEHACEAAMLMSDNTAANLVLNEIGGPKAVTLFLRSIGDKATRLDRLEPRLNEAKPGDKRDTTTPNAMVNTLHTLMEDNALSYESRTQLKIWMQDNKVSDSLMRSVLPKGWSIADRSGAGNYGSRGISAMIWKDNYKPVYISIYVTDTDLSLQARDQLIAQISQLILEHYKES	90.71	gnl|BL_ORD_ID|2253|hsp_num:0	333
356_00948	Peptidoglycan D,D-transpeptidase FtsI	Strict	500	522.702	Haemophilus influenzae PBP3 conferring resistance to beta-lactam antibiotics	46.52	3004446	protein variant model	S385T		penam; cephamycin; cephalosporin	antibiotic target alteration	Penicillin-binding protein mutations conferring resistance to beta-lactam antibiotics	MIRKKTNSKQGNKRKSSAKPKAAVNDTKTAPKAAKVEVEPSFLIRWRFHLLLFFVFCAFALLVARVAYIQIIEPDNLIKQGDLRSIRVKSIPSARGIISDRNGEPLAVSVPVEAVWADPATIFKENALSQKQNWYALADVLGVDRQGLIDKIKRNEKRRFIYLQRQVSPAMANYIRELKLPGIGLKSESRRYYPAGEVSAHLVGVTGIDGHGLEGVERSYDEWLTGEEGKKTIRKDRYGRVVENIAWQDKQEGKSLQLTIDQRLQAIAYRAIKQAVADHRATSGSVVMLDVKTGAVLAMVNAPSYNPNNRTDWQSYKMRNRVITDSMEPGSTIKPFVILAALENGVADKDTIVDTGNGVLRLGGSRVRDVSWVGKASLSMILKKSSNIGVTKLAMQMPV…	MVKFNSSRKSGKSKKTIRKLTAPETVKQNKPQKVFEKCFMRGRYMLSTVLILLGLCALVARAAYVQSINADTLSNEADKRSLRKDEVLSVRGSILDRNGQLLSVSVPMSAIVADPKTMLKENSLADKERIAALAEELGMTENDLVKKIEKNSKSGYLYLARQVELSKANYIRRLKIKGIILETEHRRFYPRVEEAAHVVGYTDIDGNGIEGIEKSFNSLLVGKDGSRTVRKDKRGNIVAHISDEKKYDAQDVTLSIDEKLQSMVYREIKKAVSENNAESGTAVLVDVRTGEVLAMATAPSYNPNNRVGVKSELMRNRAITDTFEPGSTVKPFVVLTALQRGVVKRDEIIDTTSFKLSGKEIVDVAPRAQQTLDEILMNSSNRGVSRLALRMPPSALMET…	97.87	gnl|BL_ORD_ID|1133|hsp_num:0	2886
357_01518	Malate-2H(+)/Na(+)-lactate antiporter	Strict	710	722.62	tet(35)	95.39	3000481	protein homolog model	n/a	n/a	pleuromutilin antibiotic; tetracycline antibiotic; rifamycin antibiotic; penam; peptide antibiotic; acridine dye; fluoroquinolone antibiotic; cephalosporin; macrolide antibiotic; nitroimidazole antibiotic	antibiotic efflux	ATP-binding cassette (ABC) antibiotic efflux pump	MNLIDFSHSPVSLLPPIVALTLAILTRRVLVSLGVGIALGAVLLNSWSIGGTASYVGTQVSSVFIEDGGINTWNMSIVGFLILLGMTTALLTLSGGTRAFAEWAQSRVKSKRGSKLLAAFLGVFIFVDDYFNSLAVGAISRPVTDRFYVSRAKLAYILDSTAAPMCVIMPASSWGAYIITIIGGILVSHGITEYSALGAYVRLIPMNFYAVFALLMVFAVAWFGLDIGKMREHEIAASQGRGFDKDKENDTQEAHELNEELDIRESEKGKVSDLILPIVTLIIATIASMMYTGGQALAADGKEFALLGAFENTDVGTSLIYGSLLGLAVALFTVLKQGLPLTEITRTLWIGAKSMFGAILILVFAWTIGSVIGDMKTGSYLSTMAQGNINPHWLPVILF…	MCVIMPASSWGAYIITIIGGILVSHGITEYSALGAYVRLIPMNFYAVFALLMVFAVAWFGLDIGKMREHEIAASQGRGFDKDKENDSQEAHDLNEELDIRESEKGKVSDLILPIVTLIVATIASMLYTGGQALAADGKEFVLLGAFENTDVGTSLIYGSLLGLAVALFTVIKQGLPMVEIARTLWIGAKSMFGAILILVFAWTIGSVIGDMKTGSYLSTMAQGNINPHWLPVILFLLSGLMAFSTGTSWGTFGIMLPIAGDMAGATDVALMLPMLSAVLAGAVFGDHCSPISDTTILSSTGARCNHIDHVSTQLPYALSVAFVSCIGFITLGMTASIAFSFIAASITFVIVCAILSWLSKSKMASCQNA	144.44	gnl|BL_ORD_ID|2354|hsp_num:0	1969
357_00805	Efflux pump membrane transporter BepG	Strict	750	795.808	adeF	42.09	3000777	protein homolog model	n/a	n/a	acridine dye; carbapenem; aminoglycoside antibiotic; tetracycline antibiotic; glycylcycline; penam; aminocoumarin antibiotic; antibacterial free fatty acids; triclosan; phenicol antibiotic; fluoroquinolone antibiotic; diaminopyrimidine antibiotic; macrolide antibiotic; monobactam	antibiotic efflux	resistance-nodulation-cell division (RND) antibiotic efflux pump	MLSRFFIQRPKFALVISIILTLAGAISLAILPVAEYPQISPPSVSVTAYYTGASAEVVEQAIADPIETSVNGVENMIYMSSKSANDGSYSLNVTFDVGTDPDMAQVNVQNRVSQIESKLPQEVRMVGVTVKKRSPDLLMVLNFYSPDGKYDDQFLINYINLNVKDQLARAKGISEVNVIGGGEYAMRVWLDPEKMANLKLTTSDVYAALAEQNVQVAAGRVGAAPYNNPQEVQFNLVTKGRLESVSEFENVVLRANPNGSTVYLKDVARVELGKKFYDGNGKFRGQDASIVALSLQSDANALESGKAVMELLERLSENFPEGMTYETSYDTTVFVAESIKGVVKTLVEAILLVIAVTYLFLGSARATLIPVVAIPVSLIGTFAIMQATGFTINTVTLFG…	MNISKFFIDRPIFAGVLSVLILLAGLLSVFQLPISEYPEVVPPSVVVRAQYPGANPKVIAETVASPLEESINGVEDMLYMQSQANSDGNLTITVNFKLGIDPDKAQQLVQNRVSQAMPRLPEDVQRLGVTTLKSSPTLTMVVHLTSPDNRYDMTYLRNYAVLNVKDRLARLQGVGEVGLFGSGDYAMRVWLDPQKVAQRNLTATEIVNAIREQNIQVAAGTIGASPSNSPLQLSVNAQGRLTTEQEFADIILKTAPDGAVTRLGDVARVELAASQYGLRSLLDNKQAVAIPIFQAPGANALQVSDQVRSTMKELSKDFPSSIKYDIVYDPTQFVRASIKAVVHTLLEAITLVVVVVILFLQTWRASIIPLLAVPVSIIGTFALMLAFGYSINALSLFGM…	99.15	gnl|BL_ORD_ID|315|hsp_num:0	153
357_02058	DNA topoisomerase 4 subunit B	Strict	1000	1060.83	Escherichia coli parE conferring resistance to fluoroquinolones	78.98	3003316	protein variant model	D476N		fluoroquinolone antibiotic	antibiotic target alteration	fluoroquinolone resistant parE	MTEQYNAGAIEVLNGLEPVRRRPGMYTDTARPNHLGQEVIDNSVDEALAGHASKVQVILHADQSLEVIDDGRGMPVDIHPEEKVSGVELILCKLHAGGKFSNKNYQFSGGLHGVGISVVNALSKRVEVTVRRDGQVYEIAFEHGDKVSDLTVTGTCGRRNRGTSVHFWPDAKYFDSANFSVTRLVNNLRAKAVLCPGLEITFTDKVNNKDYQWYYEDGLKDYLAEGVKGYPVLPEEPFTGEFSADTEAANWAVIWQPEGGEMITESYVNLIPTAQGGTHVNGLRQGLLDAMREFCEFRNLLPRGVKLTGDDVFDRCSYVLSVKIQDPQFAGQTKERLSSRQTAAFVSGVVKDAFSLWLNEKPQLAEQLAEVCIANAHRRMRASKKVVRKKVASGPALPG…	MTQTYNADAIEVLTGLEPVRRRPGMYTDTTRPNHLGQEVIDNSVDEALAGHAKRVDVILHADQSLEVIDDGRGMPVDIHPEEGVPAVELILCRLHAGGKFSNKNYQFSGGLHGVGISVVNALSKRVEVNVRRDGQVYNIAFENGEKVQDLQVVGTCGKRNTGTSVHFWPDETFFDSPRFSVSRLTHVLKAKAVLCPGVEITFKDEINNTEQRWCYQDGLNDYLAEAVNGLPTLPEKPFIGNFAGDTEAVDWALLWLPEGGELLTESYVNLIPTMQGGTHVNGLRQGLLDAMREFCEYRNILPRGVKLSAEDIWDRCAYVLSVKMQDPQFAGQTKERLSSRQCAAFVSGVVKDAFILWLNQNVQAAELLAEMAISSAQRRMRAAKKVVRKKLTSGPALPG…	99.37	gnl|BL_ORD_ID|126|hsp_num:0	1055
357_02078	Peptidoglycan D,D-transpeptidase FtsI	Strict	500	521.931	Haemophilus influenzae PBP3 conferring resistance to beta-lactam antibiotics	46.35	3004446	protein variant model	S385T		penam; cephalosporin; cephamycin	antibiotic target alteration	Penicillin-binding protein mutations conferring resistance to beta-lactam antibiotics	MIRKKTNSKQGNKRKSSAKPKAAVNDTKTAPKAAKVEVEPSFLIRWRFHLLLFFVFCAFALLVARVAYIQIIEPDNLIKQGDLRSIRVKSIPSARGIISDRNGEPLAVSVPVEAVWADPATIFKENALSQKQNWYALADVLGVDRQGLIDKIKRNEKRRFIYLQRQVSPAMANYIRELKLPGIGLKSESRRYYPAGEVSAHLVGVTGIDGHGLEGVERSYDEWLTGEEGKKTIRKDRYGRVVENIAWQDKQEGKSLQLTIDQRLQAIAYRAIKQAVADHRATSGSVVMLDVKTGAVLAMVNAPSYNPNNRTDWQSYKMRNRVITDSMEPGSTIKPFVILAALENGVADKDTVVDTGNGVLRLGGSRVRDVSWVGKASLSMILKKSSNIGVTKLAMQMPV…	MVKFNSSRKSGKSKKTIRKLTAPETVKQNKPQKVFEKCFMRGRYMLSTVLILLGLCALVARAAYVQSINADTLSNEADKRSLRKDEVLSVRGSILDRNGQLLSVSVPMSAIVADPKTMLKENSLADKERIAALAEELGMTENDLVKKIEKNSKSGYLYLARQVELSKANYIRRLKIKGIILETEHRRFYPRVEEAAHVVGYTDIDGNGIEGIEKSFNSLLVGKDGSRTVRKDKRGNIVAHISDEKKYDAQDVTLSIDEKLQSMVYREIKKAVSENNAESGTAVLVDVRTGEVLAMATAPSYNPNNRVGVKSELMRNRAITDTFEPGSTVKPFVVLTALQRGVVKRDEIIDTTSFKLSGKEIVDVAPRAQQTLDEILMNSSNRGVSRLALRMPPSALMET…	97.87	gnl|BL_ORD_ID|1133|hsp_num:0	2886
357_03884	cAMP-activated global transcriptional regulator CRP	Strict	400	418.313	CRP	95.24	3000518	protein homolog model	n/a	n/a	carbapenem; tetracycline antibiotic; penam; diaminopyrimidine antibiotic; antibacterial free fatty acids; triclosan; phenicol antibiotic; fluoroquinolone antibiotic; acridine dye; monobactam; glycylcycline; aminocoumarin antibiotic; macrolide antibiotic; aminoglycoside antibiotic	antibiotic efflux	resistance-nodulation-cell division (RND) antibiotic efflux pump	MVLGKPQTDPTLEWFLSHCHIHKYPSKSTLIHAGEKAETLYYIVKGSVAVLIKDEEGKEMILSYLNQGDFIGELGLFEEDQERTAWVRAKSPCEVAEISFKKFRQLIQVNPDILMRLSAQMARRLQVTSQKVGDLAFLDVTGRIAQTLLNLAKQPDAMTHPDGMQIKITRQEIGQIVGCSRETVGRILKMLEEQNLISAHGKTIVVYGTR	MVLGKPQTDPTLEWFLSHCHIHKYPSKSKLIHQGEKAETLYYIVKGSVAVLIKDEEGKEMILSYLNQGDFIGELGLFEEGQERSAWVRAKTACEVAEISYKKFRQLIQVNPDILMRLSAQMARRLQVTSEKVGNLAFLDVTGRIAQTLLNLAKQPDAMTHPDGMQIKITRQEIGQIVGCSRETVGRILKMLEDQNLISAHGKTIVVYGTR	100	gnl|BL_ORD_ID|230|hsp_num:0	869
357_00119	Efflux pump membrane transporter BepE	Strict	750	830.861	adeF	44.02	3000777	protein homolog model	n/a	n/a	acridine dye; carbapenem; aminoglycoside antibiotic; tetracycline antibiotic; glycylcycline; penam; aminocoumarin antibiotic; antibacterial free fatty acids; triclosan; phenicol antibiotic; fluoroquinolone antibiotic; diaminopyrimidine antibiotic; macrolide antibiotic; monobactam	antibiotic efflux	resistance-nodulation-cell division (RND) antibiotic efflux pump	MLSKFFIHRPKFALVISLAMTLMGMIALKVLPISEYPQISPTVITVSTMYPGANADVVKKTVAQPIEAKVNGVEDMIYMSSVIGNDGSYTLRIYFRVGADGDMAQVRVNNLVAQATSSLPQEVNQIGVTVKKKSSDMLGVITLRSPKQSYDSIYLSNYADLNIVERLKRIEGMSDITLLGKKDYSMRIWLNPNKLATLKLSASDVIGAIKTQNIQVAAGKIGGMPAPGDQQYQYVLQTKGRLTSAEEFENIIIRASKKGSLIRLKDVARVEVGAQGYEADGRMNNEPAAVLALYQLPTANALDVMERVKEAMKEYEKSFPDDLVYDIAYDSTEYVETSIDEVYETLVIAVLLVTFVVYVFLQNWRATIIPTLAIPVSIIATFAIMGVMGMTINTISLFG…	MNISKFFIDRPIFAGVLSVLILLAGLLSVFQLPISEYPEVVPPSVVVRAQYPGANPKVIAETVASPLEESINGVEDMLYMQSQANSDGNLTITVNFKLGIDPDKAQQLVQNRVSQAMPRLPEDVQRLGVTTLKSSPTLTMVVHLTSPDNRYDMTYLRNYAVLNVKDRLARLQGVGEVGLFGSGDYAMRVWLDPQKVAQRNLTATEIVNAIREQNIQVAAGTIGASPSNSPLQLSVNAQGRLTTEQEFADIILKTAPDGAVTRLGDVARVELAASQYGLRSLLDNKQAVAIPIFQAPGANALQVSDQVRSTMKELSKDFPSSIKYDIVYDPTQFVRASIKAVVHTLLEAITLVVVVVILFLQTWRASIIPLLAVPVSIIGTFALMLAFGYSINALSLFGM…	98.77	gnl|BL_ORD_ID|315|hsp_num:0	153
357_00125	Beta-lactamase PSE-4	Perfect	500	585.489	CARB-20	100	3003150	protein homolog model	n/a	n/a	penam	antibiotic inactivation	CARB beta-lactamase	MKKLFLLVGLMVCSTVSYASKLNEDISLIEKQTSGRIGVSVWDTQTDERWDYRGDERFPLMSTFKTLACATMLSDMDSGKLNKNATARIDERNIVVWSPVMDKLAGQSTRIEHACEAAMLMSDNTAANLVLNEIGGPKAVTLFLRSIGDKATRLDRLEPRLNEAKPGDKRDTTTPNAMVNTLHTLMEDNALSYESRTQLKIWMQDNKVSDSLMRSVLPKGWSIADRSGAGNYGSRGISAMIWKDNYKPVYISIYVTDTDLSLQARDQLIAQISQLILEHYKES	MKKLFLLVGLMVCSTVSYASKLNEDISLIEKQTSGRIGVSVWDTQTDERWDYRGDERFPLMSTFKTLACATMLSDMDSGKLNKNATARIDERNIVVWSPVMDKLAGQSTRIEHACEAAMLMSDNTAANLVLNEIGGPKAVTLFLRSIGDKATRLDRLEPRLNEAKPGDKRDTTTPNAMVNTLHTLMEDNALSYESRTQLKIWMQDNKVSDSLMRSVLPKGWSIADRSGAGNYGSRGISAMIWKDNYKPVYISIYVTDTDLSLQARDQLIAQISQLILEHYKES	100	gnl|BL_ORD_ID|1869|hsp_num:0	2110
358_04250	cAMP-activated global transcriptional regulator CRP	Strict	400	418.313	CRP	95.24	3000518	protein homolog model	n/a	n/a	glycylcycline; acridine dye; penam; aminocoumarin antibiotic; tetracycline antibiotic; phenicol antibiotic; diaminopyrimidine antibiotic; triclosan; monobactam; aminoglycoside antibiotic; carbapenem; fluoroquinolone antibiotic; macrolide antibiotic; antibacterial free fatty acids	antibiotic efflux	resistance-nodulation-cell division (RND) antibiotic efflux pump	MVLGKPQTDPTLEWFLSHCHIHKYPSKSTLIHAGEKAETLYYIVKGSVAVLIKDEEGKEMILSYLNQGDFIGELGLFEEDQERTAWVRAKSPCEVAEISFKKFRQLIQVNPDILMRLSAQMARRLQVTSQKVGDLAFLDVTGRIAQTLLNLAKQPDAMTHPDGMQIKITRQEIGQIVGCSRETVGRILKMLEEQNLISAHGKTIVVYGTR	MVLGKPQTDPTLEWFLSHCHIHKYPSKSKLIHQGEKAETLYYIVKGSVAVLIKDEEGKEMILSYLNQGDFIGELGLFEEGQERSAWVRAKTACEVAEISYKKFRQLIQVNPDILMRLSAQMARRLQVTSEKVGNLAFLDVTGRIAQTLLNLAKQPDAMTHPDGMQIKITRQEIGQIVGCSRETVGRILKMLEDQNLISAHGKTIVVYGTR	100	gnl|BL_ORD_ID|230|hsp_num:0	869
358_02765	Efflux pump membrane transporter BepG	Strict	750	795.808	adeF	42.09	3000777	protein homolog model	n/a	n/a	glycylcycline; acridine dye; phenicol antibiotic; tetracycline antibiotic; diaminopyrimidine antibiotic; triclosan; monobactam; penam; aminocoumarin antibiotic; aminoglycoside antibiotic; carbapenem; fluoroquinolone antibiotic; macrolide antibiotic; antibacterial free fatty acids	antibiotic efflux	resistance-nodulation-cell division (RND) antibiotic efflux pump	MLSRFFIQRPKFALVISIILTLAGAISLAILPVAEYPQISPPSVSVTAYYTGASAEVVEQAIADPIETSVNGVENMIYMSSKSANDGSYSLNVTFDVGTDPDMAQVNVQNRVSQIESKLPQEVRMVGVTVKKRSPDLLMVLNFYSPDGKYDDQFLINYINLNVKDQLARAKGISEVNVIGGGEYAMRVWLDPEKMANLKLTTSDVYAALAEQNVQVAAGRVGAAPYNNPQEVQFNLVTKGRLESVSEFENVVLRANPNGSTVYLKDVARVELGKKFYDGNGKFRGQDASIVALSLQSDANALESGKAVMELLERLSENFPEGMTYETSYDTTVFVAESIKGVVKTLVEAILLVIAVTYLFLGSARATLIPVVAIPVSLIGTFAIMQATGFTINTVTLFG…	MNISKFFIDRPIFAGVLSVLILLAGLLSVFQLPISEYPEVVPPSVVVRAQYPGANPKVIAETVASPLEESINGVEDMLYMQSQANSDGNLTITVNFKLGIDPDKAQQLVQNRVSQAMPRLPEDVQRLGVTTLKSSPTLTMVVHLTSPDNRYDMTYLRNYAVLNVKDRLARLQGVGEVGLFGSGDYAMRVWLDPQKVAQRNLTATEIVNAIREQNIQVAAGTIGASPSNSPLQLSVNAQGRLTTEQEFADIILKTAPDGAVTRLGDVARVELAASQYGLRSLLDNKQAVAIPIFQAPGANALQVSDQVRSTMKELSKDFPSSIKYDIVYDPTQFVRASIKAVVHTLLEAITLVVVVVILFLQTWRASIIPLLAVPVSIIGTFALMLAFGYSINALSLFGM…	99.15	gnl|BL_ORD_ID|315|hsp_num:0	153
358_00899	DNA topoisomerase 4 subunit B	Strict	1000	1060.44	Escherichia coli parE conferring resistance to fluoroquinolones	78.82	3003316	protein variant model	D476N		fluoroquinolone antibiotic	antibiotic target alteration	fluoroquinolone resistant parE	MTEQYNAGAIEVLNGLEPVRRRPGMYTDTARPNHLGQEVIDNSVDEALAGHASKVQVILHADQSLEVIDDGRGMPVDIHPEEKVSGVELILCKLHAGGKFSNKNYQFSGGLHGVGISVVNALSKRVEVTVRRDGQVYEIAFEHGDKVSDLTVTGTCGRRNRGTSVHFWPDAKYFDSANFSITRLVNNLRAKAVLCPGLEITFTDKVNNKDYQWYYEDGLKDYLAEGVKGYPVLPEEPFTGEFSADTEAANWAVIWQPEGGEMITESYVNLIPTAQGGTHVNGLRQGLLDAMREFCEFRNLLPRGVKLTGDDVFDRCSYVLSVKIQDPQFAGQTKERLSSRQTAAFVSGVVKDAFSLWLNEKPQLAEQLAEVCIANAHRRMRASKKVVRKKVASGPALPG…	MTQTYNADAIEVLTGLEPVRRRPGMYTDTTRPNHLGQEVIDNSVDEALAGHAKRVDVILHADQSLEVIDDGRGMPVDIHPEEGVPAVELILCRLHAGGKFSNKNYQFSGGLHGVGISVVNALSKRVEVNVRRDGQVYNIAFENGEKVQDLQVVGTCGKRNTGTSVHFWPDETFFDSPRFSVSRLTHVLKAKAVLCPGVEITFKDEINNTEQRWCYQDGLNDYLAEAVNGLPTLPEKPFIGNFAGDTEAVDWALLWLPEGGELLTESYVNLIPTMQGGTHVNGLRQGLLDAMREFCEYRNILPRGVKLSAEDIWDRCAYVLSVKMQDPQFAGQTKERLSSRQCAAFVSGVVKDAFILWLNQNVQAAELLAEMAISSAQRRMRAAKKVVRKKLTSGPALPG…	99.37	gnl|BL_ORD_ID|126|hsp_num:0	1055
358_02333	Efflux pump membrane transporter BepE	Strict	750	831.247	adeF	44.02	3000777	protein homolog model	n/a	n/a	glycylcycline; acridine dye; phenicol antibiotic; tetracycline antibiotic; diaminopyrimidine antibiotic; triclosan; monobactam; penam; aminocoumarin antibiotic; aminoglycoside antibiotic; carbapenem; fluoroquinolone antibiotic; macrolide antibiotic; antibacterial free fatty acids	antibiotic efflux	resistance-nodulation-cell division (RND) antibiotic efflux pump	MLSKFFIHRPKFALVISLAMTLMGMIALKVLPISEYPQISPTVITVSTMYPGANADVVKKTVAQPIEAKVNGVEDMIYMSSVIGNDGSYTLRIYFRVGADGDMAQVRVNNLVAQATSSLPQEVNQIGVTVKKKSSDMLGVITLRSPKQSYDSIYLSNYADLNIVERLKRIEGMSDITLLGKKDYSMRIWLNPNKLATLKLSASDVIGAIKTQNIQVAAGKIGGMPAPGDQQYQYVLQTKGRLTSAEEFENIIIRASKKGSLIRLKDVARVEVGAQGYEADGRMNNEPAAVLALYQLPTANALDVMERVKEAMKEYEKSFPDDLVYDIAYDSTEYVETSIDEVYETLVIAVLLVTFVVYVFLQNWRATIIPTLAIPVSIIATFAIMGVMGMTINTISLFG…	MNISKFFIDRPIFAGVLSVLILLAGLLSVFQLPISEYPEVVPPSVVVRAQYPGANPKVIAETVASPLEESINGVEDMLYMQSQANSDGNLTITVNFKLGIDPDKAQQLVQNRVSQAMPRLPEDVQRLGVTTLKSSPTLTMVVHLTSPDNRYDMTYLRNYAVLNVKDRLARLQGVGEVGLFGSGDYAMRVWLDPQKVAQRNLTATEIVNAIREQNIQVAAGTIGASPSNSPLQLSVNAQGRLTTEQEFADIILKTAPDGAVTRLGDVARVELAASQYGLRSLLDNKQAVAIPIFQAPGANALQVSDQVRSTMKELSKDFPSSIKYDIVYDPTQFVRASIKAVVHTLLEAITLVVVVVILFLQTWRASIIPLLAVPVSIIGTFALMLAFGYSINALSLFGM…	98.77	gnl|BL_ORD_ID|315|hsp_num:0	153
358_00919	Peptidoglycan D,D-transpeptidase FtsI	Strict	500	523.857	Haemophilus influenzae PBP3 conferring resistance to beta-lactam antibiotics	46.7	3004446	protein variant model	S385T		cephamycin; cephalosporin; penam	antibiotic target alteration	Penicillin-binding protein mutations conferring resistance to beta-lactam antibiotics	MIRKKTNAKQGNKRKSSAKPKAAVNDTKTAPKAAKVEVEPSFLIRWRFHLLLFFVFCAFALLVARVAYIQIIEPDNLIKQGDLRSIRVKSIPSARGIISDRNGEPLAVSVPVEAVWADPATILKENALSQKQNWYALADVLGVDRQGLIDKIKRNEKRRFIYLQRQVSPAMANYIRELKLPGIGLKSESRRYYPAGEVSAHLVGVTGIDGHGLEGVERSYDEWLTGEEGKKTIRKDRYGRVVENIAWQDKQEGKSLQLTIDQRLQAIAYRAIKQAVADHRATSGSVVMLDVKTGAVLAMVNAPSYNPNNRTDWQSYKMRNRVITDSMEPGSTIKPFVILAALENGVADKDTIVDTGNGVLRLGGSRVRDVSWVGKASLSMILKKSSNIGVTKLAMQMPV…	MVKFNSSRKSGKSKKTIRKLTAPETVKQNKPQKVFEKCFMRGRYMLSTVLILLGLCALVARAAYVQSINADTLSNEADKRSLRKDEVLSVRGSILDRNGQLLSVSVPMSAIVADPKTMLKENSLADKERIAALAEELGMTENDLVKKIEKNSKSGYLYLARQVELSKANYIRRLKIKGIILETEHRRFYPRVEEAAHVVGYTDIDGNGIEGIEKSFNSLLVGKDGSRTVRKDKRGNIVAHISDEKKYDAQDVTLSIDEKLQSMVYREIKKAVSENNAESGTAVLVDVRTGEVLAMATAPSYNPNNRVGVKSELMRNRAITDTFEPGSTVKPFVVLTALQRGVVKRDEIIDTTSFKLSGKEIVDVAPRAQQTLDEILMNSSNRGVSRLALRMPPSALMET…	97.87	gnl|BL_ORD_ID|1133|hsp_num:0	2886
358_01162	Malate-2H(+)/Na(+)-lactate antiporter	Strict	710	722.62	tet(35)	95.39	3000481	protein homolog model	n/a	n/a	rifamycin antibiotic; acridine dye; penam; cephalosporin; peptide antibiotic; tetracycline antibiotic; nitroimidazole antibiotic; pleuromutilin antibiotic; fluoroquinolone antibiotic; macrolide antibiotic	antibiotic efflux	ATP-binding cassette (ABC) antibiotic efflux pump	MNLIDFSHSPVSLLPPIVALTLAILTRRVLVSLGVGIALGAVLLNSWSIGGTASYVGTQVSSVFIEDGGINTWNMSIVGFLILLGMTTALLTLSGGTRAFAEWAQSRVKSKRGSKLLAAFLGVFIFVDDYFNSLAVGAISRPVTDRFYVSRAKLAYILDSTAAPMCVIMPASSWGAYIITIIGGILVSHGITEYSALGAYVRLIPMNFYAVFALLMVFAVAWFGLDIGKMREHEIAASQGRGFDKDKENDTQEAHELNEELDIRESEKGKVSDLILPIVTLIIATIASMMYTGGQALAADGKEFALLGAFENTDVGTSLIYGSLLGLAVALFTVLKQGLPLTEITRTLWIGAKSMFGAILILVFAWTIGSVIGDMKTGSYLSTMAQGNINPHWLPVILF…	MCVIMPASSWGAYIITIIGGILVSHGITEYSALGAYVRLIPMNFYAVFALLMVFAVAWFGLDIGKMREHEIAASQGRGFDKDKENDSQEAHDLNEELDIRESEKGKVSDLILPIVTLIVATIASMLYTGGQALAADGKEFVLLGAFENTDVGTSLIYGSLLGLAVALFTVIKQGLPMVEIARTLWIGAKSMFGAILILVFAWTIGSVIGDMKTGSYLSTMAQGNINPHWLPVILFLLSGLMAFSTGTSWGTFGIMLPIAGDMAGATDVALMLPMLSAVLAGAVFGDHCSPISDTTILSSTGARCNHIDHVSTQLPYALSVAFVSCIGFITLGMTASIAFSFIAASITFVIVCAILSWLSKSKMASCQNA	144.44	gnl|BL_ORD_ID|2354|hsp_num:0	1969
358_02327	Beta-lactamase PSE-4	Perfect	500	585.104	CARB-18	100	3003174	protein homolog model	n/a	n/a	penam	antibiotic inactivation	CARB beta-lactamase	MKKLFLLVGLMVCSTVSYASKLNEDISLIEKQTSGRIGVSVWDTQTDERWDYRGDERFPLMSTFKTLACATMLSDMDSGKLNKNATAKIDERNIVVWSPVMDKLAGQSTRIEHACEAAMLMSDNTAANLVLNEIGGPKAVTLFLRSIGDKATRLDRLEPRLNEAKPGDKRDTTTPNAMVNTLHTLMEDNALSYESRTQLKIWMQDNKVSDSLMRSVLPKGWSIADRSGAGNYGSRGISAMIWKDNYKPVYISIYVTDTDLSLQARDQLIAQISQLILEHYKES	MKKLFLLVGLMVCSTVSYASKLNEDISLIEKQTSGRIGVSVWDTQTDERWDYRGDERFPLMSTFKTLACATMLSDMDSGKLNKNATAKIDERNIVVWSPVMDKLAGQSTRIEHACEAAMLMSDNTAANLVLNEIGGPKAVTLFLRSIGDKATRLDRLEPRLNEAKPGDKRDTTTPNAMVNTLHTLMEDNALSYESRTQLKIWMQDNKVSDSLMRSVLPKGWSIADRSGAGNYGSRGISAMIWKDNYKPVYISIYVTDTDLSLQARDQLIAQISQLILEHYKES	100	gnl|BL_ORD_ID|1328|hsp_num:0	2039
360_02898	Peptidoglycan D,D-transpeptidase FtsI	Strict	500	522.702	Haemophilus influenzae PBP3 conferring resistance to beta-lactam antibiotics	46.52	3004446	protein variant model	S385T		cephalosporin; penam; cephamycin	antibiotic target alteration	Penicillin-binding protein mutations conferring resistance to beta-lactam antibiotics	MIRKKTNAKQGNKRKSSAKPKAAVNDTKTAPKAAKVEVEPSFLIRWRFHLLLFFVFCAFALLVARVAYIQIIEPDNLIKQGDLRSIRVKSIPSARGIISDRNGEPLAVSVPVEAVWADPATIFKENALSQKQNWYALADVLGVDRQGLIDKIKRNEKRRFIYLQRQVSPAMANYIRELKLPGIGLKSESRRYYPAGEVSAHLVGVTGIDGHGLEGVERSYDEWLTGEEGKKTIRKDRYGRVVENIAWQDKQEGKSLQLTIDQRLQAIAYRAIKQAVADHRATSGSVVMLDVKTGAVLAMVNAPSYNPNNRTDWQSYKMRNRVITDSMEPGSTIKPFVILAALENGVADKDTIVDTGNGVLRLGGSRVRDVSWVGKASLSMILKKSSNIGVTKLAMQMPV…	MVKFNSSRKSGKSKKTIRKLTAPETVKQNKPQKVFEKCFMRGRYMLSTVLILLGLCALVARAAYVQSINADTLSNEADKRSLRKDEVLSVRGSILDRNGQLLSVSVPMSAIVADPKTMLKENSLADKERIAALAEELGMTENDLVKKIEKNSKSGYLYLARQVELSKANYIRRLKIKGIILETEHRRFYPRVEEAAHVVGYTDIDGNGIEGIEKSFNSLLVGKDGSRTVRKDKRGNIVAHISDEKKYDAQDVTLSIDEKLQSMVYREIKKAVSENNAESGTAVLVDVRTGEVLAMATAPSYNPNNRVGVKSELMRNRAITDTFEPGSTVKPFVVLTALQRGVVKRDEIIDTTSFKLSGKEIVDVAPRAQQTLDEILMNSSNRGVSRLALRMPPSALMET…	97.87	gnl|BL_ORD_ID|1133|hsp_num:0	2886
360_00008	Efflux pump membrane transporter BepG	Strict	750	793.882	adeF	42.59	3000777	protein homolog model	n/a	n/a	phenicol antibiotic; glycylcycline; fluoroquinolone antibiotic; monobactam; tetracycline antibiotic; diaminopyrimidine antibiotic; antibacterial free fatty acids; aminoglycoside antibiotic; macrolide antibiotic; triclosan; penam; carbapenem; aminocoumarin antibiotic; acridine dye	antibiotic efflux	resistance-nodulation-cell division (RND) antibiotic efflux pump	MLSRFFIQRPKFALVISIILTLAGAISLAILPVAEYPQISPPSVSVTAYYTGASAEVVEQAIADPIETSVNGVENMIYMSSKSANDGSYSLNVTFDVGTDPDMAQVNVQNRVSQIESKLPQEVRMVGVTVKKRSPDLLMVLNFYSPDGKYDDQFLINYINLNVKDQLARAKGISEVNVIGGGEYAMRVWLDPEKMANLKLTTSDVYAALAEQNVQVAAGRVGAAPYNNPQEVQFNLVTKGRLESVSEFENVVLRANPNGSTVYLKDVARVELGKKFYDGNGKFRGQDASIVALSLQSDANALESGKAVMELLERLSENFPEGMTYETSYDTTVFVAESIKGVVKTLVEAILLVIAVTYLFLGSARATLIPVVAIPVSLIGTFAIMQATGFTINTVTLFG…	MNISKFFIDRPIFAGVLSVLILLAGLLSVFQLPISEYPEVVPPSVVVRAQYPGANPKVIAETVASPLEESINGVEDMLYMQSQANSDGNLTITVNFKLGIDPDKAQQLVQNRVSQAMPRLPEDVQRLGVTTLKSSPTLTMVVHLTSPDNRYDMTYLRNYAVLNVKDRLARLQGVGEVGLFGSGDYAMRVWLDPQKVAQRNLTATEIVNAIREQNIQVAAGTIGASPSNSPLQLSVNAQGRLTTEQEFADIILKTAPDGAVTRLGDVARVELAASQYGLRSLLDNKQAVAIPIFQAPGANALQVSDQVRSTMKELSKDFPSSIKYDIVYDPTQFVRASIKAVVHTLLEAITLVVVVVILFLQTWRASIIPLLAVPVSIIGTFALMLAFGYSINALSLFGM…	99.15	gnl|BL_ORD_ID|315|hsp_num:0	153
360_04080	cAMP-activated global transcriptional regulator CRP	Strict	400	418.313	CRP	95.24	3000518	protein homolog model	n/a	n/a	glycylcycline; fluoroquinolone antibiotic; tetracycline antibiotic; diaminopyrimidine antibiotic; macrolide antibiotic; phenicol antibiotic; carbapenem; antibacterial free fatty acids; triclosan; monobactam; aminoglycoside antibiotic; penam; aminocoumarin antibiotic; acridine dye	antibiotic efflux	resistance-nodulation-cell division (RND) antibiotic efflux pump	MVLGKPQTDPTLEWFLSHCHIHKYPSKSTLIHAGEKAETLYYIVKGSVAVLIKDEEGKEMILSYLNQGDFIGELGLFEEDQERTAWVRAKSPCEVAEISFKKFRQLIQVNPDILMRLSAQMARRLQVTSQKVGDLAFLDVTGRIAQTLLNLAKQPDAMTHPDGMQIKITRQEIGQIVGCSRETVGRILKMLEEQNLISAHGKTIVVYGTR	MVLGKPQTDPTLEWFLSHCHIHKYPSKSKLIHQGEKAETLYYIVKGSVAVLIKDEEGKEMILSYLNQGDFIGELGLFEEGQERSAWVRAKTACEVAEISYKKFRQLIQVNPDILMRLSAQMARRLQVTSEKVGNLAFLDVTGRIAQTLLNLAKQPDAMTHPDGMQIKITRQEIGQIVGCSRETVGRILKMLEDQNLISAHGKTIVVYGTR	100	gnl|BL_ORD_ID|230|hsp_num:0	869
360_01431	Efflux pump membrane transporter BepE	Strict	750	828.165	adeF	43.92	3000777	protein homolog model	n/a	n/a	phenicol antibiotic; glycylcycline; fluoroquinolone antibiotic; monobactam; tetracycline antibiotic; diaminopyrimidine antibiotic; antibacterial free fatty acids; aminoglycoside antibiotic; macrolide antibiotic; triclosan; penam; carbapenem; aminocoumarin antibiotic; acridine dye	antibiotic efflux	resistance-nodulation-cell division (RND) antibiotic efflux pump	MLSKFFIHRPKFALVISLAMTLMGMIALKVLPISEYPQISPTVITVSTMYPGANADVVKKTVAQPIEAKVNGVEDMIYMSSVIGNDGSYTLRIYFRVGADGDMAQVRVNNLVAQATSSLPQEVNQIGVTVKKKSSDMLGVITLRSPKQSYDSIYLSNYADLNIVERLKRIEGMSDITLLGKKDYSMRIWLNPNKLATLKLSASDVIGAIKTQNIQVAAGKIGGMPAPGDQQYQYVLQTKGRLTSAEEFENIIIRASKKGSLIRLKDVARVEVGAQGYEADGRMNNEPAAVLALYQLPTANALDVMERVKEAMKEYEKSFPDDLVYDIAYDSTEYVETSIDEVYETLVIAVLLVTFVVYVFLQNWRATIIPTLAIPVSIIATFAIMGVMGMTINTISLFG…	MNISKFFIDRPIFAGVLSVLILLAGLLSVFQLPISEYPEVVPPSVVVRAQYPGANPKVIAETVASPLEESINGVEDMLYMQSQANSDGNLTITVNFKLGIDPDKAQQLVQNRVSQAMPRLPEDVQRLGVTTLKSSPTLTMVVHLTSPDNRYDMTYLRNYAVLNVKDRLARLQGVGEVGLFGSGDYAMRVWLDPQKVAQRNLTATEIVNAIREQNIQVAAGTIGASPSNSPLQLSVNAQGRLTTEQEFADIILKTAPDGAVTRLGDVARVELAASQYGLRSLLDNKQAVAIPIFQAPGANALQVSDQVRSTMKELSKDFPSSIKYDIVYDPTQFVRASIKAVVHTLLEAITLVVVVVILFLQTWRASIIPLLAVPVSIIGTFALMLAFGYSINALSLFGM…	98.77	gnl|BL_ORD_ID|315|hsp_num:0	153
360_02918	DNA topoisomerase 4 subunit B	Strict	1000	1060.83	Escherichia coli parE conferring resistance to fluoroquinolones	78.98	3003316	protein variant model	D476N		fluoroquinolone antibiotic	antibiotic target alteration	fluoroquinolone resistant parE	MTEQYNAGAIEVLNGLEPVRRRPGMYTDTARPNHLGQEVIDNSVDEALAGHASKVQVILHADQSLEVIDDGRGMPVDIHPEEKVSGVELILCKLHAGGKFSNKNYQFSGGLHGVGISVVNALSKRVEVTVRRDGQVYEIAFEHGDKVSDLTVTGTCGRRNRGTSVHFWPDAKYFDSANFSVTRLVNNLRAKAVLCPGLEITFTDKVNNKDYQWYYEDGLKDYLAEGVKGYPVLPEEPFTGEFSADTEAANWAVIWQPEGGEMITESYVNLIPTAQGGTHVNGLRQGLLDAMREFCEFRNLLPRGVKLTGDDVFDRCSYVLSVKIQDPQFAGQTKERLSSRQTAAFVSGVVKDAFSLWLNEKPQLAEQLAEVCIANAHRRMRASKKVVRKKVASGPALPG…	MTQTYNADAIEVLTGLEPVRRRPGMYTDTTRPNHLGQEVIDNSVDEALAGHAKRVDVILHADQSLEVIDDGRGMPVDIHPEEGVPAVELILCRLHAGGKFSNKNYQFSGGLHGVGISVVNALSKRVEVNVRRDGQVYNIAFENGEKVQDLQVVGTCGKRNTGTSVHFWPDETFFDSPRFSVSRLTHVLKAKAVLCPGVEITFKDEINNTEQRWCYQDGLNDYLAEAVNGLPTLPEKPFIGNFAGDTEAVDWALLWLPEGGELLTESYVNLIPTMQGGTHVNGLRQGLLDAMREFCEYRNILPRGVKLSAEDIWDRCAYVLSVKMQDPQFAGQTKERLSSRQCAAFVSGVVKDAFILWLNQNVQAAELLAEMAISSAQRRMRAAKKVVRKKLTSGPALPG…	99.37	gnl|BL_ORD_ID|126|hsp_num:0	1055
360_01919	Malate-2H(+)/Na(+)-lactate antiporter	Strict	710	723.005	tet(35)	95.66	3000481	protein homolog model	n/a	n/a	cephalosporin; fluoroquinolone antibiotic; nitroimidazole antibiotic; tetracycline antibiotic; rifamycin antibiotic; pleuromutilin antibiotic; penam; macrolide antibiotic; peptide antibiotic; acridine dye	antibiotic efflux	ATP-binding cassette (ABC) antibiotic efflux pump	MNLIDFSHSPVSLLPPIVALTLAILTRRVLVSLGVGIALGAVLLNNWSIGGTASYVGTQVSSVFIEDGGINTWNMSIVGFLILLGMTTALLTLSGGTRAFAEWAQSRVKSKRGSKLLAAFLGVFIFVDDYFNSLAVGAISRPVTDRFYVSRAKLAYILDSTAAPMCVIMPASSWGAYIITIIGGILVSHGITEYSALGAYVRLIPMNFYAVFALLMVFAVAWFGLDIGKMREHEIAASQGRGFDKDKENDTQEAHELNEELDIRESEKGKVSDLILPIVTLIVATIASMMYTGGQALAADGKEFALLGAFENTDVGTSLIYGSLLGLAVALFTVLKQGLPLTEITRTLWIGAKSMFGAILILVFAWTIGSVIGDMKTGSYLSTMAQGNINPHWLPVILF…	MCVIMPASSWGAYIITIIGGILVSHGITEYSALGAYVRLIPMNFYAVFALLMVFAVAWFGLDIGKMREHEIAASQGRGFDKDKENDSQEAHDLNEELDIRESEKGKVSDLILPIVTLIVATIASMLYTGGQALAADGKEFVLLGAFENTDVGTSLIYGSLLGLAVALFTVIKQGLPMVEIARTLWIGAKSMFGAILILVFAWTIGSVIGDMKTGSYLSTMAQGNINPHWLPVILFLLSGLMAFSTGTSWGTFGIMLPIAGDMAGATDVALMLPMLSAVLAGAVFGDHCSPISDTTILSSTGARCNHIDHVSTQLPYALSVAFVSCIGFITLGMTASIAFSFIAASITFVIVCAILSWLSKSKMASCQNA	144.44	gnl|BL_ORD_ID|2354|hsp_num:0	1969
360_01437	Beta-lactamase PSE-4	Perfect	500	585.104	CARB-18	100	3003174	protein homolog model	n/a	n/a	penam	antibiotic inactivation	CARB beta-lactamase	MKKLFLLVGLMVCSTVSYASKLNEDISLIEKQTSGRIGVSVWDTQTDERWDYRGDERFPLMSTFKTLACATMLSDMDSGKLNKNATAKIDERNIVVWSPVMDKLAGQSTRIEHACEAAMLMSDNTAANLVLNEIGGPKAVTLFLRSIGDKATRLDRLEPRLNEAKPGDKRDTTTPNAMVNTLHTLMEDNALSYESRTQLKIWMQDNKVSDSLMRSVLPKGWSIADRSGAGNYGSRGISAMIWKDNYKPVYISIYVTDTDLSLQARDQLIAQISQLILEHYKES	MKKLFLLVGLMVCSTVSYASKLNEDISLIEKQTSGRIGVSVWDTQTDERWDYRGDERFPLMSTFKTLACATMLSDMDSGKLNKNATAKIDERNIVVWSPVMDKLAGQSTRIEHACEAAMLMSDNTAANLVLNEIGGPKAVTLFLRSIGDKATRLDRLEPRLNEAKPGDKRDTTTPNAMVNTLHTLMEDNALSYESRTQLKIWMQDNKVSDSLMRSVLPKGWSIADRSGAGNYGSRGISAMIWKDNYKPVYISIYVTDTDLSLQARDQLIAQISQLILEHYKES	100	gnl|BL_ORD_ID|1328|hsp_num:0	2039
362_01796	Malate-2H(+)/Na(+)-lactate antiporter	Strict	710	723.005	tet(35)	95.66	3000481	protein homolog model	n/a	n/a	fluoroquinolone antibiotic; acridine dye; tetracycline antibiotic; macrolide antibiotic; peptide antibiotic; nitroimidazole antibiotic; rifamycin antibiotic; pleuromutilin antibiotic; penam; cephalosporin	antibiotic efflux	ATP-binding cassette (ABC) antibiotic efflux pump	MNLIDFSHSPVSLLPPIVALTLAILTRRVLVSLGVGIALGAVLLNSWSIGGTASYVGTQVSSVFIEDGGINTWNMSIVGFLILLGMTTALLTLSGGTRAFAEWAQSRVKSKRGSKLLAAFLGVFIFVDDYFNSLAVGAISRPVTDRFYVSRAKLAYILDSTAAPMCVIMPASSWGAYIITIIGGILVSHGITEYSALGAYVRLIPMNFYAVFALLMVFAVAWFGLDIGKMREHEIAASQGRGFDKDKENDTQEAHELNEELDIRESEKGKVSDLILPIVTLIVATIASMMYTGGQALAADGKEFALLGAFENTDVGTSLIYGSLLGLAVALFTVLKQGLPLTEITRTLWIGAKSMFGAILILVFAWTIGSVIGDMKTGSYLSTMAQGNINPHWLPVILF…	MCVIMPASSWGAYIITIIGGILVSHGITEYSALGAYVRLIPMNFYAVFALLMVFAVAWFGLDIGKMREHEIAASQGRGFDKDKENDSQEAHDLNEELDIRESEKGKVSDLILPIVTLIVATIASMLYTGGQALAADGKEFVLLGAFENTDVGTSLIYGSLLGLAVALFTVIKQGLPMVEIARTLWIGAKSMFGAILILVFAWTIGSVIGDMKTGSYLSTMAQGNINPHWLPVILFLLSGLMAFSTGTSWGTFGIMLPIAGDMAGATDVALMLPMLSAVLAGAVFGDHCSPISDTTILSSTGARCNHIDHVSTQLPYALSVAFVSCIGFITLGMTASIAFSFIAASITFVIVCAILSWLSKSKMASCQNA	144.44	gnl|BL_ORD_ID|2354|hsp_num:0	1969
362_00999	DNA topoisomerase 4 subunit B	Strict	1000	1060.83	Escherichia coli parE conferring resistance to fluoroquinolones	78.98	3003316	protein variant model	D476N		fluoroquinolone antibiotic	antibiotic target alteration	fluoroquinolone resistant parE	MTEQYNAGAIEVLNGLEPVRRRPGMYTDTARPNHLGQEVIDNSVDEALAGHASKVQVILHADQSLEVIDDGRGMPVDIHPEEKVSGVELILCKLHAGGKFSNKNYQFSGGLHGVGISVVNALSKRVEVTVRRDGQVYEIAFEHGDKVSDLTVTGTCGRRNRGTSVHFWPDAKYFDSANFSVTRLVNNLRAKAVLCPGLEITFTDKVNNKDYQWYYEDGLKDYLAEGVKGYPVLPEEPFTGEFSADTEAANWAVIWQPEGGEMITESYVNLIPTAQGGTHVNGLRQGLLDAMREFCEFRNLLPRGVKLTGDDVFDRCSYVLSVKIQDPQFAGQTKERLSSRQTAAFVSGVVKDAFSLWLNEKPQLAEQLAEVCIANAHRRMRASKKVVRKKVASGPALPG…	MTQTYNADAIEVLTGLEPVRRRPGMYTDTTRPNHLGQEVIDNSVDEALAGHAKRVDVILHADQSLEVIDDGRGMPVDIHPEEGVPAVELILCRLHAGGKFSNKNYQFSGGLHGVGISVVNALSKRVEVNVRRDGQVYNIAFENGEKVQDLQVVGTCGKRNTGTSVHFWPDETFFDSPRFSVSRLTHVLKAKAVLCPGVEITFKDEINNTEQRWCYQDGLNDYLAEAVNGLPTLPEKPFIGNFAGDTEAVDWALLWLPEGGELLTESYVNLIPTMQGGTHVNGLRQGLLDAMREFCEYRNILPRGVKLSAEDIWDRCAYVLSVKMQDPQFAGQTKERLSSRQCAAFVSGVVKDAFILWLNQNVQAAELLAEMAISSAQRRMRAAKKVVRKKLTSGPALPG…	99.37	gnl|BL_ORD_ID|126|hsp_num:0	1055
362_01019	Peptidoglycan D,D-transpeptidase FtsI	Strict	500	522.702	Haemophilus influenzae PBP3 conferring resistance to beta-lactam antibiotics	46.52	3004446	protein variant model	S385T		penam; cephalosporin; cephamycin	antibiotic target alteration	Penicillin-binding protein mutations conferring resistance to beta-lactam antibiotics	MIRKKTNAKQGNKRKSSAKPKAAVNDTKTAPKAAKVEVEPSFLIRWRFHLLLFFVFCAFALLVARVAYIQIIEPDNLIKQGDLRSIRVKSIPSARGIISDRNGEPLAVSVPVEAVWADPATIFKENALSQKQNWYALADVLGVDRQGLIDKIKRNEKRRFIYLQRQVSPAMANYIRELKLPGIGLKSESRRYYPAGEVSAHLVGVTGIDGHGLEGVERSYDEWLTGEEGKKTIRKDRYGRVVENIAWQDKQEGKSLQLTIDQRLQAIAYRAIKQAVADHRATSGSVVMLDVKTGAVLAMVNAPSYNPNNRTDWQSYKMRNRVITDSMEPGSTIKPFVILAALENGVADKDTIVDTGNGVLRLGGSRVRDVSWVGKASLSMILKKSSNIGVTKLAMQMPV…	MVKFNSSRKSGKSKKTIRKLTAPETVKQNKPQKVFEKCFMRGRYMLSTVLILLGLCALVARAAYVQSINADTLSNEADKRSLRKDEVLSVRGSILDRNGQLLSVSVPMSAIVADPKTMLKENSLADKERIAALAEELGMTENDLVKKIEKNSKSGYLYLARQVELSKANYIRRLKIKGIILETEHRRFYPRVEEAAHVVGYTDIDGNGIEGIEKSFNSLLVGKDGSRTVRKDKRGNIVAHISDEKKYDAQDVTLSIDEKLQSMVYREIKKAVSENNAESGTAVLVDVRTGEVLAMATAPSYNPNNRVGVKSELMRNRAITDTFEPGSTVKPFVVLTALQRGVVKRDEIIDTTSFKLSGKEIVDVAPRAQQTLDEILMNSSNRGVSRLALRMPPSALMET…	97.87	gnl|BL_ORD_ID|1133|hsp_num:0	2886
362_00161	Efflux pump membrane transporter BepG	Strict	750	793.882	adeF	42.59	3000777	protein homolog model	n/a	n/a	triclosan; fluoroquinolone antibiotic; diaminopyrimidine antibiotic; monobactam; acridine dye; macrolide antibiotic; carbapenem; tetracycline antibiotic; glycylcycline; phenicol antibiotic; penam; antibacterial free fatty acids; aminocoumarin antibiotic; aminoglycoside antibiotic	antibiotic efflux	resistance-nodulation-cell division (RND) antibiotic efflux pump	MLSRFFIQRPKFALVISIILTLAGAISLAILPVAEYPQISPPSVSVTAYYTGASAEVVEQAIADPIETSVNGVENMIYMSSKSANDGSYSLNVTFDVGTDPDMAQVNVQNRVSQIESKLPQEVRMVGVTVKKRSPDLLMVLNFYSPDGKYDDQFLINYINLNVKDQLARAKGISEVNVIGGGEYAMRVWLDPEKMANLKLTTSDVYAALAEQNVQVAAGRVGAAPYNNPQEVQFNLVTKGRLESVSEFENVVLRANPNGSTVYLKDVARVELGKKFYDGNGKFRGQDASIVALSLQSDANALESGKAVMELLERLSENFPEGMTYETSYDTTVFVAESIKGVVKTLVEAILLVIAVTYLFLGSARATLIPVVAIPVSLIGTFAIMQATGFTINTVTLFG…	MNISKFFIDRPIFAGVLSVLILLAGLLSVFQLPISEYPEVVPPSVVVRAQYPGANPKVIAETVASPLEESINGVEDMLYMQSQANSDGNLTITVNFKLGIDPDKAQQLVQNRVSQAMPRLPEDVQRLGVTTLKSSPTLTMVVHLTSPDNRYDMTYLRNYAVLNVKDRLARLQGVGEVGLFGSGDYAMRVWLDPQKVAQRNLTATEIVNAIREQNIQVAAGTIGASPSNSPLQLSVNAQGRLTTEQEFADIILKTAPDGAVTRLGDVARVELAASQYGLRSLLDNKQAVAIPIFQAPGANALQVSDQVRSTMKELSKDFPSSIKYDIVYDPTQFVRASIKAVVHTLLEAITLVVVVVILFLQTWRASIIPLLAVPVSIIGTFALMLAFGYSINALSLFGM…	99.15	gnl|BL_ORD_ID|315|hsp_num:0	153
362_01316	Beta-lactamase PSE-4	Strict	500	579.326	CARB-22	98.94	3003151	protein homolog model	n/a	n/a	penam	antibiotic inactivation	CARB beta-lactamase	MKKLFLLVGLMVCSTVSYASNLNEDISLIEKQTSGRIGVSVWDTQTDERWDYRGDERFPLMSTFKTLACATMLSDMDSGKLNKNATAKIDERNIVVWSPVMDKLAGQSTRIEHACEAAMLMSDNTAANLVLNEIGGPKAVTLFLRSIGDKATRLDRLEPRLNEAKPGDKRDTTTPNAMVNTLHTLMEDNALSYESRTQLKIWMQDNKVSDSLMRSVLPKGWSIADRSGAGNYGSRGISAMIWKDNYKPVYISIYVTDTDLSLQARDQLIAQISQLILEHYKES	MKKLFLLVGLMVCSTVSYASKLNEDISLIEKQTSGRIGVSVWDTQTDKRWDYRGDERFPLMSTFKTLACATMLSDMDSGKLNKNATAKIDERNIVVWSPVMDKLAGQSTRIEHACEAAMLMSDNTAANLVLNEIGGPKAVTQFLRSIGDKATRLDRLEPRLNEAKPGDKRDTTTPNAMVNTLHTLMEDNALSYESRTQLKIWMQDNKVSDSLMRSVLPKGWSIADRSGAGNYGSRGISAMIWKDNYKPVYISIYVTDTDLSLQARDQLIAQISQLILEHYKES	100	gnl|BL_ORD_ID|342|hsp_num:0	1201
362_03971	cAMP-activated global transcriptional regulator CRP	Strict	400	418.313	CRP	95.24	3000518	protein homolog model	n/a	n/a	monobactam; triclosan; carbapenem; glycylcycline; phenicol antibiotic; antibacterial free fatty acids; aminoglycoside antibiotic; fluoroquinolone antibiotic; diaminopyrimidine antibiotic; tetracycline antibiotic; acridine dye; macrolide antibiotic; penam; aminocoumarin antibiotic	antibiotic efflux	resistance-nodulation-cell division (RND) antibiotic efflux pump	MVLGKPQTDPTLEWFLSHCHIHKYPSKSTLIHAGEKAETLYYIVKGSVAVLIKDEEGKEMILSYLNQGDFIGELGLFEEDQERTAWVRAKSPCEVAEISFKKFRQLIQVNPDILMRLSAQMARRLQVTSQKVGDLAFLDVTGRIAQTLLNLAKQPDAMTHPDGMQIKITRQEIGQIVGCSRETVGRILKMLEEQNLISAHGKTIVVYGTR	MVLGKPQTDPTLEWFLSHCHIHKYPSKSKLIHQGEKAETLYYIVKGSVAVLIKDEEGKEMILSYLNQGDFIGELGLFEEGQERSAWVRAKTACEVAEISYKKFRQLIQVNPDILMRLSAQMARRLQVTSEKVGNLAFLDVTGRIAQTLLNLAKQPDAMTHPDGMQIKITRQEIGQIVGCSRETVGRILKMLEDQNLISAHGKTIVVYGTR	100	gnl|BL_ORD_ID|230|hsp_num:0	869
362_01322	Efflux pump membrane transporter BepE	Strict	750	826.239	adeF	43.83	3000777	protein homolog model	n/a	n/a	triclosan; fluoroquinolone antibiotic; diaminopyrimidine antibiotic; monobactam; acridine dye; macrolide antibiotic; carbapenem; tetracycline antibiotic; glycylcycline; phenicol antibiotic; penam; antibacterial free fatty acids; aminocoumarin antibiotic; aminoglycoside antibiotic	antibiotic efflux	resistance-nodulation-cell division (RND) antibiotic efflux pump	MLSKFFIHRPKFALVISLAMTLMGMIALKVLPISEYPQISPTVITVSTMYPGANADVVKKTVAQPIEAKVNGVEDMIYMSSVIGNDGSYTLRIYFRVGADGDMAQVRVNNLVAQATSSLPQEVNQIGVTVKKKSSDMLGVITLRSPKQSYDSIYLSNYADLNIVERLKRIEGMSDITLLGKKDYSMRIWLNPNKLATLKLSASDVIGAIKTQNIQVAAGKIGGMPAPGDQQYQYVLQTKGRLASAEEFENIIIRASKKGSLIRLKDVARVEVGAQGYEADGRMNNEPAAVLALYQLPTANALDVMERVKEAMKEYEKSFPDDLVYDIAYDSTEYVETSIDEVYETLVIAVLLVTFVVYVFLQNWRATIIPTLAIPVSIIATFAIMGVMGMTINTISLFG…	MNISKFFIDRPIFAGVLSVLILLAGLLSVFQLPISEYPEVVPPSVVVRAQYPGANPKVIAETVASPLEESINGVEDMLYMQSQANSDGNLTITVNFKLGIDPDKAQQLVQNRVSQAMPRLPEDVQRLGVTTLKSSPTLTMVVHLTSPDNRYDMTYLRNYAVLNVKDRLARLQGVGEVGLFGSGDYAMRVWLDPQKVAQRNLTATEIVNAIREQNIQVAAGTIGASPSNSPLQLSVNAQGRLTTEQEFADIILKTAPDGAVTRLGDVARVELAASQYGLRSLLDNKQAVAIPIFQAPGANALQVSDQVRSTMKELSKDFPSSIKYDIVYDPTQFVRASIKAVVHTLLEAITLVVVVVILFLQTWRASIIPLLAVPVSIIGTFALMLAFGYSINALSLFGM…	98.77	gnl|BL_ORD_ID|315|hsp_num:0	153
363_02364	Malate-2H(+)/Na(+)-lactate antiporter	Strict	710	722.62	tet(35)	95.39	3000481	protein homolog model	n/a	n/a	rifamycin antibiotic; pleuromutilin antibiotic; nitroimidazole antibiotic; tetracycline antibiotic; cephalosporin; macrolide antibiotic; peptide antibiotic; acridine dye; fluoroquinolone antibiotic; penam	antibiotic efflux	ATP-binding cassette (ABC) antibiotic efflux pump	MNLIDFSHSPVSLLPPIVALTLAILTRRVLVSLGVGIALGAVLLNSWSIGGTASYVGTQVSSVFIEDGGINTWNMSIVGFLILLGMTTALLTLSGGTRAFAEWAQSRVKSKRGSKLLAAFLGVFIFVDDYFNSLAVGAISRPVTDRFYVSRAKLAYILDSTAAPMCVIMPASSWGAYIITIIGGILVSHGITEYSALGAYVRLIPMNFYAVFALLMVFAVAWFGLDIGKMREHEIAASQGRGFDKDKENDTQEAHELNEELDIRESEKGKVSDLILPIVTLIIATIASMMYTGGQALAADGKEFALLGAFENTDVGTSLIYGSLLGLAVALFTVLKQGLPLTEITRTLWIGAKSMFGAILILVFAWTIGSVIGDMKTGSYLSTMAQGNINPHWLPVILF…	MCVIMPASSWGAYIITIIGGILVSHGITEYSALGAYVRLIPMNFYAVFALLMVFAVAWFGLDIGKMREHEIAASQGRGFDKDKENDSQEAHDLNEELDIRESEKGKVSDLILPIVTLIVATIASMLYTGGQALAADGKEFVLLGAFENTDVGTSLIYGSLLGLAVALFTVIKQGLPMVEIARTLWIGAKSMFGAILILVFAWTIGSVIGDMKTGSYLSTMAQGNINPHWLPVILFLLSGLMAFSTGTSWGTFGIMLPIAGDMAGATDVALMLPMLSAVLAGAVFGDHCSPISDTTILSSTGARCNHIDHVSTQLPYALSVAFVSCIGFITLGMTASIAFSFIAASITFVIVCAILSWLSKSKMASCQNA	144.44	gnl|BL_ORD_ID|2354|hsp_num:0	1969
363_01240	Efflux pump membrane transporter BepE	Strict	750	828.165	adeF	43.92	3000777	protein homolog model	n/a	n/a	glycylcycline; triclosan; diaminopyrimidine antibiotic; monobactam; tetracycline antibiotic; aminocoumarin antibiotic; carbapenem; antibacterial free fatty acids; macrolide antibiotic; aminoglycoside antibiotic; phenicol antibiotic; penam; fluoroquinolone antibiotic; acridine dye	antibiotic efflux	resistance-nodulation-cell division (RND) antibiotic efflux pump	MLSKFFIHRPKFALVISLAMTLMGMIALKVLPISEYPQISPTVITVSTMYPGANADVVKKTVAQPIEAKVNGVEDMIYMSSVIGNDGSYTLRIYFRVGADGDMAQVRVNNLVAQATSSLPQEVNQIGVTVKKKSSDMLGVITLRSPKQSYDSIYLSNYADLNIVERLKRIEGMSDITLLGKKDYSMRIWLNPNKLATLKLSASDVIGAIKTQNIQVAAGKIGGMPAPGDQQYQYVLQTKGRLTSAEEFENIIIRASKKGSLIRLKDVARVEVGAQGYEADGRMNNEPAAVLALYQLPTANALDVMERVKEAMKEYEKSFPDDLVYDIAYDSTEYVETSIDEVYETLVIAVLLVTFVVYVFLQNWRATIIPTLAIPVSIIATFAIMGVMGMTINTISLFG…	MNISKFFIDRPIFAGVLSVLILLAGLLSVFQLPISEYPEVVPPSVVVRAQYPGANPKVIAETVASPLEESINGVEDMLYMQSQANSDGNLTITVNFKLGIDPDKAQQLVQNRVSQAMPRLPEDVQRLGVTTLKSSPTLTMVVHLTSPDNRYDMTYLRNYAVLNVKDRLARLQGVGEVGLFGSGDYAMRVWLDPQKVAQRNLTATEIVNAIREQNIQVAAGTIGASPSNSPLQLSVNAQGRLTTEQEFADIILKTAPDGAVTRLGDVARVELAASQYGLRSLLDNKQAVAIPIFQAPGANALQVSDQVRSTMKELSKDFPSSIKYDIVYDPTQFVRASIKAVVHTLLEAITLVVVVVILFLQTWRASIIPLLAVPVSIIGTFALMLAFGYSINALSLFGM…	98.77	gnl|BL_ORD_ID|315|hsp_num:0	153
363_01234	Beta-lactamase PSE-4	Perfect	500	585.104	CARB-18	100	3003174	protein homolog model	n/a	n/a	penam	antibiotic inactivation	CARB beta-lactamase	MKKLFLLVGLMVCSTVSYASKLNEDISLIEKQTSGRIGVSVWDTQTDERWDYRGDERFPLMSTFKTLACATMLSDMDSGKLNKNATAKIDERNIVVWSPVMDKLAGQSTRIEHACEAAMLMSDNTAANLVLNEIGGPKAVTLFLRSIGDKATRLDRLEPRLNEAKPGDKRDTTTPNAMVNTLHTLMEDNALSYESRTQLKIWMQDNKVSDSLMRSVLPKGWSIADRSGAGNYGSRGISAMIWKDNYKPVYISIYVTDTDLSLQARDQLIAQISQLILEHYKES	MKKLFLLVGLMVCSTVSYASKLNEDISLIEKQTSGRIGVSVWDTQTDERWDYRGDERFPLMSTFKTLACATMLSDMDSGKLNKNATAKIDERNIVVWSPVMDKLAGQSTRIEHACEAAMLMSDNTAANLVLNEIGGPKAVTLFLRSIGDKATRLDRLEPRLNEAKPGDKRDTTTPNAMVNTLHTLMEDNALSYESRTQLKIWMQDNKVSDSLMRSVLPKGWSIADRSGAGNYGSRGISAMIWKDNYKPVYISIYVTDTDLSLQARDQLIAQISQLILEHYKES	100	gnl|BL_ORD_ID|1328|hsp_num:0	2039
363_01669	DNA topoisomerase 4 subunit B	Strict	1000	1060.83	Escherichia coli parE conferring resistance to fluoroquinolones	78.98	3003316	protein variant model	D476N		fluoroquinolone antibiotic	antibiotic target alteration	fluoroquinolone resistant parE	MTEQYNAGAIEVLNGLEPVRRRPGMYTDTARPNHLGQEVIDNSVDEALAGHASKVQVILHADQSLEVIDDGRGMPVDIHPEEKVSGVELILCKLHAGGKFSNKNYQFSGGLHGVGISVVNALSKRVEVTVRRDGQVYEIAFEHGDKVSDLTVTGTCGRRNRGTSVHFWPDAKYFDSANFSVTRLVNNLRAKAVLCPGLEITFTDKVNNKDYQWYYEDGLKDYLAEGVKGYPVLPEEPFTGEFSADTEAANWAVIWQPEGGEMITESYVNLIPTAQGGTHVNGLRQGLLDAMREFCEFRNLLPRGVKLTGDDVFDRCSYVLSVKIQDPQFAGQTKERLSSRQTAAFVSGVVKDAFSLWLNEKPQLAEQLAEVCIANAHRRMRASKKVVRKKVASGPALPG…	MTQTYNADAIEVLTGLEPVRRRPGMYTDTTRPNHLGQEVIDNSVDEALAGHAKRVDVILHADQSLEVIDDGRGMPVDIHPEEGVPAVELILCRLHAGGKFSNKNYQFSGGLHGVGISVVNALSKRVEVNVRRDGQVYNIAFENGEKVQDLQVVGTCGKRNTGTSVHFWPDETFFDSPRFSVSRLTHVLKAKAVLCPGVEITFKDEINNTEQRWCYQDGLNDYLAEAVNGLPTLPEKPFIGNFAGDTEAVDWALLWLPEGGELLTESYVNLIPTMQGGTHVNGLRQGLLDAMREFCEYRNILPRGVKLSAEDIWDRCAYVLSVKMQDPQFAGQTKERLSSRQCAAFVSGVVKDAFILWLNQNVQAAELLAEMAISSAQRRMRAAKKVVRKKLTSGPALPG…	99.37	gnl|BL_ORD_ID|126|hsp_num:0	1055
363_03358	Pentapeptide repeat protein	Strict	400	424.476	QnrS6	91.28	3002795	protein homolog model	n/a	n/a	fluoroquinolone antibiotic	antibiotic target protection	quinolone resistance protein (qnr)	METYNHTYRHHNFSHKDLSALTFTACTFIRSDFRCANLRDTTFVNCKFIEQGDIEGCHFDVADLRDASFQQCQLAMANFSNANCYGIEFRACDLKGANFSRTNFANQVSNRMYFCSAFITGCNLSYANMERVCLERCELFENRWIGTHLAGASLKESDLSRGVFSEDVWGQFSLQGANLCHAELNGLDPRKIDTSGIKIAAWQQEQLLEALGIIVYPD	METYRHTYRHHSFSHQDLSDITFTACTFIRCDFRRANLRDATFINCKFIEQGDIEGCHFDVADLRDASFQQCQLAMANFSNANCYGIELRECDLKGANFSRANFANQVSNRMYFCSAFITGCNLSYANMERVCLEKCELYENRWIGTHLAGASLKESDLSRGVFSEDVWGQFSLQGANLCHAELDGLDPRKVDTSGIKIASWQQEQLLEALGIVVFPD	100	gnl|BL_ORD_ID|1668|hsp_num:0	60
363_00576	Efflux pump membrane transporter BepG	Strict	750	793.497	adeF	42.68	3000777	protein homolog model	n/a	n/a	glycylcycline; triclosan; diaminopyrimidine antibiotic; monobactam; tetracycline antibiotic; aminocoumarin antibiotic; carbapenem; antibacterial free fatty acids; macrolide antibiotic; aminoglycoside antibiotic; phenicol antibiotic; penam; fluoroquinolone antibiotic; acridine dye	antibiotic efflux	resistance-nodulation-cell division (RND) antibiotic efflux pump	MLSRFFIQRPKFALVISIILTLAGAISLAILPVAEYPQISPPSVSVTAYYTGASAEVVEQAIADPIETSVNGVENMIYMSSKSANDGSYSLNVTFDVGTDPDMAQVNVQNRVSQIESKLPQEVRMVGVTVKKRSPDLLMVLNFYSPDGKYDDQFLINYINLNVKDQLARAKGISEVNVIGGGEYAMRVWLDPEKMANLKLTTSDVYAALAEQNVQVAAGRVGAAPYNNPQEVQFNLVTKGRLESVSEFENVVLRATPNGSTVYLKDVARVELGKKFYDGNGKFRGQDASIVALSLQSDANALESGKAVMELLERLSENFPEGMTYETSYDTTVFVAESIKGVVKTLVEAILLVIAVTYLFLGSARATLIPVVAIPVSLIGTFAIMQATGFTINTVTLFG…	MNISKFFIDRPIFAGVLSVLILLAGLLSVFQLPISEYPEVVPPSVVVRAQYPGANPKVIAETVASPLEESINGVEDMLYMQSQANSDGNLTITVNFKLGIDPDKAQQLVQNRVSQAMPRLPEDVQRLGVTTLKSSPTLTMVVHLTSPDNRYDMTYLRNYAVLNVKDRLARLQGVGEVGLFGSGDYAMRVWLDPQKVAQRNLTATEIVNAIREQNIQVAAGTIGASPSNSPLQLSVNAQGRLTTEQEFADIILKTAPDGAVTRLGDVARVELAASQYGLRSLLDNKQAVAIPIFQAPGANALQVSDQVRSTMKELSKDFPSSIKYDIVYDPTQFVRASIKAVVHTLLEAITLVVVVVILFLQTWRASIIPLLAVPVSIIGTFALMLAFGYSINALSLFGM…	99.15	gnl|BL_ORD_ID|315|hsp_num:0	153
363_01649	Peptidoglycan D,D-transpeptidase FtsI	Strict	500	524.628	Haemophilus influenzae PBP3 conferring resistance to beta-lactam antibiotics	46.7	3004446	protein variant model	S385T		cephalosporin; penam; cephamycin	antibiotic target alteration	Penicillin-binding protein mutations conferring resistance to beta-lactam antibiotics	MIRKKTNAKQGNKRKSSAKPKAAVNDTKTAPKTAKVEVEPSFLIRWRFHLLLFFVFCAFALLVARVAYIQIIEPDNLIKQGDLRSIRVKSIPSARGIISDRNGEPLAVSVPVEAVWADPATIFKENALSQKQNWYALADVLGVDRQGLIDKIKRNEKRRFIYLQRQVSPAMANYIRELKLPGIGLKSESRRYYPAGEVSAHLVGVTGIDGHGLEGVERSYDEWLTGEEGKKTIRKDRYGRVVENIAWQDKQEGKSLQLTIDQRLQAIAYRAIKQAVADHRATSGSVVMLDVKTGAVLAMVNAPSYNPNNRTDWQSYKMRNRVITDSMEPGSTIKPFVILAALENGVADKDTIVDTGNGVLRLGGSRVRDVSWVGKASLSMILKKSSNIGVTKLAMQMPV…	MVKFNSSRKSGKSKKTIRKLTAPETVKQNKPQKVFEKCFMRGRYMLSTVLILLGLCALVARAAYVQSINADTLSNEADKRSLRKDEVLSVRGSILDRNGQLLSVSVPMSAIVADPKTMLKENSLADKERIAALAEELGMTENDLVKKIEKNSKSGYLYLARQVELSKANYIRRLKIKGIILETEHRRFYPRVEEAAHVVGYTDIDGNGIEGIEKSFNSLLVGKDGSRTVRKDKRGNIVAHISDEKKYDAQDVTLSIDEKLQSMVYREIKKAVSENNAESGTAVLVDVRTGEVLAMATAPSYNPNNRVGVKSELMRNRAITDTFEPGSTVKPFVVLTALQRGVVKRDEIIDTTSFKLSGKEIVDVAPRAQQTLDEILMNSSNRGVSRLALRMPPSALMET…	97.87	gnl|BL_ORD_ID|1133|hsp_num:0	2886
363_04350	cAMP-activated global transcriptional regulator CRP	Strict	400	418.313	CRP	95.24	3000518	protein homolog model	n/a	n/a	glycylcycline; diaminopyrimidine antibiotic; acridine dye; monobactam; tetracycline antibiotic; aminocoumarin antibiotic; antibacterial free fatty acids; macrolide antibiotic; aminoglycoside antibiotic; phenicol antibiotic; triclosan; carbapenem; fluoroquinolone antibiotic; penam	antibiotic efflux	resistance-nodulation-cell division (RND) antibiotic efflux pump	MVLGKPQTDPTLEWFLSHCHIHKYPSKSTLIHAGEKAETLYYIVKGSVAVLIKDEEGKEMILSYLNQGDFIGELGLFEEDQERTAWVRAKSPCEVAEISFKKFRQLIQVNPDILMRLSAQMARRLQVTSQKVGDLAFLDVTGRIAQTLLNLAKQPDAMTHPDGMQIKITRQEIGQIVGCSRETVGRILKMLEEQNLISAHGKTIVVYGTR	MVLGKPQTDPTLEWFLSHCHIHKYPSKSKLIHQGEKAETLYYIVKGSVAVLIKDEEGKEMILSYLNQGDFIGELGLFEEGQERSAWVRAKTACEVAEISYKKFRQLIQVNPDILMRLSAQMARRLQVTSEKVGNLAFLDVTGRIAQTLLNLAKQPDAMTHPDGMQIKITRQEIGQIVGCSRETVGRILKMLEDQNLISAHGKTIVVYGTR	100	gnl|BL_ORD_ID|230|hsp_num:0	869
364_03281	DNA topoisomerase 4 subunit B	Strict	1000	1060.83	Escherichia coli parE conferring resistance to fluoroquinolones	78.98	3003316	protein variant model	D476N		fluoroquinolone antibiotic	antibiotic target alteration	fluoroquinolone resistant parE	MTEQYNAGAIEVLNGLEPVRRRPGMYTDTARPNHLGQEVIDNSVDEALAGHASKVQVILHADQSLEVIDDGRGMPVDIHPEEKVSGVELILCKLHAGGKFSNKNYQFSGGLHGVGISVVNALSKRVEVTVRRDGQVYEIAFEHGDKVSDLTVTGTCGRRNRGTSVHFWPDAKYFDSANFSVTRLVNNLRAKAVLCPGLEITFTDKVNNKDYQWYYEDGLKDYLAEGVKGYPVLPEEPFTGEFSADTEAANWAVIWQPEGGEMITESYVNLIPTAQGGTHVNGLRQGLLDAMREFCEFRNLLPRGVKLTGDDVFDRCSYVLSVKIQDPQFAGQTKERLSSRQTAAFVSGVVKDAFSLWLNEKPQLAEQLAEVCIANAHRRMRASKKVVRKKVASGPALPG…	MTQTYNADAIEVLTGLEPVRRRPGMYTDTTRPNHLGQEVIDNSVDEALAGHAKRVDVILHADQSLEVIDDGRGMPVDIHPEEGVPAVELILCRLHAGGKFSNKNYQFSGGLHGVGISVVNALSKRVEVNVRRDGQVYNIAFENGEKVQDLQVVGTCGKRNTGTSVHFWPDETFFDSPRFSVSRLTHVLKAKAVLCPGVEITFKDEINNTEQRWCYQDGLNDYLAEAVNGLPTLPEKPFIGNFAGDTEAVDWALLWLPEGGELLTESYVNLIPTMQGGTHVNGLRQGLLDAMREFCEYRNILPRGVKLSAEDIWDRCAYVLSVKMQDPQFAGQTKERLSSRQCAAFVSGVVKDAFILWLNQNVQAAELLAEMAISSAQRRMRAAKKVVRKKLTSGPALPG…	99.37	gnl|BL_ORD_ID|126|hsp_num:0	1055
364_03786	Efflux pump membrane transporter BepG	Strict	750	796.193	adeF	42.09	3000777	protein homolog model	n/a	n/a	macrolide antibiotic; phenicol antibiotic; aminocoumarin antibiotic; monobactam; diaminopyrimidine antibiotic; aminoglycoside antibiotic; penam; carbapenem; acridine dye; tetracycline antibiotic; antibacterial free fatty acids; triclosan; glycylcycline; fluoroquinolone antibiotic	antibiotic efflux	resistance-nodulation-cell division (RND) antibiotic efflux pump	MLSRFFIQRPKFALVISIILTLAGAISLAILPVAEYPQISPPSVSVTAYYTGASAEVVEQAIADPIETSVNGVENMIYMSSKSANDGSYSLNVTFDVGTDPDMAQVNVQNRVSQIESKLPQEVRMVGVTVKKRSPDLLMVLNFYSPDGKYDDQFLINYINLNVKDQLARAKGISEVNVIGGGEYAMRVWLDPEKMANLKLTTSDVYAALAEQNVQVAAGRVGAAPYNNPQEVQFNLVTKGRLESVSEFENVVLRANPNGSTVYLKDVARVELGKKFYDGNGKFRGQDASIVALSLQSDANALESGKAVMELLERLSENFPEGMTYETSYDTTVFVAESIKGVVKTLVEAILLVIAVTYLFLGSARATLIPVVAIPVSLIGTFAIMQATGFTINTVTLFG…	MNISKFFIDRPIFAGVLSVLILLAGLLSVFQLPISEYPEVVPPSVVVRAQYPGANPKVIAETVASPLEESINGVEDMLYMQSQANSDGNLTITVNFKLGIDPDKAQQLVQNRVSQAMPRLPEDVQRLGVTTLKSSPTLTMVVHLTSPDNRYDMTYLRNYAVLNVKDRLARLQGVGEVGLFGSGDYAMRVWLDPQKVAQRNLTATEIVNAIREQNIQVAAGTIGASPSNSPLQLSVNAQGRLTTEQEFADIILKTAPDGAVTRLGDVARVELAASQYGLRSLLDNKQAVAIPIFQAPGANALQVSDQVRSTMKELSKDFPSSIKYDIVYDPTQFVRASIKAVVHTLLEAITLVVVVVILFLQTWRASIIPLLAVPVSIIGTFALMLAFGYSINALSLFGM…	99.15	gnl|BL_ORD_ID|315|hsp_num:0	153
[truncated: 1,327 more rows]

## Sheet: Fig4B
Distribution of virulence factor genes, and annotation data
Query_id	VFDB_id	Identity	Align_length	Query_length	VF_length	Mismatch	E-value	Annoation
[truncated: 12,551 more rows]
