# Supplementary material for: The impact of global warming on the signature virulence gene, thermolabile hemolysin, of Vibrio parahaemolyticus
Source: Microbiol Spectr. 2023 Oct 16;11(6):e01502-23. doi: 10.1128/spectrum.01502-23 (PMC10715048; doi:10.1128/spectrum.01502-23)
Supplement: Supplemental source data for Fig. 9 — Correlation analysis between tlh SNPs and virulence genes. [file spectrum.01502-23-s0002.xls]

## Sheet: Sheet1
Correlation analysis between tlh SNPs and virulence genes
	A180G	T552G	G657T	T858C	C1062T	A1137G	T1179C	T259C	A951T	tdh	vopD	vopB	vcrH	vcrV	vcrR	vcrD	vscY	vscX	vopN	vscN	vscP	vscQ	vscR	vscS	vscT	vscU	vscL	vscK	vscJ	vscI	vscH	vscG	vscF	vscD	vscC	vscB	exsD	exsA	virG	vxsC	vopS	vopR	vopQ	VPA0450	VPA1331	vscS2	vscN2	vscC2	vscT2
ACFN01	0	0	0	0	0	0	0	0	0	0	0	0	0	1	0	1	0	0	1	1	1	1	0	0	1	1	0	0	0	0	0	0	0	1	1	0	1	1	0	0	1	1	1	1	0	0	1	0	0
ACKB01	0	0	0	0	0	0	0	0	0	0	0	0	0	1	0	1	0	0	1	1	1	1	0	0	1	1	0	0	0	0	0	0	0	1	1	0	1	1	0	0	1	1	1	1	0	0	1	1	0
AFBW01	1	1	1	1	0	0	0	1	0	1	0	0	0	1	0	1	0	0	1	1	1	1	0	0	1	1	0	0	0	0	0	0	0	1	1	0	1	1	0	0	1	1	1	1	0	0	1	0	0
AOOU01	1	1	1	1	0	0	0	1	0	1	0	0	0	1	0	1	0	0	1	1	1	1	0	0	1	1	0	0	0	0	0	0	0	1	1	0	1	1	0	0	1	1	1	1	0	0	1	0	0
AOPA01	1	1	1	1	0	0	0	1	0	1	0	0	0	1	0	1	0	0	1	1	1	1	0	0	1	1	0	0	0	0	0	0	0	1	1	0	1	1	0	0	1	1	1	1	0	0	1	0	0
AOPB02	1	1	1	1	0	1	1	0	0	0	0	0	0	1	0	1	0	0	1	1	1	1	0	0	1	1	0	0	0	0	0	0	0	1	1	0	1	1	0	0	1	1	1	1	0	0	1	0	0
AOPC02	1	1	1	1	1	1	1	0	0	0	0	0	0	1	0	1	0	0	1	1	0	1	0	0	1	1	0	0	0	0	0	0	0	1	1	0	1	1	0	1	1	1	1	1	0	0	1	0	0
AOPD01	1	1	1	0	0	0	1	0	0	1	0	1	1	1	1	1	1	1	1	1	1	1	1	0	1	1	1	1	1	0	1	0	0	1	1	1	1	1	1	1	1	1	1	1	0	0	1	0	0
AOPE02	1	1	1	1	1	1	1	0	0	0	0	0	0	1	0	1	0	0	1	1	0	1	0	0	1	1	0	0	0	0	0	0	0	1	1	0	1	1	0	0	1	1	1	1	0	0	1	0	0
AOPF01	1	1	1	1	0	0	0	1	0	1	0	0	0	1	0	1	0	0	1	1	1	1	0	0	1	1	0	0	0	0	0	0	0	1	1	0	1	1	0	0	1	1	1	1	0	0	1	0	0
AOPG01	1	1	1	1	0	0	0	0	0	0	0	1	1	1	1	1	0	0	1	1	1	1	1	0	1	1	1	1	1	0	0	0	0	1	1	0	1	1	0	0	1	1	1	1	0	0	1	0	0
AOPH01	1	1	1	1	0	0	0	1	0	1	0	0	0	1	0	1	0	0	1	1	1	1	0	0	1	1	0	0	0	0	0	0	0	1	1	0	1	1	0	0	1	1	1	1	0	0	1	0	0
AOPI01	0	0	0	0	0	0	0	0	1	1	0	1	1	1	1	1	0	0	1	1	1	1	1	0	1	1	1	1	1	0	1	0	0	1	1	1	1	1	1	1	1	1	1	1	0	0	1	0	0
AOPJ01	1	1	1	1	0	1	1	0	0	1	1	1	1	1	1	1	0	0	1	1	1	1	1	0	1	1	1	1	1	0	1	0	0	1	1	0	1	1	0	0	1	1	1	1	0	0	1	0	0
AOPK01	1	1	1	1	0	0	0	1	0	1	0	0	0	1	0	1	0	0	1	1	1	1	0	0	1	1	0	0	0	0	0	0	0	1	1	0	1	1	0	0	1	1	1	1	0	0	1	0	0
AOPL01	1	1	1	1	0	0	0	1	0	1	0	0	0	1	0	1	0	0	1	1	1	1	0	0	1	1	0	1	1	0	0	0	0	1	1	1	1	1	1	1	1	1	1	1	0	0	1	0	0
AVOI01	1	1	1	1	0	0	0	0	0	0	0	0	0	1	0	1	0	0	1	1	1	1	0	0	0	1	0	0	0	0	0	0	0	1	1	0	1	1	0	0	1	0	1	1	0	0	1	0	0
AVOL01	1	1	1	1	1	1	1	0	0	0	0	0	0	1	0	1	0	0	0	1	0	0	0	0	0	0	0	0	0	0	0	0	0	1	1	0	0	0	0	0	0	0	1	1	0	0	1	1	0
AVOM01	0	0	0	0	0	0	0	0	0	0	0	0	0	1	0	1	0	0	0	1	1	0	0	0	0	0	0	0	0	0	0	0	0	1	1	0	0	0	0	0	1	0	1	1	0	0	1	1	0
AVPX01	1	1	1	1	0	1	1	0	0	0	0	0	0	1	0	1	0	0	0	1	0	0	0	0	0	0	0	0	0	0	0	0	0	1	1	0	0	0	0	0	0	0	1	1	0	0	1	0	0
AWIS01	1	1	1	0	1	0	1	0	0	1	0	0	1	1	1	1	0	0	1	1	1	1	0	0	1	1	1	1	1	0	1	0	0	1	1	1	1	1	1	1	1	1	1	1	1	0	1	1	1
AWIU01	1	1	1	1	0	1	0	0	0	0	0	0	1	1	1	1	0	0	1	1	1	1	0	0	1	1	0	1	0	0	0	0	0	1	1	0	1	1	1	1	1	1	1	1	1	0	1	1	1
AWIW01	1	1	1	0	1	0	1	0	0	1	0	0	1	1	1	1	0	0	1	1	1	1	0	0	1	1	0	0	0	0	0	0	0	1	1	0	1	1	0	0	1	1	1	1	1	0	1	1	1
AWIX01	1	1	1	1	0	1	1	0	0	1	0	0	0	1	0	1	0	0	1	1	1	1	0	0	1	1	1	1	1	0	1	0	0	1	1	1	1	1	1	1	1	1	1	1	0	0	1	0	0
AWIY01	1	1	1	1	0	1	1	0	0	0	0	0	1	1	1	1	0	0	1	1	1	1	0	0	1	1	0	0	0	0	0	0	0	1	1	0	1	1	0	0	1	1	1	1	0	0	0	0	0
AWJB01	1	0	0	1	0	0	0	0	0	1	0	0	1	1	1	1	1	1	1	1	1	1	1	0	1	1	1	1	1	0	1	0	0	1	1	1	1	1	1	1	1	1	1	1	1	0	1	1	1
AWJC01	1	1	1	1	0	0	0	0	0	1	0	0	1	1	1	1	0	0	1	1	1	1	1	0	1	1	1	1	1	0	1	0	0	1	1	1	1	1	1	1	1	1	1	1	1	0	1	1	1
AWJD01	1	1	1	1	0	0	0	0	0	1	0	0	1	1	1	1	1	1	1	1	1	1	1	0	1	1	1	1	1	0	1	0	0	1	1	1	1	1	1	1	1	1	1	1	1	1	1	1	1
AWJE01	1	1	1	0	0	0	0	0	0	1	0	0	0	1	0	1	0	0	1	1	1	1	0	0	1	1	1	1	1	0	1	0	0	1	1	1	1	1	1	1	1	1	1	1	1	0	1	1	1
AWJF01	1	1	1	1	1	1	1	0	0	1	0	0	1	1	1	1	0	0	1	1	1	1	0	0	1	1	0	1	1	0	0	0	0	1	1	0	1	1	0	0	1	1	1	1	0	0	1	0	0
AWJG01	1	1	1	1	1	1	1	0	0	1	0	0	0	1	0	1	0	0	1	1	1	1	0	0	1	1	1	1	1	0	1	0	0	1	1	1	1	1	1	1	1	1	1	1	1	0	1	1	1
AWJH01	1	0	1	1	1	1	1	0	0	1	0	0	0	1	0	1	0	0	1	1	1	1	0	0	1	1	1	1	1	0	1	0	0	1	1	1	1	1	1	1	1	1	1	1	1	0	1	1	1
AWJI01	1	1	1	1	0	0	0	0	0	1	0	0	1	1	1	1	0	0	1	1	1	1	1	0	1	1	1	1	1	0	1	0	0	1	1	1	1	1	1	1	1	1	1	1	0	0	1	0	0
AWJJ01	1	1	1	0	0	0	0	0	0	1	0	0	0	1	0	1	0	0	1	1	1	1	0	0	1	1	1	1	1	0	1	0	0	1	1	1	1	1	1	1	1	1	1	1	1	0	1	1	1
AWJK01	1	1	0	1	1	0	0	0	0	0	0	0	0	1	0	1	0	0	1	1	0	1	0	0	1	1	1	1	1	0	1	0	0	1	1	1	1	1	1	1	1	1	1	1	0	0	1	0	0
AWJL01	1	1	1	0	1	0	0	0	0	1	0	0	1	1	1	1	0	0	1	1	1	1	0	0	1	1	1	1	1	0	1	0	0	1	1	1	1	1	1	1	1	1	1	1	0	0	1	0	0
AWJM01	1	1	1	0	1	0	0	0	0	1	0	0	0	1	0	1	0	0	1	1	1	1	0	0	1	1	1	1	1	0	1	0	0	1	1	1	1	1	1	1	1	1	1	1	0	0	1	0	0
AWJN01	1	1	1	0	1	0	0	0	0	0	0	0	1	1	1	1	0	0	1	1	1	1	0	0	1	1	1	1	1	0	1	0	0	1	1	1	1	1	1	1	1	1	1	1	0	0	1	0	0
AWJO01	1	1	1	0	1	0	0	0	0	1	0	0	1	1	1	1	0	0	1	1	1	1	0	0	1	1	1	1	1	0	1	0	0	1	1	1	1	1	1	1	1	1	1	1	0	0	1	0	0
AWJP01	1	1	1	0	1	0	0	0	0	1	0	0	0	1	0	1	0	0	1	1	1	1	0	0	1	1	1	1	1	0	1	0	0	1	1	1	1	1	1	1	1	1	1	1	0	0	1	0	0
AWJQ01	1	1	0	0	0	0	0	0	0	1	0	0	0	1	0	1	0	0	1	1	1	1	0	0	1	1	0	0	0	0	0	0	0	1	1	0	1	1	1	1	1	1	1	1	1	1	1	1	1
AWJR01	1	0	0	1	0	1	0	0	0	1	0	0	1	1	1	1	0	0	1	1	1	1	0	0	1	1	1	1	1	0	1	0	0	1	1	1	1	1	1	1	1	1	1	1	0	0	1	0	0
AWJS01	1	0	0	1	0	1	0	0	0	1	0	0	1	1	1	1	1	1	1	1	1	1	1	0	1	1	1	1	1	0	1	0	0	1	1	1	1	1	1	1	1	1	1	1	0	0	1	0	0
AWJT01	1	1	1	1	1	1	1	0	0	0	0	0	1	1	0	1	0	0	1	1	1	1	0	0	1	1	1	1	1	0	1	0	0	1	1	1	1	1	1	1	1	1	1	1	0	0	1	0	1
AWJU01	1	1	1	1	0	1	1	0	0	1	0	0	1	1	1	1	0	0	1	1	1	1	1	0	1	1	1	1	1	0	1	0	0	1	1	1	1	1	1	1	1	1	1	1	0	0	1	0	0
AWJY01	1	1	1	1	0	0	0	0	0	0	0	0	0	1	0	1	0	0	1	1	1	1	0	0	1	1	0	0	0	0	0	0	0	1	1	0	1	1	0	0	1	1	1	1	0	0	0	0	0
AWJZ01	1	1	1	1	0	0	0	0	0	0	0	0	0	1	0	1	0	0	1	1	1	1	0	0	1	1	0	0	0	0	0	0	0	1	1	0	1	1	0	0	1	1	1	1	0	0	1	1	1
AWKA01	0	0	0	0	0	0	0	0	0	0	0	0	1	1	1	1	0	0	1	1	1	1	0	0	1	1	0	0	0	0	0	0	0	1	1	0	1	1	0	0	1	1	1	1	0	0	1	0	0
AWKS01	1	1	1	1	0	1	0	0	0	1	0	0	1	1	1	1	0	0	1	1	1	1	0	0	1	1	0	0	0	0	0	0	0	1	1	0	1	1	0	0	1	1	1	1	1	0	1	1	1
AWLE01	1	1	1	1	0	1	1	0	0	0	0	0	1	1	1	1	0	0	1	1	1	1	0	0	1	1	0	0	0	0	0	0	0	1	1	0	1	1	0	0	1	1	1	1	0	0	0	0	0
AWLF01	1	1	1	1	1	0	1	0	0	1	0	0	1	1	0	1	0	0	1	1	1	1	0	0	1	1	0	0	0	0	0	0	0	1	1	0	1	1	0	0	1	1	1	1	0	0	1	0	0
AWLG01	1	1	1	0	1	0	1	0	0	1	0	0	1	1	1	1	0	0	1	1	1	1	0	0	1	1	0	1	1	0	1	0	0	1	1	0	1	1	1	1	1	1	1	1	1	0	1	1	1
AWLH01	1	1	1	0	1	0	1	0	0	1	0	1	0	1	0	1	0	0	1	1	1	1	0	0	1	1	1	1	1	1	1	1	1	1	1	1	1	1	1	1	1	1	1	1	1	0	1	1	1
AWLI01	1	1	1	0	1	0	1	0	0	1	0	0	0	1	0	1	0	0	1	1	1	1	0	0	1	1	0	1	1	0	1	1	1	1	1	1	1	1	1	1	1	1	1	1	1	0	1	1	1
AWLJ01	1	1	1	0	1	0	1	0	0	1	0	0	1	1	0	1	0	0	1	1	1	1	0	0	1	1	1	1	1	1	1	1	1	1	1	1	1	1	1	1	1	1	1	1	1	0	1	1	1
AWLK01	1	1	1	1	0	0	0	0	0	1	0	0	1	1	0	1	0	0	1	1	1	1	1	0	1	1	1	1	1	1	1	1	0	1	1	1	1	1	1	1	1	1	1	1	0	0	1	0	0
AWLM01	1	1	1	1	0	0	0	0	0	1	0	0	1	1	1	1	0	0	1	1	1	1	0	0	1	1	0	1	1	0	1	0	0	1	1	0	1	1	0	0	1	1	1	1	1	1	1	1	1
AWLO01	1	1	0	1	0	1	1	0	0	0	0	0	1	1	1	1	0	0	1	1	1	1	1	0	1	1	1	1	1	0	1	0	0	1	1	0	1	1	0	1	1	1	1	1	0	0	0	0	0
AWLQ01	1	1	1	1	0	0	0	0	0	1	0	0	1	1	1	1	0	0	1	1	1	1	0	0	1	1	1	1	1	0	1	0	0	1	1	1	1	1	1	1	1	1	1	1	0	0	1	0	0
AWLR01	1	1	1	1	0	0	0	0	0	1	0	0	1	1	1	1	0	0	1	1	1	1	1	0	1	1	1	1	1	0	1	0	0	1	1	1	1	1	1	1	1	1	1	1	0	0	1	0	0
AWLS01	1	1	1	1	1	1	1	0	0	0	0	0	1	1	1	1	0	0	1	1	0	1	0	0	1	1	0	1	1	0	1	0	0	1	1	0	1	1	1	1	1	1	1	1	0	0	1	0	0
AWLT01	1	1	0	1	1	1	1	0	0	1	0	1	1	1	1	1	1	1	1	1	1	1	1	0	1	1	1	1	1	0	1	0	0	1	1	1	1	1	1	1	1	1	1	1	1	0	1	1	1
AWLU01	1	1	0	1	1	1	1	0	0	1	0	0	1	1	1	1	0	0	1	1	1	1	0	0	1	1	1	1	1	0	1	0	0	1	1	1	1	1	1	1	1	1	1	1	1	1	1	1	1
AWLV01	1	1	1	1	1	1	1	0	0	0	0	0	0	1	0	1	0	0	1	1	1	1	0	0	1	1	0	0	0	0	0	0	0	1	1	0	1	1	0	0	1	1	1	1	0	0	1	0	0
AWLW01	1	0	0	1	1	1	0	0	0	0	0	0	1	1	1	1	0	0	1	1	1	1	1	0	1	1	1	1	1	0	1	0	0	1	1	0	1	1	0	1	1	1	1	1	0	0	0	0	0
AWLY01	1	1	1	1	0	0	0	1	0	1	0	0	0	1	0	1	0	0	1	1	1	1	0	0	1	1	0	1	1	0	0	0	0	1	1	1	1	1	1	1	1	1	1	1	0	0	1	0	0
AWLZ01	1	1	1	1	0	0	0	0	0	1	0	0	1	1	1	1	0	0	1	1	1	1	0	0	1	1	1	1	1	0	1	0	0	1	1	1	1	1	1	1	1	1	1	1	1	0	1	1	1
AWMA01	1	1	1	1	0	0	0	0	0	1	0	0	1	1	1	1	0	0	1	1	1	1	1	0	1	1	1	1	1	0	1	0	0	1	1	1	1	1	1	1	1	1	1	1	1	0	1	1	1
AWMB01	1	1	1	1	0	0	0	0	0	1	0	0	1	1	1	1	0	0	1	1	1	1	0	0	1	1	0	0	0	0	0	0	0	1	1	0	1	1	0	0	1	1	1	1	1	1	1	1	1
AWMC01	1	1	1	1	0	0	0	0	0	1	0	0	1	1	1	1	0	0	1	1	1	1	0	0	1	1	0	0	0	0	0	0	0	1	1	0	1	1	0	0	1	1	1	1	1	0	1	1	1
AWMD01	1	1	1	1	0	0	0	0	0	1	0	0	1	1	1	1	0	0	1	1	1	1	0	0	1	1	0	0	0	0	0	0	0	1	1	0	1	1	1	1	1	1	1	1	1	1	1	1	1
AWME01	1	1	0	1	0	1	1	0	1	1	0	0	1	1	1	1	0	0	1	1	1	1	0	0	1	1	0	0	0	0	0	0	0	1	1	0	1	1	0	0	1	1	1	1	1	0	1	1	1
AWMF01	1	1	0	1	0	1	1	0	1	1	0	0	1	1	1	1	0	0	1	1	1	1	0	0	1	1	1	1	1	0	1	0	0	1	1	1	1	1	1	1	1	1	1	1	1	0	1	1	1
AWMH01	1	1	1	1	0	1	0	0	0	1	0	0	1	1	1	1	0	0	1	1	1	1	0	0	1	1	0	0	0	0	0	0	0	1	1	0	1	1	0	0	1	1	1	1	1	0	1	1	1
AWMI01	1	1	1	0	1	1	1	0	0	1	0	0	1	1	1	1	0	0	1	1	1	1	0	0	1	1	0	0	0	0	0	0	0	1	1	0	1	1	0	0	1	1	1	1	1	0	1	1	1
AWMJ01	1	1	1	0	1	1	1	0	0	1	0	1	1	1	1	1	0	0	1	1	1	1	0	0	1	1	1	1	1	0	1	0	0	1	1	1	1	1	1	1	1	1	1	1	1	0	1	1	1
AWMK01	1	1	0	1	1	0	0	0	0	1	0	0	1	1	1	1	0	0	1	1	1	1	0	0	1	1	1	1	1	0	1	0	0	1	1	1	1	1	1	1	1	1	1	1	1	0	1	1	1
AWML01	1	1	1	1	1	1	1	0	0	0	0	1	1	1	1	1	0	0	1	1	1	1	1	0	1	1	1	1	1	0	1	0	0	1	1	1	1	1	1	1	1	1	1	1	1	1	1	1	1
AWMM01	1	1	1	1	0	0	1	0	0	1	0	0	0	1	0	1	0	0	1	1	1	1	0	0	1	1	1	1	1	0	1	0	0	1	1	1	1	1	1	1	1	1	1	1	1	1	1	1	1
AWMN01	1	1	1	1	0	0	0	0	0	1	0	0	1	1	1	1	0	0	1	1	1	1	0	0	1	1	1	1	1	0	1	0	0	1	1	1	1	1	1	1	1	1	1	1	1	0	1	1	1
AWMO01	1	1	0	0	0	0	0	0	0	1	0	1	1	1	1	1	0	1	1	1	1	1	1	0	1	1	1	1	1	0	1	0	0	1	1	1	1	1	1	1	1	1	1	1	1	0	1	1	1
AWMP01	1	1	0	0	0	0	0	0	0	1	0	0	1	1	1	1	1	1	1	1	1	1	1	0	1	1	1	1	1	0	1	0	0	1	1	1	1	1	1	1	1	1	1	1	1	0	1	1	1
AWMQ01	1	1	1	0	1	1	1	0	0	0	0	0	1	1	1	1	0	0	1	1	1	1	0	0	1	1	0	1	1	0	0	0	0	1	1	0	1	1	0	0	1	1	1	1	0	0	1	0	0
AWMR01	1	1	1	1	1	1	1	0	0	1	0	1	1	1	1	1	0	0	1	1	1	1	1	0	1	1	1	1	1	0	1	0	0	1	1	1	1	1	1	1	1	1	1	1	1	0	1	1	1
AWMS01	1	1	0	1	1	0	0	0	0	1	0	0	1	1	1	1	0	0	1	1	1	1	1	0	1	1	1	1	1	0	1	0	0	1	1	1	1	1	1	1	1	1	1	1	1	0	1	1	1
AWMT01	1	1	1	1	1	1	1	0	0	1	0	0	1	1	1	1	0	0	1	1	1	1	0	0	1	1	0	0	0	0	0	0	0	1	1	0	1	1	0	0	1	1	1	1	1	0	1	1	1
AWMU01	1	1	1	0	1	1	0	0	0	1	0	0	0	0	0	1	0	0	1	1	1	1	0	0	1	1	0	0	0	0	0	0	0	1	1	0	1	1	0	0	1	1	1	1	1	0	1	1	1
AWMV01	1	1	1	0	1	1	0	0	0	1	1	0	1	0	1	1	0	0	1	1	1	1	1	0	1	1	1	1	1	0	1	0	0	1	1	1	1	1	1	1	1	1	1	1	1	0	1	1	1
AWMW01	0	0	0	0	0	0	0	0	0	0	0	0	0	1	0	1	0	0	1	1	1	1	0	0	1	1	0	0	0	0	0	0	0	1	1	0	1	1	1	1	1	1	1	1	0	0	1	0	0
AWMX01	0	0	0	0	0	0	0	0	0	0	0	0	1	1	1	1	0	0	1	1	1	1	0	0	1	1	0	0	0	0	0	0	0	1	1	0	1	1	0	0	1	1	1	1	0	0	1	0	0
AWMY01	0	0	0	0	0	0	0	0	0	0	0	0	1	1	1	1	0	0	1	1	1	1	0	0	1	1	1	1	1	0	1	0	0	1	1	1	1	1	1	1	1	1	1	1	0	0	1	0	0
AWMZ01	0	0	0	0	0	0	0	0	0	0	0	0	0	1	0	1	0	0	1	1	1	1	0	0	1	1	0	0	0	0	0	0	0	1	1	0	1	1	1	1	1	1	1	1	0	0	1	0	0
AWNA01	0	0	0	0	0	0	0	0	0	0	0	0	1	1	1	1	0	0	1	1	1	1	0	0	1	1	0	0	0	0	0	0	0	1	1	0	1	1	0	0	1	1	1	1	0	0	1	0	0
AWNB01	0	0	0	0	0	0	0	0	0	0	0	0	1	1	1	1	0	0	1	1	1	1	0	0	1	1	0	0	0	0	0	0	0	1	1	0	1	1	0	0	1	1	1	1	0	0	1	0	0
AWNC01	0	0	0	0	0	0	0	0	0	0	0	0	1	1	1	1	0	0	1	1	1	1	0	0	1	1	1	1	1	0	1	0	0	1	1	1	1	1	1	1	1	1	1	1	0	0	1	0	0
AWND01	0	0	0	0	0	0	0	0	0	0	0	0	1	1	0	1	0	0	1	1	1	1	0	0	1	1	0	0	0	0	0	0	0	1	1	0	1	1	0	0	1	1	1	1	0	0	1	0	0
AWNE01	1	1	1	1	1	1	1	0	0	1	0	0	1	1	1	1	0	0	1	1	1	1	1	0	1	1	1	1	1	0	1	0	0	1	1	0	1	1	0	0	1	1	1	1	1	0	1	1	1
AWNF01	1	0	0	1	1	1	1	0	0	0	0	0	0	1	0	1	0	0	1	1	1	1	0	0	1	1	0	0	0	0	0	0	0	1	1	0	1	1	0	0	1	1	1	1	0	0	0	0	0
AXNK01	0	0	0	0	0	0	0	0	0	1	0	0	0	1	0	1	0	0	1	1	1	1	0	0	1	1	0	0	0	0	0	0	0	1	1	0	1	1	0	0	1	1	1	1	1	0	1	1	1
AXNL01	0	0	0	0	0	0	0	0	0	1	0	0	1	1	1	1	0	1	1	1	1	1	1	0	1	1	1	1	1	0	1	0	0	1	1	1	1	1	1	0	1	1	1	1	1	0	1	1	1
AXNN01	1	1	1	1	0	1	0	0	0	1	0	0	0	1	0	1	0	0	1	1	1	1	0	0	1	1	0	0	0	0	0	0	0	1	1	0	1	1	0	0	1	1	1	1	1	0	1	1	1
AYSP01	1	1	1	1	0	0	0	1	0	1	0	1	0	1	0	1	0	0	1	1	1	1	1	0	1	1	1	1	1	0	1	0	0	1	1	0	1	1	0	0	1	1	1	1	0	0	1	0	0
AYXP01	1	1	1	1	0	0	0	1	0	1	0	0	0	1	0	1	0	0	1	1	1	1	0	0	1	1	1	1	1	0	1	0	0	1	1	1	1	1	1	1	1	1	1	1	0	0	1	0	0
AZGS01	1	1	1	1	0	0	0	1	0	1	0	0	0	1	0	1	0	0	1	1	1	1	0	0	1	1	0	0	0	0	0	0	0	1	1	0	1	1	0	0	1	1	1	1	0	0	1	0	0
AZGT01	1	1	1	1	0	0	1	0	0	1	0	0	0	0	0	1	0	0	1	1	0	1	0	0	1	1	0	0	0	0	0	0	0	1	1	0	1	1	0	0	1	1	1	1	0	0	1	0	0
AZJP01	0	1	1	0	0	0	0	1	0	1	0	0	1	1	0	1	0	0	1	1	1	1	1	1	1	1	1	1	1	1	1	1	0	1	1	1	1	1	1	1	1	1	1	1	1	0	1	1	1
AZKN01	0	0	0	0	0	0	0	0	0	1	0	0	1	1	1	1	0	0	1	1	1	1	1	0	1	1	1	1	1	0	1	0	0	1	1	0	1	1	0	0	1	1	1	1	1	0	1	1	1
BBQD01	1	1	1	0	1	0	0	0	0	0	0	0	0	1	0	1	0	0	0	1	1	1	0	0	0	0	0	0	0	0	0	0	0	1	1	0	0	0	0	0	1	0	1	1	0	0	1	0	0
CABMHD01	1	1	1	1	0	1	1	0	0	0	0	0	0	1	0	1	0	0	0	1	0	0	0	0	0	0	0	0	0	0	0	0	0	1	1	0	0	0	0	0	0	0	1	1	0	0	1	0	0
CAJDZD01	1	1	1	1	1	1	1	0	0	0	0	0	0	1	0	1	0	0	1	1	1	1	0	0	1	1	0	0	0	0	0	0	0	1	1	0	1	1	0	0	1	1	1	1	0	0	0	0	0
CAJDZF01	1	1	1	1	0	0	1	0	0	0	0	0	0	1	0	1	0	0	1	1	1	1	0	0	1	1	0	0	0	0	0	0	0	1	1	0	1	1	0	0	1	1	1	1	0	0	0	0	0
CAJDZI01	0	0	0	0	0	0	0	0	1	0	0	0	0	0	0	1	0	0	1	1	1	1	0	0	1	1	0	0	0	0	0	0	0	1	1	0	1	1	0	0	1	1	1	1	0	0	0	0	0
CAJNYW01	1	1	1	1	0	1	1	0	0	0	0	0	0	1	0	1	0	0	1	1	1	1	0	0	1	1	0	0	0	0	0	0	0	1	1	0	1	1	0	0	1	1	1	1	0	0	0	0	0
CAJNYY01	1	1	1	1	1	1	1	0	0	0	0	0	0	1	0	1	0	0	1	1	1	1	0	0	1	1	0	0	0	0	0	0	0	1	1	0	1	1	0	0	1	1	1	1	0	0	0	0	0
CAJNZA01	1	1	1	1	1	1	1	0	0	0	0	0	0	1	0	1	0	0	1	1	1	1	0	0	1	1	0	0	0	0	0	0	0	1	1	0	1	1	0	0	1	1	1	1	0	0	1	0	0
CAJNZD01	1	0	0	1	0	0	0	0	0	1	0	0	0	1	0	1	0	0	1	1	1	1	0	0	1	1	0	0	0	0	0	0	0	1	1	0	1	1	0	0	1	1	1	1	1	0	1	1	1
CAJNZE01	1	1	1	1	0	0	0	0	0	0	0	0	0	1	0	1	0	0	1	1	1	1	0	0	1	1	0	0	0	0	0	0	0	1	1	0	1	1	0	0	1	1	1	1	0	0	0	0	0
CAJNZG01	0	1	1	1	1	1	1	0	0	1	0	0	0	1	0	1	0	0	1	1	1	1	0	0	1	1	0	0	0	0	0	0	0	1	1	0	1	1	0	0	1	1	1	1	1	0	1	1	1
CAJNZH01	1	1	1	1	1	1	1	0	0	1	0	0	0	1	0	1	0	0	1	1	0	1	0	0	1	1	0	0	0	0	0	0	0	1	1	0	1	1	0	0	1	1	1	1	1	0	1	1	1
CAJNZI01	1	0	0	1	1	1	1	0	0	1	0	0	0	1	0	1	0	0	1	1	1	1	0	0	1	1	0	0	0	0	0	0	0	1	1	0	1	1	0	0	1	1	1	1	1	0	1	1	1
CAJNZJ01	1	1	1	0	1	1	1	0	0	1	0	0	0	1	0	1	0	0	1	1	1	1	0	0	1	1	0	0	0	0	0	0	0	1	1	0	1	1	0	0	1	1	1	1	1	0	1	1	1
CAJNZK01	1	1	0	1	0	0	0	0	0	1	0	0	0	1	0	1	0	0	1	1	1	1	0	0	1	1	0	0	0	0	0	0	0	1	1	0	1	1	0	0	1	1	1	1	0	0	1	0	0
CAJNZL01	1	1	1	1	0	0	0	0	0	0	0	0	0	1	0	1	0	0	1	1	1	1	0	0	1	1	0	0	0	0	0	0	0	1	1	0	1	1	0	0	1	1	1	1	0	0	0	0	0
CAJNZM01	1	1	1	0	1	1	1	0	0	0	0	0	0	1	0	1	0	0	1	1	1	1	0	0	1	1	0	0	0	0	0	0	0	1	1	0	1	1	0	0	1	1	1	1	0	0	0	0	0
CAJNZN01	1	1	0	1	1	1	0	0	0	0	0	0	0	1	0	1	0	0	0	1	1	1	0	0	0	1	0	0	0	0	0	0	0	1	1	0	1	0	0	0	1	0	1	1	0	0	0	0	0
CAJNZO01	1	1	1	0	1	1	1	0	0	1	0	0	0	1	0	1	0	0	1	1	1	1	0	0	1	1	0	0	0	0	0	0	0	1	1	0	1	1	0	0	1	1	1	1	1	0	1	1	1
CAJNZP01	1	1	1	1	0	0	0	0	0	0	0	0	0	1	0	1	0	0	1	1	0	1	0	0	1	1	0	0	0	0	0	0	0	1	1	0	1	1	0	0	1	1	1	1	0	0	0	0	0
CAJNZQ01	1	1	1	1	1	1	1	0	0	0	0	0	1	1	0	1	0	0	1	1	0	1	0	0	1	1	0	0	0	0	0	0	0	1	1	0	1	1	0	1	1	1	1	1	0	0	0	0	0
CAJNZR01	0	0	0	0	0	0	0	0	0	1	0	0	0	1	0	1	0	0	1	1	1	1	0	0	1	1	0	0	0	0	0	0	0	1	1	0	1	1	0	0	1	1	1	1	1	0	1	1	1
CAJNZS01	1	1	1	1	1	0	0	0	0	0	0	0	0	1	0	1	0	0	1	1	1	1	0	0	1	1	0	0	0	0	0	0	0	1	1	0	1	1	0	0	1	1	1	1	0	0	0	0	0
CAJNZT01	1	1	0	1	0	0	1	0	0	0	0	0	0	1	0	1	0	0	1	1	1	1	0	0	0	1	0	0	0	0	0	0	0	1	1	0	1	1	0	0	1	1	1	1	0	0	0	0	0
CAJNZV01	1	1	0	1	1	1	1	0	0	1	0	0	0	1	0	1	0	0	1	1	1	1	0	0	1	1	0	0	0	0	0	0	0	1	1	0	1	1	0	0	1	1	1	1	1	0	1	1	1
CAJNZW01	1	1	1	1	0	0	0	0	0	0	0	0	0	1	0	1	0	0	1	1	0	1	0	0	1	1	0	0	0	0	0	0	0	1	1	0	1	1	0	0	1	1	1	1	0	0	0	0	0
CAJNZZ01	1	1	1	1	1	1	1	0	0	0	0	0	0	1	0	1	0	0	1	1	1	1	0	0	1	1	0	0	0	0	0	0	0	1	1	0	1	1	0	0	1	1	1	1	0	0	0	0	0
CAJOAA01	1	1	0	1	0	0	0	0	0	0	0	0	0	1	0	1	0	0	1	1	1	1	0	0	1	1	0	0	0	0	0	0	0	1	1	0	1	1	0	0	1	1	1	1	0	0	0	0	0
CAJOAB01	1	1	1	1	0	0	0	0	0	0	0	0	0	1	0	1	0	0	1	1	1	1	0	0	1	1	0	0	0	0	0	0	0	1	1	0	1	1	0	0	1	1	1	1	0	0	0	0	0
CAJOAC01	1	1	1	1	0	0	0	0	0	1	0	0	0	1	0	1	0	0	1	1	1	1	0	0	1	1	0	0	0	0	0	0	0	1	1	0	1	1	0	0	1	1	1	1	1	0	1	1	1
CAJOAD01	1	1	1	1	0	1	0	0	0	1	0	0	0	1	0	1	0	0	0	1	1	1	0	0	0	0	0	0	0	0	0	0	0	1	1	0	0	0	0	0	1	0	1	1	1	0	1	1	1
CAJOAE01	1	1	1	1	1	1	1	0	0	0	0	0	0	1	0	1	0	0	1	1	1	1	0	0	1	1	0	0	0	0	0	0	0	1	1	0	1	1	0	0	1	1	1	1	0	0	1	0	0
CAJOAF01	1	1	1	1	1	1	1	0	0	0	0	0	0	1	0	1	0	0	1	1	1	1	0	0	1	1	0	0	0	0	0	0	0	1	1	0	1	1	0	0	1	1	1	1	0	0	0	0	0
CAJOAG01	1	1	1	1	1	1	1	0	0	0	0	0	0	1	0	1	0	0	1	1	1	1	0	0	1	1	0	0	0	0	0	0	0	1	1	0	1	1	0	0	1	1	1	1	0	0	0	0	0
CAJOAH01	1	1	1	1	0	1	1	0	0	0	0	0	0	1	0	1	0	0	1	1	1	1	0	0	1	1	0	0	0	0	0	0	0	1	1	0	1	1	0	0	1	1	1	1	0	0	0	0	0
CAJOAI01	0	0	0	0	1	0	0	0	0	1	0	0	0	1	0	1	0	0	1	1	1	1	0	0	1	1	0	0	0	0	0	0	0	1	1	0	1	1	0	0	1	1	1	1	0	0	1	1	0
CAJOAJ01	1	1	1	1	1	1	1	0	0	0	0	0	0	1	0	1	0	0	1	1	1	1	0	0	1	1	0	0	0	0	0	0	0	1	1	0	1	1	0	0	1	1	1	1	0	0	0	0	0
CAJOAL01	1	1	1	1	1	1	1	0	0	0	0	0	0	1	0	1	0	0	1	1	1	1	0	0	1	1	0	0	0	0	0	0	0	1	1	0	1	1	0	0	1	1	1	1	0	0	1	0	0
CAJOAM01	1	1	1	0	1	0	1	0	0	1	0	0	0	1	0	1	0	0	1	1	1	1	0	0	1	1	0	0	0	0	0	0	0	1	1	0	1	1	0	0	1	1	1	1	1	0	1	1	1
CAJOAN01	1	1	1	1	0	0	0	0	0	0	0	0	0	1	0	1	0	0	1	1	0	1	0	0	1	1	0	0	0	0	0	0	0	1	1	0	1	1	0	0	1	1	1	1	0	0	1	0	0
CAJOAO01	1	1	1	1	1	1	1	0	0	0	0	0	0	1	0	1	0	0	1	1	1	1	1	0	1	1	1	1	1	0	1	0	0	1	1	0	1	1	0	0	1	1	1	1	0	0	0	0	0
CAJOAP01	1	1	1	1	0	0	0	0	0	1	0	0	0	1	0	1	0	0	1	1	1	1	0	0	1	1	0	0	0	0	0	0	0	1	1	0	1	1	0	0	1	1	1	1	1	0	1	1	1
CAJOAQ01	1	1	1	1	0	0	0	0	0	0	0	0	0	1	0	1	0	0	1	1	1	1	0	0	1	1	0	0	0	0	0	0	0	1	1	0	1	1	0	0	1	1	1	1	0	0	0	0	0
CAJOAR01	0	1	1	0	0	0	0	0	0	1	0	0	0	1	0	1	0	0	1	1	1	1	0	0	1	1	0	0	0	0	0	0	0	1	1	0	1	1	0	0	1	1	1	1	1	0	1	1	1
CAJOAS01	1	1	0	1	1	0	0	0	0	1	0	0	0	1	0	1	0	0	1	1	1	1	0	0	1	1	0	0	0	0	0	0	0	1	1	0	1	1	0	0	1	1	1	1	0	0	1	1	0
CAJOAU01	1	1	0	1	0	1	1	0	1	1	0	0	0	1	0	1	0	0	1	1	1	1	0	0	1	1	0	0	0	0	0	0	0	1	1	0	1	1	0	0	1	1	1	1	1	0	1	1	1
JABANG01	1	1	1	0	0	1	1	0	0	0	0	0	0	1	0	1	0	0	1	1	1	1	0	0	1	1	0	0	0	0	0	0	0	1	1	0	1	1	0	0	1	1	1	1	0	0	0	0	0
JABWSI01	0	0	0	0	0	0	0	0	0	0	0	0	0	1	0	1	0	0	1	1	1	1	0	0	1	1	0	0	0	0	0	0	0	1	1	0	1	1	0	0	1	1	1	1	0	0	1	1	0
JACBKD01	1	1	1	1	0	1	0	0	0	1	0	0	0	1	0	1	0	0	0	1	1	0	0	0	0	0	0	0	0	0	0	0	0	1	1	0	0	0	0	0	1	0	1	1	0	0	1	1	1
JACBKE01	1	1	1	1	0	1	0	0	0	1	0	0	0	1	0	1	0	0	0	1	1	1	0	0	0	0	0	0	0	0	0	0	0	1	1	0	0	0	0	0	1	0	1	1	1	0	1	1	1
JACBKF01	1	1	1	1	0	1	0	0	0	1	0	0	0	1	0	1	0	0	0	1	1	1	0	0	0	0	0	0	0	0	0	0	0	1	1	0	0	0	0	0	1	0	1	1	1	0	1	1	1
JACBKG01	1	1	1	1	0	1	0	0	0	1	0	0	0	1	0	1	0	0	1	1	1	1	0	0	1	1	0	0	0	0	0	0	0	1	1	0	1	1	0	0	1	1	1	1	1	0	1	1	1
JACBKH01	1	1	1	1	0	1	0	0	0	1	0	0	0	1	0	1	0	0	0	1	1	1	0	0	0	0	0	0	0	0	0	0	0	1	1	0	0	0	0	0	1	0	1	1	1	0	1	1	1
JACBKI01	1	1	1	1	0	1	0	0	0	1	0	0	0	1	0	1	0	0	0	1	1	1	0	0	0	0	0	0	0	0	0	0	0	1	1	0	0	0	0	0	1	0	1	1	1	0	1	1	1
JACBKJ01	1	1	1	1	0	1	0	0	0	1	0	0	0	1	0	1	0	0	0	1	1	1	0	0	0	0	0	0	0	0	0	0	0	1	1	0	0	0	0	0	1	0	1	1	1	0	1	1	1
JACBKK01	1	1	1	1	0	1	0	0	0	1	0	0	0	1	0	1	0	0	0	1	1	0	0	0	0	0	0	0	0	0	0	0	0	1	1	0	0	0	0	0	1	0	1	1	0	0	0	0	0
JACBKL01	1	1	1	1	0	1	0	0	0	1	0	0	0	1	0	1	0	0	0	1	1	0	0	0	0	0	0	0	0	0	0	0	0	1	1	0	0	0	0	0	1	0	1	1	1	0	1	1	1
JACBKM01	1	1	1	1	0	1	0	0	0	1	0	0	0	1	0	1	0	0	0	1	1	1	0	0	0	0	0	0	0	0	0	0	0	1	1	0	0	0	0	0	1	0	1	1	1	0	1	1	1
JACGLU01	1	1	1	1	0	0	0	0	0	0	0	0	0	1	0	1	0	0	0	1	0	0	0	0	0	0	0	0	0	0	0	0	0	1	1	0	0	0	0	0	0	0	1	1	0	0	1	0	0
JACGLX01	1	1	1	1	1	0	0	0	0	0	0	0	0	1	0	1	0	0	0	1	0	0	0	0	0	0	0	0	0	0	0	0	0	1	1	0	0	0	0	0	0	0	1	1	0	0	0	0	0
JACGME01	1	1	1	1	0	0	0	1	0	0	0	0	0	1	0	1	0	0	0	1	0	0	0	0	0	0	0	0	0	0	0	0	0	1	1	0	0	0	0	0	1	0	1	1	0	0	1	0	0
JACVHT01	1	1	0	1	1	1	1	0	0	0	0	0	0	1	0	1	0	0	0	1	1	0	0	0	0	0	0	0	0	0	0	0	0	1	1	0	0	0	0	0	1	0	1	1	0	0	0	0	0
JACXJH01	0	1	1	0	0	0	0	0	0	1	0	0	0	1	0	1	0	0	1	1	1	1	0	0	1	1	0	0	0	0	0	0	0	1	1	0	1	1	0	0	1	1	1	1	1	0	1	1	1
JAENKY01	1	1	1	0	1	0	0	0	0	0	0	0	0	1	0	1	0	0	0	1	1	0	0	0	0	0	0	0	0	0	0	0	0	1	1	0	0	0	0	0	1	0	1	1	0	0	1	0	0
JAENXW01	1	1	1	1	1	1	1	0	0	0	0	0	0	1	0	1	0	0	0	1	1	1	0	0	0	0	0	0	0	0	0	0	0	1	1	0	0	0	0	0	1	0	1	1	0	0	0	0	0
JAEPRR01	1	1	1	1	0	1	0	0	0	1	0	0	0	1	0	1	0	0	1	1	1	1	0	0	1	1	0	0	0	0	0	0	0	1	1	0	1	1	0	0	1	1	1	1	1	0	1	1	1
JAEPRS01	1	1	1	1	0	1	0	0	0	0	0	0	0	1	0	1	0	0	1	1	1	1	0	0	1	1	0	0	0	0	0	0	0	1	1	0	1	1	0	0	1	1	1	1	1	0	1	1	1
JAEPRT01	1	1	1	1	0	1	0	0	0	0	0	0	0	1	0	1	0	0	1	1	1	1	0	0	1	1	0	0	0	0	0	0	0	1	1	0	1	1	0	0	1	1	1	1	1	0	1	1	1
JAEPRU01	1	1	1	1	0	1	0	0	0	1	0	0	0	1	0	1	0	0	1	1	1	1	0	0	1	1	0	0	0	0	0	0	0	1	1	0	1	1	0	0	1	1	1	1	1	0	1	1	1
JAEPRV01	1	1	1	1	0	1	0	0	0	1	0	0	0	1	0	1	0	0	1	1	1	1	0	0	1	1	0	0	0	0	0	0	0	1	1	0	1	1	0	0	1	1	1	1	1	0	1	1	1
JAEPRW01	1	1	1	1	0	1	0	0	0	1	0	0	0	1	0	1	0	0	1	1	1	1	0	0	1	1	0	0	0	0	0	0	0	1	1	0	1	1	0	0	1	1	1	1	1	0	1	1	1
JAEPRX01	1	1	1	1	1	0	0	0	0	1	0	0	0	1	0	1	0	0	1	1	1	1	0	0	1	1	0	0	0	0	0	0	0	1	1	0	1	1	0	0	1	1	1	1	0	0	1	0	0
JAEPRY01	1	1	0	1	0	1	1	0	1	1	0	0	0	1	0	1	0	0	1	1	1	1	0	0	1	1	0	0	0	0	0	0	0	1	1	0	1	1	0	0	1	1	1	1	1	0	1	1	1
JAEPRZ01	1	1	1	1	0	1	0	0	0	0	0	0	0	1	0	1	0	0	1	1	1	1	0	0	1	1	0	0	0	0	0	0	0	1	1	0	1	1	0	0	1	1	1	1	1	0	1	1	1
JAIJ01	1	1	1	1	0	0	0	1	0	1	0	0	0	1	0	1	0	0	1	1	1	1	0	0	1	1	1	1	1	0	1	0	0	1	1	1	1	1	1	1	1	1	1	1	0	0	1	0	0
JAJNCB01	1	1	1	1	1	1	1	0	0	0	0	0	0	1	0	1	0	0	0	1	1	1	0	0	0	0	0	0	0	0	0	0	0	1	1	0	0	0	0	0	1	0	1	1	0	0	0	0	0
JFFP02	1	1	0	1	0	1	1	0	1	1	0	0	0	1	0	1	0	0	1	1	1	1	0	0	1	1	0	0	0	0	0	0	0	1	1	0	1	1	0	0	1	1	1	1	1	0	1	1	1
JMMO01	1	1	1	1	0	0	0	1	0	1	0	0	0	0	0	1	0	0	0	1	1	0	0	0	0	0	0	0	0	0	0	0	0	1	1	0	0	0	0	0	1	0	1	1	0	0	1	0	0
JMMP01	1	1	1	1	0	0	0	0	0	0	0	0	0	1	0	1	0	0	1	1	0	1	0	0	1	1	0	0	0	0	0	0	0	1	1	0	1	1	0	0	1	1	1	1	0	0	0	0	0
JNSM02	1	1	1	1	0	0	0	0	0	1	0	0	0	1	0	1	0	0	1	1	1	1	0	0	1	1	0	0	0	0	0	0	0	1	1	0	1	1	0	0	1	1	1	1	0	0	1	0	0
JNSN02	1	1	1	1	0	0	0	0	0	1	0	0	0	1	0	1	0	0	1	1	1	1	0	0	1	1	0	0	0	0	0	0	0	1	1	0	1	1	0	0	1	1	1	1	0	0	1	0	0
JNSO02	1	1	1	1	0	0	0	0	0	1	0	0	0	1	0	1	0	0	1	1	1	1	0	0	1	1	0	0	0	0	0	0	0	1	1	0	1	1	0	0	1	1	1	1	0	0	1	0	0
JNSP02	1	1	1	1	0	0	0	0	0	1	0	0	0	1	0	1	0	0	1	1	1	1	0	0	1	1	0	0	0	0	0	0	0	1	1	0	1	1	0	0	1	1	1	1	0	0	1	0	0
JNSQ02	1	1	1	1	0	0	0	0	0	1	0	0	0	1	0	1	0	0	1	1	1	1	0	0	1	1	0	0	0	0	0	0	0	1	1	0	1	1	0	0	1	1	1	1	0	0	1	0	0
JNSR02	1	1	1	1	0	0	0	0	0	1	0	0	0	1	0	1	0	0	1	1	1	1	0	0	1	1	0	0	0	0	0	0	0	1	1	0	1	1	0	0	1	1	1	1	0	0	1	0	0
JNSS02	1	1	1	1	0	0	0	0	0	1	0	0	0	1	0	1	0	0	1	1	1	1	0	0	1	1	0	0	0	0	0	0	0	1	1	0	1	1	0	0	1	1	1	1	0	0	1	0	0
JNST02	1	1	1	1	0	0	0	0	0	1	0	0	0	1	0	1	0	0	1	1	1	1	0	0	1	1	0	0	0	0	0	0	0	1	1	0	1	1	0	0	1	1	1	1	0	0	1	0	0
JNSU02	1	1	0	1	0	0	0	0	0	0	0	0	0	1	0	1	0	0	1	1	1	1	0	0	0	1	0	0	0	0	0	0	0	1	1	0	1	1	0	0	1	1	1	1	0	0	0	0	0
JNSV02	1	1	1	1	0	0	0	0	0	0	0	0	0	1	0	1	0	0	1	1	1	1	0	0	0	1	0	0	0	0	0	0	0	1	1	0	1	0	0	0	1	0	1	1	0	0	0	0	0
JNSW02	1	1	1	1	0	0	1	0	0	0	0	0	0	0	0	1	0	0	1	1	1	1	0	0	1	1	0	0	0	0	0	0	0	1	1	0	1	1	0	0	1	1	1	1	0	0	1	0	0
JNSX02	1	1	1	1	0	0	1	0	0	0	0	0	0	0	0	1	0	0	1	1	1	1	0	0	1	1	0	0	0	0	0	0	0	1	1	0	1	1	0	0	1	1	1	1	0	0	1	0	0
JNSY02	1	0	1	1	0	0	1	0	0	0	0	0	0	0	0	1	0	0	1	1	1	1	0	0	1	1	0	0	0	0	0	0	0	1	1	0	1	1	0	0	1	1	1	1	0	0	0	0	0
JNSZ02	1	1	1	1	0	0	1	0	0	1	0	0	0	0	0	1	0	0	1	1	0	1	0	0	1	1	0	0	0	0	0	0	0	1	1	0	1	1	0	0	1	1	1	1	0	0	1	0	0
JNTA02	1	1	0	1	0	0	0	0	0	0	0	0	0	1	0	1	0	0	1	1	1	1	0	0	1	1	0	0	0	0	0	0	0	1	1	0	1	1	0	0	1	1	1	1	0	0	0	0	0
JNTB02	1	1	1	1	1	1	1	0	0	0	0	0	0	1	0	1	0	0	1	1	1	1	0	0	1	1	0	0	0	0	0	0	0	1	1	0	1	1	0	0	1	1	1	1	0	0	0	0	0
JNTC02	1	1	1	0	0	0	1	0	0	0	0	0	0	1	0	1	0	0	1	1	1	1	0	0	1	1	0	0	0	0	0	0	0	1	1	0	1	1	0	0	1	1	1	1	0	0	1	0	0
JNTD02	1	1	1	1	0	1	1	0	0	0	0	0	0	1	0	1	0	0	1	1	1	1	0	0	1	1	0	0	0	0	0	0	0	1	1	0	1	1	0	0	1	1	1	1	0	0	0	0	0
JNTE02	1	1	1	1	1	1	0	0	0	0	0	0	0	1	0	1	0	0	1	1	1	1	0	0	1	1	0	0	0	0	0	0	0	1	1	0	1	1	0	0	1	1	1	1	0	0	0	0	0
JNTF02	1	1	1	1	1	0	0	0	0	0	0	0	0	1	0	1	0	0	1	1	1	1	0	0	1	1	0	0	0	0	0	0	0	1	1	0	1	1	0	0	1	1	1	1	0	0	0	0	0
JNTJ02	1	1	0	1	1	0	0	0	0	0	0	0	0	1	0	1	0	0	1	1	1	1	0	0	1	1	0	0	0	0	0	0	0	1	1	0	1	1	0	0	1	1	1	1	0	0	1	0	0
JNTK02	1	1	0	1	1	0	0	0	0	0	0	0	0	1	0	1	0	0	1	1	1	1	0	0	1	1	0	0	0	0	0	0	0	1	1	0	1	1	0	0	1	1	1	1	0	0	1	0	0
JNTL02	1	1	0	1	1	0	1	0	0	0	0	0	0	1	0	1	0	0	1	1	1	1	0	0	1	1	0	0	0	0	0	0	0	1	1	0	1	1	0	0	1	1	1	1	0	0	0	0	0
JNTM02	1	1	1	1	0	0	0	1	0	1	0	0	0	1	0	1	0	0	1	1	1	1	0	0	1	1	0	0	0	0	0	0	0	1	1	0	1	1	0	0	1	1	1	1	0	0	1	0	0
JNTN02	1	1	1	1	0	0	0	1	0	1	0	0	0	1	0	1	0	0	0	1	1	0	0	0	0	0	0	0	0	0	0	0	0	1	1	0	0	0	0	0	1	0	1	1	0	0	1	0	0
JNTO02	1	1	1	1	0	0	0	1	0	1	0	0	0	1	0	1	0	0	1	1	1	1	0	0	1	1	0	0	0	0	0	0	0	1	1	0	1	1	0	0	1	1	1	1	0	0	1	0	0
JNTP02	1	1	1	1	0	0	0	1	0	1	0	0	0	1	0	1	0	0	0	1	1	1	0	0	0	0	0	0	0	0	0	0	0	1	1	0	0	0	0	0	1	0	1	1	0	0	1	0	0
JNTQ02	1	1	1	1	0	0	0	1	0	1	0	0	0	1	0	1	0	0	0	1	1	1	0	0	0	0	0	0	0	0	0	0	0	1	1	0	0	0	0	0	1	0	1	1	0	0	1	0	0
JNTR02	1	1	1	1	0	0	0	1	0	1	0	0	0	1	0	1	0	0	1	1	1	1	0	0	1	1	0	0	0	0	0	0	0	1	1	0	1	1	0	0	1	1	1	1	0	0	1	0	0
JNTS02	1	1	1	1	0	0	0	1	0	1	0	0	0	1	0	1	0	0	0	1	1	1	0	0	0	0	0	0	0	0	0	0	0	1	1	0	0	0	0	0	1	0	1	1	0	0	1	0	0
JNTT02	1	1	1	1	0	0	0	1	0	1	0	0	0	1	0	1	0	0	0	1	1	1	0	0	0	0	0	0	0	0	0	0	0	1	1	0	0	0	0	0	1	0	1	1	0	0	1	0	0
JNTU02	1	1	1	1	0	0	0	1	0	1	0	0	0	1	0	1	0	0	0	1	1	1	0	0	0	0	0	0	0	0	0	0	0	1	1	0	0	0	0	0	1	0	1	1	0	0	1	0	0
JNTV02	1	1	1	1	0	0	0	1	0	1	0	0	0	1	0	1	0	0	0	1	1	1	0	0	0	0	0	0	0	0	0	0	0	1	1	0	0	0	0	0	1	0	1	1	0	0	1	0	0
JNTX02	1	1	1	1	0	0	0	1	0	1	0	0	0	1	0	1	0	0	0	1	1	1	0	0	0	0	0	0	0	0	0	0	0	1	1	0	0	0	0	0	1	0	1	1	0	0	1	0	0
JNTY02	1	1	1	1	0	0	0	1	0	1	0	0	0	1	0	1	0	0	1	1	1	1	0	0	1	1	0	0	0	0	0	0	0	1	1	0	1	1	0	0	1	1	1	1	0	0	1	0	0
JNTZ02	1	1	1	1	0	1	1	0	0	1	0	0	0	1	0	1	0	0	1	1	1	1	0	0	1	1	0	0	0	0	0	0	0	1	1	0	1	1	0	0	1	1	1	1	0	0	1	0	0
JNUA02	1	1	1	1	0	0	0	1	0	1	0	0	0	1	0	1	0	0	0	1	1	0	0	0	0	0	0	0	0	0	0	0	0	1	1	0	0	0	0	0	1	0	1	1	0	0	1	0	0
JNUD02	1	1	1	1	0	0	0	1	0	1	0	0	0	1	0	1	0	0	0	1	1	1	0	0	0	0	0	0	0	0	0	0	0	1	1	0	0	0	0	0	1	0	1	1	0	0	1	0	0
JNUE02	0	0	0	0	0	0	0	0	1	0	0	0	0	0	0	1	0	0	1	1	0	1	0	0	1	1	0	0	0	0	0	0	0	1	1	0	1	1	0	0	1	1	1	1	0	0	1	0	0
JNUF02	1	1	1	1	0	0	0	1	0	1	0	0	0	1	0	1	0	0	0	1	1	1	0	0	0	0	0	0	0	0	0	0	0	1	1	0	0	0	0	0	1	0	1	1	0	0	1	0	0
JTGQ01	1	1	1	1	1	1	1	0	0	0	0	0	0	1	0	1	0	0	1	1	1	1	0	0	1	1	0	0	0	0	0	0	0	1	1	0	1	1	0	0	1	1	1	1	0	0	1	0	0
JTGR01	1	1	0	0	0	0	0	0	0	0	0	0	0	1	0	1	0	0	1	1	1	1	0	0	1	1	0	0	0	0	0	0	0	1	1	0	1	1	0	0	1	1	1	1	0	0	0	0	0
JTGS01	1	1	1	1	0	0	1	0	0	0	0	0	0	1	0	1	0	0	1	1	1	1	0	0	1	1	0	0	0	0	0	0	0	1	1	0	1	1	0	0	1	1	1	1	0	0	0	0	0
JTGT01	1	1	1	1	1	1	1	0	0	0	0	0	0	1	0	1	0	0	1	1	1	1	0	0	1	1	0	0	0	0	0	0	0	1	1	0	1	1	0	0	1	1	1	1	0	0	0	0	0
JXUX01	1	1	1	1	0	0	0	1	0	1	0	0	0	1	0	1	0	0	0	1	1	1	0	0	0	0	0	0	0	0	0	0	0	1	1	0	0	0	0	0	1	0	1	1	0	0	1	0	0
JXUY01	1	1	1	1	0	0	0	1	0	1	0	0	0	1	0	1	0	0	0	1	1	1	0	0	0	0	0	0	0	0	0	0	0	1	1	0	0	0	0	0	1	0	1	1	0	0	1	0	0
JXUZ01	1	1	1	1	0	0	0	1	0	1	0	0	0	1	0	1	0	0	0	1	1	1	0	0	0	0	0	0	0	0	0	0	0	1	1	0	0	0	0	0	1	0	1	1	0	0	1	0	0
JXVA01	1	1	1	1	0	0	0	1	0	1	0	0	0	1	0	1	0	0	0	1	1	1	0	0	0	0	0	0	0	0	0	0	0	1	1	0	0	0	0	0	1	0	1	1	0	0	1	0	0
JXVB01	1	1	1	1	0	0	0	1	0	1	0	0	0	1	0	1	0	0	0	1	1	1	0	0	0	0	0	0	0	0	0	0	0	1	1	0	0	0	0	0	1	0	1	1	0	0	1	0	0
JXVC01	1	1	1	1	0	0	0	1	0	1	0	0	0	1	0	1	0	0	1	1	1	1	0	0	1	1	0	0	0	0	0	0	0	1	1	0	1	1	0	0	1	1	1	1	0	0	1	0	0
JXVD01	1	1	1	1	0	0	0	1	0	1	0	0	0	1	0	1	0	0	0	1	1	1	0	0	0	0	0	0	0	0	0	0	0	1	1	0	0	0	0	0	1	0	1	1	0	0	1	0	0
JXVE01	1	1	1	1	0	0	0	1	0	1	0	0	0	1	0	1	0	0	0	1	1	1	0	0	0	0	0	0	0	0	0	0	0	1	1	0	0	0	0	0	1	0	1	1	0	0	1	0	0
JXVF01	1	1	1	1	0	0	0	1	0	1	0	0	0	1	0	1	0	0	0	1	1	1	0	0	0	0	0	0	0	0	0	0	0	1	1	0	0	0	0	0	1	0	1	1	0	0	1	0	0
JXVG01	1	1	1	1	0	0	0	1	0	1	0	0	0	1	0	1	0	0	0	1	1	1	0	0	0	0	0	0	0	0	0	0	0	1	1	0	0	0	0	0	1	0	1	1	0	0	1	0	0
JXVH01	1	1	1	1	0	0	0	1	0	1	0	0	0	1	0	1	0	0	0	1	1	1	0	0	0	0	0	0	0	0	0	0	0	1	1	0	0	0	0	0	1	0	1	1	0	0	1	0	0
JXVI01	1	1	1	1	0	0	0	1	0	1	0	0	0	1	0	1	0	0	0	1	1	1	0	0	0	0	0	0	0	0	0	0	0	1	1	0	0	0	0	0	1	0	1	1	0	0	1	0	0
JXVJ01	1	1	1	1	0	0	0	1	0	1	0	0	0	1	0	1	0	0	0	1	1	0	0	0	0	0	0	0	0	0	0	0	0	1	1	0	0	0	0	0	1	0	1	1	0	0	1	0	0
JXVK01	1	1	1	1	0	0	0	1	0	1	0	0	0	1	0	1	0	0	0	1	1	1	0	0	0	0	0	0	0	0	0	0	0	1	1	0	0	0	0	0	1	0	1	1	0	0	1	0	0
JYJQ01	1	1	1	1	1	1	1	0	0	0	0	0	0	1	0	1	0	0	1	1	0	1	0	0	1	1	0	0	0	0	0	0	0	1	1	0	1	1	0	0	1	1	1	1	0	0	1	0	0
JYJR01	1	1	1	1	0	0	0	0	0	0	0	0	0	1	0	1	0	0	1	1	1	1	0	0	1	1	0	0	0	0	0	0	0	1	1	0	1	1	0	0	1	1	1	1	0	0	1	0	0
JYJT01	0	0	0	0	0	0	0	0	1	0	0	0	0	1	0	1	0	0	1	1	1	1	0	0	1	1	0	0	0	0	0	0	0	1	1	0	1	1	0	0	1	1	1	1	0	0	1	0	0
JYJU01	1	1	1	1	0	1	1	0	0	1	0	0	1	1	0	1	0	0	1	1	1	1	0	0	1	1	0	0	0	0	0	0	0	1	1	0	1	1	0	0	1	1	1	1	0	0	1	0	0
JYJV01	1	1	1	1	1	1	1	0	0	0	0	0	0	1	0	1	0	0	1	1	0	1	0	0	1	1	0	0	0	0	0	0	0	1	1	0	1	1	0	0	1	1	1	1	0	0	1	0	0
JZAN01	1	1	0	0	0	0	0	0	0	1	0	0	0	1	0	1	0	0	0	1	1	1	0	0	0	1	0	0	0	0	0	0	0	1	1	0	1	0	0	0	1	0	1	1	1	0	1	1	1
JZAO01	1	1	1	1	1	1	1	0	0	1	0	0	0	1	0	1	0	0	0	1	0	0	0	0	0	0	0	0	0	0	0	0	0	1	1	0	0	0	0	0	1	0	1	1	1	0	1	1	1
JZAP01	1	1	1	1	1	1	1	0	0	0	0	0	0	1	0	1	0	0	1	1	0	1	0	0	1	1	0	0	0	0	0	0	0	1	1	0	1	1	0	0	1	1	1	1	0	0	1	0	0
JZAQ01	1	1	1	0	0	0	1	0	0	0	0	0	0	1	0	1	0	0	1	1	1	1	0	0	1	1	0	0	0	0	0	0	0	1	1	0	1	1	0	0	1	1	1	1	0	0	1	0	0
LASH01	1	1	1	1	1	1	1	0	0	0	0	0	0	1	0	1	0	0	0	1	0	1	0	0	0	0	0	0	0	0	0	0	0	1	1	0	0	0	0	0	1	0	1	1	0	0	1	0	0
LASI01	1	1	1	1	1	1	1	0	0	0	0	0	0	1	0	1	0	0	1	1	0	1	0	0	1	1	0	0	0	0	0	0	0	1	1	0	1	1	0	0	1	1	1	1	0	0	1	0	0
LASJ01	1	1	1	1	1	1	1	0	0	0	0	0	0	1	0	1	0	0	1	1	0	1	0	0	1	1	0	0	0	0	0	0	0	1	1	0	1	1	0	0	1	1	1	1	0	0	1	0	0
LASK01	1	1	1	1	1	1	1	0	0	0	0	0	0	1	0	1	0	0	1	1	0	1	0	0	1	1	0	0	0	0	0	0	0	1	1	0	1	1	0	0	1	1	1	1	0	0	1	0	0
LASL01	1	1	1	1	1	1	1	0	0	0	0	0	0	1	0	1	0	0	1	1	1	1	0	0	1	1	0	0	0	0	0	0	0	1	1	0	1	1	0	0	1	1	1	1	0	0	1	0	0
LASM01	1	1	1	1	0	0	0	0	0	0	0	0	0	1	0	1	0	0	1	1	1	1	0	0	1	1	0	0	0	0	0	0	0	1	1	0	1	1	0	0	1	1	1	1	0	0	1	0	0
LATW01	1	1	1	0	1	0	0	0	0	0	0	0	0	1	0	1	0	0	1	1	1	1	0	0	1	1	0	0	0	0	0	0	0	1	1	0	1	1	0	0	1	1	1	1	0	0	1	0	0
LBHD01	1	1	1	1	0	0	0	1	0	0	0	0	0	1	0	1	0	0	1	1	1	1	0	0	1	1	0	0	0	0	0	0	0	1	1	0	1	1	0	0	1	1	1	1	0	0	1	0	0
LBHE01	1	1	1	1	0	0	0	1	0	1	0	0	0	1	0	1	0	0	0	1	1	0	0	0	0	0	0	0	0	0	0	0	0	1	1	0	0	0	0	0	1	0	1	1	0	0	1	0	0
LBHG01	1	1	1	1	1	1	1	0	0	1	0	0	0	1	0	1	0	0	1	1	1	1	0	0	1	1	0	0	0	0	0	0	0	1	1	0	1	1	0	0	1	1	1	1	0	0	1	0	0
LBHN01	1	1	1	1	0	0	0	1	0	1	0	0	0	1	0	1	0	0	0	1	1	0	0	0	0	0	0	0	0	0	0	0	0	1	1	0	0	0	0	0	1	0	1	1	0	0	1	0	0
LBHO01	1	1	1	1	0	0	0	1	0	1	0	0	0	1	0	1	0	0	1	1	1	1	0	0	1	1	0	0	0	0	0	0	0	1	1	0	1	1	0	0	1	1	1	1	0	0	1	0	0
LBHP01	1	1	1	1	0	0	0	0	0	1	0	0	0	1	0	1	0	0	1	1	1	1	0	0	1	1	0	0	0	0	0	0	0	1	1	0	1	1	0	0	1	1	1	1	0	0	1	0	0
LFWM01	1	1	1	1	1	1	1	0	0	0	0	0	0	1	0	1	0	0	1	1	1	1	0	0	1	1	0	0	0	0	0	0	0	1	1	0	1	1	0	0	1	1	1	1	0	0	1	0	0
LHAU01	1	1	1	0	1	1	1	0	0	1	0	0	0	1	0	1	0	0	1	1	1	1	0	0	1	1	0	0	0	0	0	0	0	1	1	0	1	1	0	0	1	1	1	1	1	0	1	1	1
LHAV01	1	1	1	0	1	1	1	0	0	1	0	0	0	1	0	1	0	0	1	1	1	1	0	0	1	1	0	0	0	0	0	0	0	1	1	0	1	1	0	0	1	1	1	1	1	0	1	1	1
LHAX01	1	1	0	1	1	1	1	0	0	0	0	0	0	1	0	1	0	0	1	1	1	1	0	0	1	1	0	0	0	0	0	0	0	1	1	0	1	1	0	0	1	1	1	1	0	0	0	0	0
LHAY01	1	1	1	1	1	1	1	0	0	0	0	0	0	1	0	1	0	0	1	1	1	1	0	0	1	1	0	0	0	0	0	0	0	1	1	0	1	1	0	0	1	1	1	1	0	0	0	0	0
LHBA01	1	1	1	1	1	1	1	0	0	0	0	0	0	1	0	1	0	0	1	1	1	1	0	0	1	1	0	0	0	0	0	0	0	1	1	0	1	1	0	0	1	1	1	1	0	0	0	0	0
LHBB01	1	1	1	1	0	1	1	0	0	1	0	0	0	1	0	1	0	0	1	1	1	1	0	0	1	1	0	0	0	0	0	0	0	1	1	0	1	1	0	0	1	1	1	1	0	0	1	0	0
LHBC01	1	1	1	0	0	0	0	0	0	0	0	0	0	0	0	1	0	0	1	1	1	1	0	0	1	1	0	0	0	0	0	0	0	1	1	0	1	1	0	0	1	1	1	1	0	0	1	0	0
LHBD01	1	1	1	1	1	1	0	0	0	0	0	0	0	1	0	1	0	0	1	1	0	1	0	0	1	1	0	0	0	0	0	0	0	1	1	0	1	1	0	0	1	1	1	1	0	0	1	0	0
LHBE01	1	1	1	1	1	1	0	0	0	0	0	0	0	1	0	1	0	0	1	1	0	1	0	0	1	1	0	0	0	0	0	0	0	1	1	0	1	1	1	1	1	1	1	1	0	0	1	0	0
LHBF01	1	1	1	0	0	0	1	0	0	0	0	0	0	1	0	1	0	0	1	1	1	1	0	0	1	1	0	0	0	0	0	0	0	1	1	0	1	1	0	0	1	1	1	1	0	0	1	0	0
LHBG01	1	1	1	1	0	0	0	0	0	0	0	0	0	1	0	1	0	0	1	1	1	1	0	0	1	1	0	0	0	0	0	0	0	1	1	0	1	1	0	0	1	1	1	1	0	0	1	0	0
LHBH01	1	1	1	1	0	0	0	0	0	0	0	0	0	1	0	1	0	0	1	1	1	1	0	0	1	1	0	0	0	0	0	0	0	1	1	0	1	1	0	0	1	1	1	1	0	0	1	0	0
LHBI01	1	1	1	1	1	1	1	0	0	0	0	0	0	1	0	1	0	0	1	1	1	1	0	0	0	1	0	0	0	0	0	0	0	1	1	0	1	0	0	0	1	0	1	1	0	0	1	0	0
LHBJ01	1	1	1	0	0	1	1	0	0	1	0	0	0	1	0	1	0	0	1	1	1	1	0	0	1	1	0	0	0	0	0	0	0	1	1	0	1	1	0	0	1	1	1	1	0	0	1	0	0
LHQV01	1	1	1	1	0	0	0	1	0	1	0	0	0	1	0	1	0	0	0	1	1	1	0	0	0	0	0	0	0	0	0	0	0	1	1	0	0	0	0	0	1	0	1	1	0	0	1	0	0
LHQW01	1	1	1	1	0	0	0	0	0	0	0	0	0	1	0	1	0	0	1	1	1	1	0	0	1	1	0	0	0	0	0	0	0	1	1	0	1	1	0	0	1	1	1	1	0	0	1	0	0
LHQX01	1	1	1	1	0	0	0	1	0	1	0	0	0	1	0	1	0	0	1	1	1	1	0	0	1	1	0	0	0	0	0	0	0	1	1	0	1	1	0	0	1	1	1	1	0	0	1	0	0
LHQY01	1	1	1	1	0	0	0	1	0	1	0	0	0	1	0	1	0	0	1	1	1	1	0	0	1	1	0	0	0	0	0	0	0	1	1	0	1	1	0	0	1	1	1	1	0	0	1	0	0
LHQZ01	1	1	1	1	0	0	0	1	0	1	0	0	0	1	0	1	0	0	1	1	1	1	0	0	1	1	0	0	0	0	0	0	0	1	1	0	1	1	0	0	1	1	1	1	0	0	1	0	0
LHRA01	1	1	1	1	0	0	0	1	0	1	0	0	0	1	0	1	0	0	1	1	1	1	0	0	1	1	0	1	1	0	0	0	0	1	1	0	1	1	0	0	1	1	1	1	0	0	1	0	0
LHRB01	1	1	1	1	0	0	0	1	0	1	0	0	0	1	0	1	0	0	1	1	1	1	0	0	1	1	0	0	0	0	0	0	0	1	1	0	1	1	0	0	1	1	1	1	0	0	1	0	0
LHRC01	1	1	1	1	0	0	0	1	0	1	0	0	0	1	0	1	0	0	1	1	1	1	0	0	1	1	0	0	0	0	0	0	0	1	1	0	1	1	0	0	1	1	1	1	0	0	1	0	0
LHRD01	1	1	1	1	0	0	0	1	0	1	0	0	0	1	0	1	0	0	1	1	1	1	0	0	1	1	0	0	0	0	0	0	0	1	1	0	1	1	0	0	1	1	1	1	0	0	1	0	0
LHRE01	1	1	1	1	0	0	0	1	0	1	0	0	0	1	0	1	0	0	1	1	1	1	0	0	1	1	0	0	0	0	0	0	0	1	1	0	1	1	0	0	1	1	1	1	0	0	1	0	0
LHRF01	1	1	1	1	0	0	0	1	0	1	0	0	0	1	0	1	0	0	1	1	1	1	0	0	1	1	1	1	1	0	1	0	0	1	1	1	1	1	1	1	1	1	1	1	0	0	1	0	0
LHRG01	1	1	1	1	0	0	0	1	0	1	0	0	0	1	0	1	0	0	0	1	1	0	0	0	0	0	0	0	0	0	0	0	0	1	1	0	0	0	0	0	1	0	1	1	0	0	1	0	0
LHRH01	1	1	1	1	0	0	0	1	0	1	0	0	0	1	0	1	0	0	0	1	1	1	0	0	0	0	0	0	0	0	0	0	0	1	1	0	0	0	0	0	1	0	1	1	0	0	1	0	0
LHRI01	1	1	1	1	0	0	0	1	0	1	0	0	0	1	0	1	0	0	0	1	1	1	0	0	0	0	0	0	0	0	0	0	0	1	1	0	0	0	0	0	1	0	1	1	0	0	1	0	0
LHRJ01	1	1	1	1	0	0	0	1	0	1	0	0	0	1	0	1	0	0	0	1	1	1	0	0	0	0	0	0	0	0	0	0	0	1	1	0	0	0	0	0	1	0	1	1	0	0	1	0	0
LHRK01	1	1	1	1	0	0	0	1	0	1	0	0	0	1	0	1	0	0	1	1	1	1	0	0	1	1	0	0	0	0	0	0	0	1	1	0	1	1	0	0	1	1	1	1	0	0	1	0	0
LHRL01	1	1	1	1	0	0	0	1	0	1	0	0	0	1	0	1	0	0	0	1	1	1	0	0	0	0	0	0	0	0	0	0	0	1	1	0	0	0	0	0	1	0	1	1	0	0	1	0	0
LHRM01	1	1	1	1	0	0	0	1	0	1	0	0	0	1	0	1	0	0	0	1	1	1	0	0	0	0	0	0	0	0	0	0	0	1	1	0	0	0	0	0	1	0	1	1	0	0	1	0	0
LHRN01	1	1	1	1	0	0	0	1	0	1	0	0	0	1	0	1	0	0	0	1	1	1	0	0	0	0	0	0	0	0	0	0	0	1	1	0	0	0	1	1	1	0	1	1	0	0	1	0	0
LHRO01	1	1	1	1	0	0	0	1	0	1	0	0	0	1	0	1	0	0	1	1	1	1	0	0	1	1	0	0	0	0	0	0	0	1	1	0	1	1	0	0	1	1	1	1	0	0	1	0	0
LHRP01	1	1	1	1	0	0	0	1	0	1	0	0	1	1	1	1	0	0	1	1	1	1	0	0	1	1	0	1	1	0	1	0	0	1	1	0	1	1	1	1	1	1	1	1	0	0	1	0	0
LHRQ01	1	1	1	1	0	0	0	1	0	1	0	0	0	1	0	1	0	0	0	1	1	1	0	0	0	0	0	0	0	0	0	0	0	1	1	0	0	0	0	0	1	0	1	1	0	0	1	0	0
LHRR01	1	1	1	1	0	0	0	1	0	1	0	0	0	1	0	1	0	0	1	1	1	1	0	0	1	1	0	0	0	0	0	0	0	1	1	0	1	1	0	0	1	1	1	1	0	0	1	0	0
LHRS01	1	1	1	1	0	0	0	1	0	1	0	0	0	1	0	1	0	0	0	1	1	1	0	0	0	0	0	0	0	0	0	0	0	1	1	0	0	0	0	0	1	0	1	1	0	0	1	0	0
LHRT01	1	1	1	1	0	0	0	1	0	1	0	0	0	1	0	1	0	0	0	1	1	1	0	0	0	0	0	0	0	0	0	0	0	1	1	0	0	0	0	0	1	0	1	1	0	0	1	0	0
LHRU01	1	1	1	1	0	0	0	1	0	1	0	0	0	1	0	1	0	0	1	1	1	1	0	0	1	1	0	0	0	0	0	0	0	1	1	0	1	1	0	0	1	1	1	1	0	0	1	0	0
LHRV01	1	1	1	1	0	0	0	1	0	1	0	0	0	1	0	1	0	0	0	1	1	1	0	0	0	0	0	0	0	0	0	0	0	1	1	0	0	0	0	0	1	0	1	1	0	0	1	0	0
LHRW01	1	1	1	1	0	0	0	1	0	1	0	0	0	1	0	1	0	0	1	1	1	1	0	0	1	1	0	0	0	0	0	0	0	1	1	0	1	1	0	0	1	1	1	1	0	0	1	0	0
LKQA01	1	1	1	1	1	1	1	0	0	1	0	0	0	1	0	1	0	0	1	1	1	1	0	0	1	1	0	0	0	0	0	0	0	1	1	0	1	1	0	0	1	1	1	1	1	1	1	1	1
LKQB01	1	1	1	1	1	1	1	0	0	1	0	0	0	1	0	1	0	0	1	1	1	1	0	0	1	1	0	0	0	0	0	0	0	1	1	0	1	1	0	0	1	1	1	1	1	0	1	1	1
LKQC01	1	1	1	1	1	1	1	0	0	1	0	0	0	1	0	1	0	0	1	1	1	1	0	0	1	1	0	0	0	0	0	0	0	1	1	0	1	1	0	0	1	1	1	1	1	0	1	1	1
LKQD01	1	1	1	1	1	1	1	0	0	1	0	0	0	1	0	1	0	0	1	1	1	1	0	0	1	1	0	0	0	0	0	0	0	1	1	0	1	1	0	0	1	1	1	1	1	1	1	1	1
LKQE01	1	1	1	1	1	1	1	0	0	1	0	0	0	1	0	1	0	0	1	1	1	1	0	0	1	1	0	0	0	0	0	0	0	1	1	0	1	1	0	0	1	1	1	1	1	0	1	1	1
LKQF01	1	1	1	1	1	1	1	0	0	1	0	0	0	1	0	1	0	0	1	1	1	1	0	0	0	1	0	0	0	0	0	0	0	1	1	0	1	1	0	0	1	1	1	1	1	0	1	1	1
LKQG01	1	1	1	1	1	1	1	0	0	1	0	0	0	1	0	1	0	0	1	1	1	1	0	0	1	1	0	0	0	0	0	0	0	1	1	0	1	1	0	0	1	1	1	1	1	0	1	1	1
LKQH01	1	1	1	1	1	1	1	0	0	1	0	0	0	1	0	1	0	0	1	1	1	1	0	0	1	1	0	0	0	0	0	0	0	1	1	0	1	1	0	0	1	1	1	1	0	0	1	1	1
LKQI01	1	1	1	1	1	1	1	0	0	1	0	0	0	1	0	1	0	0	1	1	1	1	0	0	1	1	0	0	0	0	0	0	0	1	1	0	1	1	0	0	1	1	1	1	1	0	1	1	1
LKQJ01	1	1	1	1	1	1	1	0	0	1	0	0	0	1	0	1	0	0	1	1	1	1	0	0	1	1	0	0	0	0	0	0	0	1	1	0	1	1	0	0	1	1	1	1	1	0	1	1	1
LKQK01	1	1	1	1	1	1	1	0	0	1	0	0	0	1	0	1	0	0	1	1	1	1	0	0	1	1	0	0	0	0	0	0	0	1	1	0	1	1	0	0	1	1	1	1	0	0	1	1	0
LKQL01	1	1	1	1	1	1	1	0	0	1	0	0	0	1	0	1	0	0	1	1	1	1	0	0	1	1	0	0	0	0	0	0	0	1	1	0	1	1	0	0	1	1	1	1	1	0	1	1	1
LKQM01	1	1	1	1	1	1	1	0	0	1	0	0	0	1	0	1	0	0	1	1	1	1	0	0	1	1	0	0	0	0	0	0	0	1	1	0	1	1	0	0	1	1	1	1	1	0	1	1	1
LKQN01	1	1	1	1	1	1	1	0	0	1	0	0	0	1	0	1	0	0	1	1	1	1	0	0	1	1	0	0	0	0	0	0	0	1	1	0	1	1	0	0	1	1	1	1	1	0	1	1	1
LKQO01	1	1	1	1	1	1	1	0	0	1	0	0	0	1	0	1	0	0	1	1	1	1	0	0	1	1	0	0	0	0	0	0	0	1	1	0	1	1	0	0	1	1	1	1	1	0	1	1	1
LKQP01	1	1	1	1	1	1	1	0	0	1	0	0	0	1	0	1	0	0	1	1	1	1	0	0	1	1	0	0	0	0	0	0	0	1	1	0	1	1	0	0	1	1	1	1	1	0	1	1	1
LKQQ01	1	1	1	1	1	1	1	0	0	1	0	0	0	1	0	1	0	0	1	1	1	1	0	0	1	1	0	0	0	0	0	0	0	1	1	0	1	1	0	0	1	1	1	1	1	0	1	1	1
LKQS01	1	1	1	1	1	1	1	0	0	1	0	0	0	1	0	1	0	0	1	1	1	1	0	0	1	1	0	0	0	0	0	0	0	1	1	0	1	1	0	0	1	1	1	1	1	1	1	1	1
LNTR01	1	1	1	1	1	1	1	0	0	0	0	0	0	1	0	1	0	0	1	1	0	1	0	0	1	1	0	0	0	0	0	0	0	1	1	0	1	1	0	0	1	1	1	1	0	0	1	0	0
LNTX01	1	1	1	1	0	0	0	1	0	1	0	0	0	1	0	1	0	0	0	1	1	1	0	0	0	0	0	0	0	0	0	0	0	1	1	0	0	0	0	0	1	0	1	1	0	0	1	0	0
LOBT01	1	1	1	0	0	0	1	0	0	0	0	0	0	1	0	1	0	0	1	1	1	1	0	0	1	1	0	0	0	0	0	0	0	1	1	0	1	1	0	0	1	1	1	1	0	0	1	0	0
LODO01	1	1	1	1	0	0	0	0	0	0	0	0	0	1	0	1	0	0	1	1	1	1	0	0	1	1	0	0	0	0	0	0	0	1	1	0	1	1	0	0	1	1	1	1	0	0	1	0	0
LOHO01	0	0	0	0	0	0	0	0	1	0	0	0	0	1	0	1	0	0	1	1	1	1	0	0	1	1	0	0	0	0	0	0	0	1	1	0	1	1	0	0	1	1	1	1	0	0	1	0	0
LOSG02	1	1	1	1	0	1	1	0	0	0	0	0	0	1	0	1	0	0	0	1	0	0	0	0	0	0	0	0	0	0	0	0	0	1	1	0	0	0	0	0	1	0	1	1	0	0	1	0	0
LPUZ01	1	1	1	1	1	0	0	0	0	1	0	0	0	1	0	1	0	0	1	1	1	1	0	0	1	1	0	0	0	0	0	0	0	1	1	0	1	1	0	0	1	1	1	1	0	0	1	0	0
LPVA01	1	1	1	1	1	1	1	0	0	0	0	0	0	1	0	1	0	0	1	1	0	1	0	0	1	1	0	0	0	0	0	0	0	1	1	0	1	1	0	0	1	1	1	1	0	0	1	0	0
LPVB01	1	1	1	1	0	0	0	1	0	1	0	0	0	1	0	1	0	0	0	1	1	1	0	0	0	0	0	0	0	0	0	0	0	1	1	0	0	0	0	0	1	0	1	1	0	0	1	0	0
LPVC01	1	1	1	1	0	0	0	1	0	1	0	0	0	1	0	1	0	0	0	1	1	1	0	0	0	0	0	0	0	0	0	0	0	1	1	0	0	0	0	0	1	0	1	1	0	0	1	0	0
LPVK01	1	1	1	1	1	1	1	0	0	0	0	0	0	1	0	1	0	0	1	1	0	1	0	0	1	1	0	0	0	0	0	0	0	1	1	0	1	1	0	0	1	1	1	1	0	0	1	0	0
LPVL01	0	1	0	0	0	0	0	0	0	0	0	0	0	1	0	1	0	0	1	1	1	1	0	0	1	1	0	0	0	0	0	0	0	1	1	0	1	1	0	0	1	1	1	1	0	0	1	0	0
LPVM01	1	1	1	1	0	0	0	1	0	1	0	0	0	1	0	1	0	0	0	1	1	1	0	0	0	0	0	0	0	0	0	0	0	1	1	0	0	0	0	0	1	0	1	1	0	0	1	0	0
LPVN01	0	0	0	0	0	0	0	0	1	0	0	0	0	1	0	1	0	0	1	1	1	1	0	0	1	1	1	1	1	0	1	0	0	1	1	1	1	1	1	1	1	1	1	1	0	0	1	0	0
LPVU01	1	1	1	1	1	1	1	0	0	0	0	0	0	1	0	1	0	0	0	1	0	0	0	0	0	0	0	0	0	0	0	0	0	1	1	0	0	0	0	0	1	0	1	1	0	0	1	0	0
LPZT01	1	1	1	1	1	1	0	0	0	1	0	0	0	1	0	1	0	0	1	1	1	1	0	0	1	1	0	0	0	0	0	0	0	1	1	0	1	1	0	0	1	1	1	1	0	0	1	1	0
LQCB01	1	1	1	1	0	1	1	0	0	1	0	0	0	1	0	1	0	0	0	1	1	1	0	0	0	1	0	0	0	0	0	0	0	1	1	0	1	0	0	0	1	0	1	1	0	0	1	0	0
LQCC01	1	1	1	1	1	1	1	0	0	0	0	0	0	1	0	1	0	0	0	1	0	1	0	0	0	0	0	0	0	0	0	0	0	1	1	0	0	0	0	0	1	0	1	1	0	0	1	0	0
LQCE01	1	1	1	1	0	0	0	1	0	1	0	0	0	1	0	1	0	0	0	1	1	0	0	0	0	0	0	0	0	0	0	0	0	1	1	0	0	0	0	0	1	0	1	1	0	0	1	0	0
LQCF01	0	0	0	0	0	0	0	0	0	1	0	0	0	1	0	1	0	0	1	1	1	1	0	0	1	1	0	0	0	0	0	0	0	1	1	0	1	1	0	0	1	1	1	1	1	0	1	1	1
LQCS01	0	0	0	0	0	0	0	0	1	0	0	0	0	1	0	1	0	0	1	1	1	1	0	0	1	1	0	0	0	0	0	0	0	1	1	0	1	1	0	0	1	1	1	1	0	0	1	0	0
LQCT01	1	1	1	1	0	0	0	1	0	1	0	0	0	1	0	1	0	0	0	1	1	1	0	0	0	0	0	0	0	0	0	0	0	1	1	0	0	0	0	0	1	0	1	1	0	0	1	0	0
LQCU01	1	1	1	1	0	0	0	1	0	1	0	0	0	1	0	1	0	0	0	1	1	1	0	0	0	0	0	0	0	0	0	0	0	1	1	0	0	0	0	0	1	0	1	1	0	0	1	0	0
LQCV01	1	1	1	1	0	0	0	1	0	1	0	0	0	1	0	1	0	0	0	1	1	1	0	0	0	0	0	0	0	0	0	0	0	1	1	0	0	0	0	0	1	0	1	1	0	0	1	0	0
LQCW01	1	1	1	1	0	1	0	0	0	1	0	0	0	1	0	1	0	0	0	1	0	0	0	0	0	0	0	0	0	0	0	0	0	1	1	0	0	0	0	0	1	0	1	1	1	0	1	1	1
LQGX01	1	0	0	1	0	1	1	0	0	1	0	0	0	1	0	1	0	0	1	1	1	1	0	0	1	1	0	0	0	0	0	0	0	1	1	0	1	1	0	0	1	1	1	1	0	0	1	0	0
LRAH01	1	1	1	1	0	0	0	0	0	0	0	0	0	1	0	1	0	0	1	1	1	1	0	0	1	1	0	0	0	0	0	0	0	1	1	0	1	1	0	0	1	1	1	1	0	0	1	0	0
LRAI01	0	0	0	0	0	0	0	0	1	0	0	0	0	1	0	1	0	0	1	1	1	1	0	0	1	1	0	0	0	0	0	0	0	1	1	0	1	1	0	0	1	1	1	1	0	0	1	0	0
LRAJ01	1	1	1	1	0	0	0	0	0	1	0	0	0	1	0	1	0	0	1	1	1	1	0	0	1	1	0	0	0	0	0	0	0	1	1	0	1	1	0	0	1	1	1	1	0	0	1	0	0
LRFL01	1	1	1	1	1	1	1	0	0	0	0	0	0	1	0	1	0	0	1	1	0	1	0	0	1	1	0	0	0	0	0	0	0	1	1	0	1	1	0	0	1	1	1	1	0	0	1	0	0
LRFM01	1	1	1	1	0	0	0	1	0	1	0	0	0	1	0	1	0	0	0	1	1	1	0	0	0	0	0	0	0	0	0	0	0	1	1	0	0	0	0	0	1	0	1	1	0	0	1	0	0
LRFN01	1	1	1	1	0	1	1	0	0	1	0	0	0	1	0	1	0	0	1	1	1	1	0	0	1	1	0	0	0	0	0	0	0	1	1	0	1	1	0	0	1	1	1	1	0	0	1	0	0
LRFO01	1	1	1	1	0	1	1	0	0	1	0	0	0	1	0	1	0	0	1	1	1	1	0	0	1	1	0	0	0	0	0	0	0	1	1	0	1	1	0	0	1	1	1	1	0	0	1	0	0
LRFP01	0	0	0	0	0	0	0	0	1	0	0	0	0	1	0	1	0	0	1	1	1	1	0	0	1	1	0	0	0	0	0	0	0	1	1	0	1	1	0	0	1	1	1	1	0	0	1	0	0
LRFQ01	1	1	1	1	0	0	0	1	0	1	0	0	0	1	0	1	0	0	0	1	1	1	0	0	0	0	0	0	0	0	0	0	0	1	1	0	0	0	0	0	1	0	1	1	0	0	1	0	0
LRFR01	0	0	0	0	0	0	0	0	1	1	0	0	0	0	0	1	0	0	1	1	0	1	0	0	1	1	0	0	0	0	0	0	0	1	1	0	1	1	0	0	1	1	1	1	0	0	1	0	0
LRFT01	1	1	1	1	0	0	0	0	0	1	0	0	0	1	0	1	0	0	1	1	1	1	0	0	1	1	0	0	0	0	0	0	0	1	1	0	1	1	0	0	1	1	1	1	0	0	1	0	0
LRFU01	1	1	1	1	0	0	0	1	0	1	0	0	0	1	0	1	0	0	0	1	1	1	0	0	0	0	0	0	0	0	0	0	0	1	1	0	0	0	0	0	1	0	1	1	0	0	1	0	0
LRFV01	1	1	1	1	0	0	0	0	0	1	0	0	0	1	0	1	0	0	1	1	1	1	0	0	1	1	0	0	0	0	0	0	0	1	1	0	1	1	0	0	1	1	1	1	1	0	1	1	1
LRFW01	0	0	0	0	0	0	0	0	0	1	0	0	0	1	0	1	0	0	1	1	1	1	0	0	1	1	0	0	0	0	0	0	0	1	1	0	1	1	0	0	1	1	1	1	1	0	1	1	1
LRFX01	1	1	1	0	1	1	1	0	0	0	0	0	0	1	0	1	0	0	1	1	1	1	0	0	1	1	0	0	0	0	0	0	0	1	1	0	1	1	0	0	1	1	1	1	0	0	1	0	0
LRFY01	1	1	1	1	0	0	0	1	0	1	0	0	0	1	0	1	0	0	0	1	1	1	0	0	0	0	0	0	0	0	0	0	0	1	1	0	0	0	0	0	1	0	1	1	0	0	1	0	0
LRFZ01	1	1	1	1	0	0	0	1	0	1	0	0	0	1	0	1	0	0	1	1	1	1	0	0	1	1	0	0	0	0	0	0	0	1	1	0	1	1	0	0	1	1	1	1	0	0	1	0	0
LRGA01	1	1	1	1	0	0	0	1	0	1	0	0	0	1	0	1	0	0	0	1	1	0	0	0	0	0	0	0	0	0	0	0	0	1	1	0	0	0	0	0	1	0	1	1	0	0	1	0	0
LRJZ01	1	1	1	1	0	0	0	1	0	1	0	0	0	1	0	1	0	0	1	1	1	1	0	0	1	1	0	0	0	0	0	0	0	1	1	0	1	1	0	0	1	1	1	1	0	0	1	0	0
LRST01	1	1	1	1	0	0	0	1	0	1	0	0	0	1	0	1	0	0	1	1	1	1	0	0	1	1	0	0	0	0	0	0	0	1	1	0	1	1	0	0	1	1	1	1	0	0	1	0	0
LRSU01	0	0	0	0	0	0	0	0	1	0	0	0	0	1	0	1	0	0	1	1	1	1	0	0	1	1	0	0	0	0	0	0	0	1	1	0	1	1	0	0	1	1	1	1	0	0	1	0	0
LRSV01	1	1	1	1	0	0	0	0	0	1	0	0	0	1	0	1	0	0	1	1	1	1	0	0	1	1	0	0	0	0	0	0	0	1	1	0	1	1	0	0	1	1	1	1	1	0	1	1	1
LRSW01	1	1	1	1	0	0	0	1	0	1	0	0	0	1	0	1	0	0	1	1	1	1	0	0	1	1	0	0	0	0	0	0	0	1	1	0	1	1	0	0	1	1	1	1	0	0	1	0	0
LRSX01	1	1	1	1	1	1	1	0	0	0	0	0	0	1	0	1	0	0	1	1	0	1	0	0	1	1	0	0	0	0	0	0	0	1	1	0	1	1	0	0	1	1	1	1	0	0	1	0	0
LRSY01	1	1	1	1	0	1	1	0	0	1	0	0	0	1	0	1	0	0	1	1	1	1	0	0	1	1	0	0	0	0	0	0	0	1	1	0	1	1	0	0	1	1	1	1	0	0	1	0	0
LRSZ01	1	1	1	1	0	0	0	1	0	1	0	0	0	1	0	1	0	0	0	1	1	1	0	0	0	0	0	0	0	0	0	0	0	1	1	0	0	0	0	0	1	0	1	1	0	0	1	0	0
LRTA01	1	1	1	1	0	0	0	1	0	1	0	0	0	1	0	1	0	0	0	1	1	1	0	0	0	0	0	0	0	0	0	0	0	1	1	0	0	0	0	0	1	0	1	1	0	0	1	0	0
LRTB01	1	1	1	1	0	1	1	0	0	1	0	0	0	1	0	1	0	0	1	1	1	1	0	0	1	1	0	0	0	0	0	0	0	1	1	0	1	1	0	0	1	1	1	1	0	0	1	0	0
LRTC01	0	0	0	0	0	0	0	0	1	0	0	0	0	1	0	1	0	0	1	1	1	1	0	0	1	1	0	0	0	0	0	0	0	1	1	0	1	1	0	0	1	1	1	1	0	0	1	0	0
LRTD01	1	1	1	0	0	0	1	0	0	0	0	0	0	1	0	1	0	0	1	1	1	1	0	0	1	1	0	0	0	0	0	0	0	1	1	0	1	1	0	0	1	1	1	1	0	0	1	0	0
LRTE01	1	1	1	1	0	1	1	0	0	1	0	0	0	1	0	1	0	0	1	1	1	1	0	0	1	1	0	0	0	0	0	0	0	1	1	0	1	1	0	0	1	1	1	1	0	0	1	0	0
LRTF01	1	1	1	0	0	0	1	0	0	0	0	0	0	1	0	1	0	0	1	1	1	1	0	0	1	1	0	0	0	0	0	0	0	1	1	0	1	1	0	0	1	1	1	1	0	0	1	0	0
LRTG01	1	1	1	1	1	1	1	0	0	0	0	0	0	1	0	1	0	0	1	1	1	1	0	0	1	1	0	0	0	0	0	0	0	1	1	0	1	1	0	0	1	1	1	1	0	0	1	0	0
LRTH01	1	1	1	1	1	1	1	0	0	0	0	0	0	1	0	1	0	0	1	1	0	1	0	0	1	1	0	0	0	0	0	0	0	1	1	0	1	1	0	0	1	1	1	1	0	0	1	0	0
LRTI01	0	0	0	0	0	0	0	0	1	0	0	0	0	1	0	1	0	0	1	1	1	1	0	0	1	1	0	0	0	0	0	0	0	1	1	0	1	1	0	0	1	1	1	1	0	0	1	0	0
MBOW01	1	1	1	1	0	0	1	0	0	0	0	0	0	1	0	1	0	0	1	1	1	1	0	0	1	1	0	0	0	0	0	0	0	1	1	0	1	1	0	0	1	1	1	1	0	0	0	0	0
MBOX01	1	1	1	1	0	0	1	0	0	0	0	0	0	1	0	1	0	0	1	1	1	1	0	0	1	1	0	0	0	0	0	0	0	1	1	0	1	1	0	0	1	1	1	1	0	0	0	0	0
MBOY01	1	1	1	1	0	0	0	1	0	1	0	0	0	1	0	1	0	0	0	1	1	1	0	0	0	0	0	0	0	0	0	0	0	1	1	0	0	0	0	0	1	0	1	1	0	0	1	0	0
MBOZ01	1	1	1	1	0	0	0	1	0	1	0	0	0	1	0	1	0	0	0	1	1	0	0	0	0	0	0	0	0	0	0	0	0	1	1	0	0	0	0	0	1	0	1	1	0	0	1	0	0
MDWP01	1	1	1	1	0	0	0	0	0	1	0	0	0	1	0	1	0	0	1	1	1	1	0	0	1	1	0	0	0	0	0	0	0	1	1	0	1	1	1	1	1	1	1	1	0	0	1	0	0
MDWQ01	1	1	1	1	0	0	0	0	0	1	0	0	0	1	0	1	0	0	1	1	1	1	0	0	1	1	0	0	0	0	0	0	0	1	1	0	1	1	0	0	1	1	1	1	0	0	1	0	0
MDWR01	1	1	1	1	0	0	0	0	0	0	0	0	0	1	0	1	0	0	1	1	1	1	0	0	1	1	0	0	0	0	0	0	0	1	1	0	1	1	0	0	1	1	1	1	0	0	1	0	0
MDWS01	1	1	1	1	0	0	0	0	0	1	0	0	0	1	0	1	0	0	1	1	1	1	0	0	1	1	0	0	0	0	0	0	0	1	1	0	1	1	0	0	1	1	1	1	0	0	1	0	0
MDWU01	1	1	1	1	0	0	0	0	0	0	0	0	0	1	0	1	0	0	1	1	1	1	0	0	1	1	0	0	0	0	0	0	0	1	1	0	1	1	0	0	1	1	1	1	0	0	1	0	0
MDWV01	1	1	1	1	0	0	0	0	0	1	0	0	0	1	0	1	0	0	1	1	1	1	0	0	1	1	0	0	0	0	0	0	0	1	1	0	1	1	0	0	1	1	1	1	0	0	1	0	0
MDWW01	1	1	1	1	0	0	0	0	0	1	0	0	0	1	0	1	0	0	1	1	1	1	0	0	1	1	0	0	0	0	0	0	0	1	1	0	1	1	0	0	1	1	1	1	0	0	1	0	0
MDWX01	1	1	1	1	0	0	0	0	0	1	0	0	0	1	0	1	0	0	1	1	1	1	0	0	1	1	0	0	0	0	0	0	0	1	1	0	1	1	0	0	1	1	1	1	0	0	1	0	0
MDWY01	1	1	1	1	0	0	0	0	0	0	0	0	0	1	0	1	0	0	1	1	1	1	0	0	1	1	0	0	0	0	0	0	0	1	1	0	1	1	0	0	1	1	1	1	0	0	1	0	0
MDWZ01	1	1	1	1	0	0	0	0	0	1	0	0	1	1	0	1	0	0	1	1	1	1	0	0	1	1	0	0	0	0	0	0	0	1	1	0	1	1	0	0	1	1	1	1	0	0	1	0	0
MDXA01	1	1	1	1	0	0	0	0	0	1	0	0	0	1	0	1	0	0	1	1	1	1	0	0	1	1	0	0	0	0	0	0	0	1	1	0	1	1	0	0	1	1	1	1	0	0	1	0	0
MIEM01	0	0	0	0	0	0	0	0	0	1	0	1	0	1	0	1	0	0	1	1	1	1	0	0	1	1	1	1	1	1	1	1	1	1	1	1	1	1	1	1	1	1	1	1	1	1	1	1	1
MISQ01	1	1	1	1	0	0	0	0	0	0	0	0	0	1	0	1	0	0	1	1	1	1	0	0	1	1	0	0	0	0	0	0	0	1	1	0	1	1	0	0	1	1	1	1	0	0	0	0	0
MISR01	1	1	0	1	1	0	0	0	0	0	0	0	0	1	0	1	0	0	1	1	1	1	0	0	1	1	0	0	0	0	0	0	0	1	1	0	1	1	0	0	1	1	1	1	0	0	0	0	0
MISS01	1	1	1	1	1	0	1	0	0	0	0	0	0	0	0	1	0	0	1	1	1	1	0	0	1	1	0	0	0	0	0	0	0	1	1	0	1	1	0	0	1	1	1	1	0	0	0	0	0
MIST01	1	0	0	1	0	1	1	0	0	1	0	0	0	1	0	1	0	0	1	1	1	1	0	0	1	1	0	0	0	0	0	0	0	1	1	0	1	1	0	0	1	1	1	1	0	0	1	0	0
MISU01	1	1	1	1	0	0	0	0	0	0	0	0	0	1	0	1	0	0	1	1	0	1	0	0	1	1	0	0	0	0	0	0	0	1	1	0	1	1	0	0	1	1	1	1	0	0	1	0	0
MISV01	1	0	0	1	0	1	1	0	0	1	0	0	0	1	0	1	0	0	1	1	1	1	0	0	1	1	0	0	0	0	0	0	0	1	1	0	1	1	0	0	1	1	1	1	0	0	1	0	0
MISY01	1	1	1	1	1	1	1	0	0	0	0	0	0	1	0	1	0	0	1	1	1	1	0	0	1	1	0	0	0	0	0	0	0	1	1	0	1	1	0	0	1	1	1	1	0	0	1	0	0
MISZ01	1	1	1	1	0	0	0	1	0	1	0	0	0	1	0	1	0	0	1	1	1	1	0	0	1	1	0	0	0	0	0	0	0	1	1	0	1	1	0	0	1	1	1	1	0	0	1	0	0
MITA01	1	1	1	1	0	0	0	1	0	1	0	0	0	1	0	1	0	0	1	1	1	1	0	0	1	1	0	0	0	0	0	0	0	1	1	0	1	1	0	0	1	1	1	1	0	0	1	0	0
MITB01	1	1	1	1	0	1	1	0	0	0	0	0	0	1	0	1	0	0	1	1	1	1	0	0	1	1	0	0	0	0	0	0	0	1	1	0	1	1	0	0	1	1	1	1	0	0	0	0	0
MITC01	1	1	1	1	1	0	0	0	0	1	0	0	0	1	0	1	0	0	1	1	1	1	0	0	1	1	0	0	0	0	0	0	0	1	1	0	1	1	0	0	1	1	1	1	0	0	1	0	0
MITD01	1	1	1	1	1	0	0	0	0	1	0	0	0	1	0	1	0	0	1	1	1	1	0	0	1	1	0	0	0	0	0	0	0	1	1	0	1	1	0	0	1	1	1	1	0	0	1	0	0
MITE01	1	1	1	1	0	0	0	0	0	0	0	0	0	1	0	1	0	0	1	1	1	1	0	0	1	1	0	0	0	0	0	0	0	1	1	0	1	1	0	0	1	1	1	1	0	0	0	0	0
MITG01	1	1	1	1	0	0	0	0	0	0	0	0	0	1	0	1	0	0	1	1	1	1	0	0	1	1	0	0	0	0	0	0	0	1	1	0	1	1	0	0	1	1	1	1	0	0	1	0	0
MITH01	1	1	1	1	0	0	0	0	0	0	0	0	0	1	0	1	0	0	1	1	1	1	0	0	1	1	0	0	0	0	0	0	0	1	1	0	1	1	0	0	1	1	1	1	0	0	0	0	0
MITI01	1	1	1	1	0	0	0	0	0	0	0	0	0	1	0	1	0	0	1	1	1	1	0	0	1	1	0	0	0	0	0	0	0	1	1	0	1	1	0	0	1	1	1	1	0	0	0	0	0
MITJ01	1	1	1	1	1	1	1	0	0	0	0	0	0	1	0	1	0	0	1	1	1	1	0	0	1	1	0	0	0	0	0	0	0	1	1	0	1	1	0	0	1	1	1	1	0	0	0	0	0
MITK01	1	1	1	0	1	1	1	0	0	0	0	0	0	1	0	1	0	0	1	1	1	1	0	0	1	1	0	0	0	0	0	0	0	1	1	0	1	1	0	0	1	1	1	1	0	0	0	0	0
MITL01	1	1	1	0	0	0	1	0	0	0	0	0	0	1	0	1	0	0	1	1	0	1	0	0	1	1	0	0	0	0	0	0	0	1	1	0	1	1	0	0	1	1	1	1	0	0	0	0	0
MITM01	1	1	1	1	1	1	1	0	0	1	0	0	0	1	0	1	0	0	1	1	1	1	0	0	1	1	0	0	0	0	0	0	0	1	1	0	1	1	0	0	1	1	1	1	0	0	1	0	0
MITQ01	1	1	1	0	1	1	1	0	0	0	0	0	0	1	0	1	0	0	1	1	1	1	0	0	1	1	0	0	0	0	0	0	0	1	1	0	1	1	0	0	1	1	1	1	0	0	0	0	0
MITR01	1	1	1	0	1	1	1	0	0	0	0	0	0	1	0	1	0	0	1	1	1	1	0	0	1	1	0	0	0	0	0	0	0	1	1	0	1	1	0	0	1	1	1	1	0	0	0	0	0
MITS01	1	1	1	0	0	1	1	0	0	1	0	0	0	1	0	1	0	0	1	1	0	1	0	0	1	1	0	0	0	0	0	0	0	1	1	0	1	1	0	0	1	1	1	1	0	0	1	0	0
MITT01	1	1	1	1	0	0	1	0	0	1	0	0	0	0	0	1	0	0	1	1	1	1	0	0	1	1	0	0	0	0	0	0	0	1	1	0	1	1	0	0	1	1	1	1	0	0	1	0	0
MITU01	1	1	1	1	1	1	1	0	0	1	0	0	0	1	0	1	0	0	1	1	1	1	0	0	1	1	0	0	0	0	0	0	0	1	1	0	1	1	0	0	1	1	1	1	0	0	1	0	0
MITV01	1	1	1	1	1	1	1	0	0	0	0	0	0	1	0	1	0	0	1	1	0	1	0	0	1	1	0	0	0	0	0	0	0	1	1	0	1	1	0	0	1	1	1	1	0	0	0	0	0
MITW01	1	1	1	1	0	0	0	0	0	1	0	0	0	1	0	1	0	0	1	1	1	1	0	0	1	1	0	0	0	0	0	0	0	1	1	0	1	1	0	0	1	1	1	1	0	0	1	0	0
MITX01	1	1	1	1	0	1	1	0	0	0	0	0	0	1	0	1	0	0	1	1	1	1	0	0	1	1	0	0	0	0	0	0	0	1	1	0	1	1	0	0	1	1	1	1	0	0	1	0	0
MITY01	1	1	1	1	0	0	0	1	0	1	0	0	0	1	0	1	0	0	1	1	1	1	0	0	1	1	0	0	0	0	0	0	0	1	1	0	1	1	0	0	1	1	1	1	0	0	1	0	0
MITZ01	1	1	1	1	0	1	1	0	0	0	0	0	0	1	0	1	0	0	1	1	1	1	0	0	1	1	0	0	0	0	0	0	0	1	1	0	1	1	0	0	1	1	1	1	0	0	1	0	0
MIUA01	1	1	1	1	0	0	0	1	0	1	0	0	0	1	0	1	0	0	1	1	1	1	0	0	1	1	0	0	0	0	0	0	0	1	1	0	1	1	0	0	1	1	1	1	0	0	1	0	0
MIUB01	1	1	1	1	0	0	0	1	0	1	0	0	0	1	0	1	0	0	1	1	1	1	0	0	1	1	0	0	0	0	0	0	0	1	1	0	1	1	0	0	1	1	1	1	0	0	1	0	0
MIUC01	1	1	1	1	1	0	0	0	0	0	0	0	0	1	0	1	0	0	1	1	1	1	0	0	1	1	0	0	0	0	0	0	0	1	1	0	1	1	0	0	1	1	1	1	0	0	0	0	0
MIUD01	1	1	1	1	0	0	1	0	0	1	0	0	0	0	0	1	0	0	1	1	0	1	0	0	1	1	0	0	0	0	0	0	0	1	1	0	1	1	0	0	1	1	1	1	0	0	1	0	0
MIUE01	1	1	1	1	0	0	0	1	0	1	0	0	0	1	0	1	0	0	1	1	1	1	0	0	1	1	0	0	0	0	0	0	0	1	1	0	1	1	0	0	1	1	1	1	0	0	1	0	0
MIUF01	1	1	1	1	0	1	1	0	0	0	0	0	0	1	0	1	0	0	0	1	1	0	0	0	0	0	0	0	0	0	0	0	0	1	1	0	0	0	0	0	1	0	1	1	0	0	1	0	0
MIUG01	1	1	1	1	0	1	1	0	0	0	0	0	0	1	0	1	0	0	1	1	1	1	0	0	1	1	0	0	0	0	0	0	0	1	1	0	1	1	0	0	1	1	1	1	0	0	1	0	0
MIUH01	1	0	1	0	0	1	1	0	0	1	0	0	0	1	0	1	0	0	1	1	1	1	0	0	1	1	0	0	0	0	0	0	0	1	1	0	1	1	0	0	1	1	1	1	0	0	1	0	0
MIUI01	1	0	1	0	0	1	1	0	0	1	0	0	0	1	0	1	0	0	1	1	1	1	0	0	1	1	0	0	0	0	0	0	0	1	1	0	1	1	0	0	1	1	1	1	0	0	1	0	0
MIUJ01	1	1	1	1	0	0	0	1	0	1	0	0	0	1	0	1	0	0	1	1	1	1	0	0	1	1	0	0	0	0	0	0	0	1	1	0	1	1	0	0	1	1	1	1	0	0	1	0	0
MIUK01	1	1	0	1	1	0	0	0	0	0	0	0	0	1	0	1	0	0	1	1	0	1	0	0	1	1	0	0	0	0	0	0	0	1	1	0	1	1	0	0	1	1	1	1	0	0	1	0	0
MIUL01	1	1	0	1	0	1	1	0	1	1	0	0	0	1	0	1	0	0	1	1	1	1	0	0	1	1	0	0	0	0	0	0	0	1	1	0	1	1	0	0	1	1	1	1	1	0	1	1	1
MIUM01	1	1	1	1	0	0	0	1	0	1	0	0	0	1	0	1	0	0	1	1	1	1	0	0	1	1	0	0	0	0	0	0	0	1	1	0	1	1	0	0	1	1	1	1	0	0	1	0	0
MIUN01	1	1	1	1	0	0	0	1	0	1	0	0	0	1	0	1	0	0	1	1	1	1	0	0	1	1	0	0	0	0	0	0	0	1	1	0	1	1	0	0	1	1	1	1	0	0	1	0	0
MIUO01	1	1	1	1	0	0	0	1	0	1	0	0	0	1	0	1	0	0	1	1	1	1	0	0	1	1	0	0	0	0	0	0	0	1	1	0	1	1	0	0	1	1	1	1	0	0	1	0	0
MIUP01	1	1	1	1	1	0	0	0	0	1	0	0	0	1	0	1	0	0	1	1	1	1	0	0	1	1	0	0	0	0	0	0	0	1	1	0	1	1	0	0	1	1	1	1	0	0	1	0	0
MIUQ01	1	1	1	1	0	0	0	1	0	1	0	0	0	1	0	1	0	0	1	1	1	1	0	0	1	1	0	0	0	0	0	0	0	1	1	0	1	1	0	0	1	1	1	1	0	0	1	0	0
MIUR01	1	1	1	1	0	0	0	1	0	1	0	0	0	1	0	1	0	0	1	1	1	1	0	0	1	1	0	0	0	0	0	0	0	1	1	0	1	1	0	0	1	1	1	1	0	0	1	0	0
MIUS01	1	1	1	1	0	1	1	0	0	0	0	0	0	1	0	1	0	0	1	1	1	1	0	0	1	1	0	0	0	0	0	0	0	1	1	0	1	1	0	0	1	1	1	1	0	0	1	0	0
MIUT01	1	1	1	1	0	0	0	1	0	1	0	0	0	1	0	1	0	0	1	1	1	1	0	0	1	1	0	0	0	0	0	0	0	1	1	0	1	1	0	0	1	1	1	1	0	0	1	0	0
MIUU01	1	1	1	1	0	1	1	0	0	0	0	0	0	1	0	1	0	0	1	1	1	1	0	0	1	1	0	0	0	0	0	0	0	1	1	0	1	1	0	0	1	1	1	1	0	0	1	0	0
MIUV01	1	1	0	1	0	1	1	0	1	1	0	0	0	1	0	1	0	0	1	1	1	1	0	0	1	1	0	0	0	0	0	0	0	1	1	0	1	1	0	0	1	1	1	1	1	0	1	1	1
MIUW01	1	1	1	1	0	0	0	1	0	1	0	0	0	1	0	1	0	0	1	1	1	1	0	0	1	1	0	0	0	0	0	0	0	1	1	0	1	1	0	0	1	1	1	1	0	0	1	0	0
MIUX01	1	1	1	1	0	0	0	1	0	1	0	0	0	1	0	1	0	0	1	1	1	1	0	0	1	1	0	0	0	0	0	0	0	1	1	0	1	1	0	0	1	1	1	1	0	0	1	0	0
MIUY01	1	1	1	1	0	1	1	0	0	0	0	0	0	1	0	1	0	0	1	1	1	1	0	0	1	1	0	0	0	0	0	0	0	1	1	0	1	1	0	0	1	1	1	1	0	0	0	0	0
MIUZ01	1	1	1	1	0	0	0	1	0	1	0	0	0	1	0	1	0	0	1	1	1	1	0	0	1	1	0	0	0	0	0	0	0	1	1	0	1	1	0	0	1	1	1	1	0	0	1	0	0
MIVB01	0	0	0	0	0	0	0	0	1	1	0	0	0	1	0	1	0	0	1	1	1	1	0	0	1	1	0	0	0	0	0	0	0	1	1	0	1	1	0	0	1	1	1	1	0	0	1	0	0
MIVC01	1	1	1	1	0	0	0	0	0	1	0	0	0	1	0	1	0	0	1	1	1	1	0	0	1	1	0	0	0	0	0	0	0	1	1	0	1	1	0	0	1	1	1	1	0	0	1	0	0
MIVD01	1	0	0	1	0	1	1	0	0	1	0	0	0	1	0	1	0	0	1	1	1	1	0	0	1	1	0	0	0	0	0	0	0	1	1	0	1	1	0	0	1	1	1	1	0	0	1	0	0
MIVE01	1	0	0	1	0	1	1	0	0	1	0	0	0	1	0	1	0	0	1	1	1	1	0	0	1	1	0	0	0	0	0	0	0	1	1	0	1	1	0	0	1	1	1	1	0	0	1	0	0
MIVF01	1	1	1	1	0	0	0	1	0	1	0	0	0	1	0	1	0	0	1	1	1	1	0	0	1	1	0	0	0	0	0	0	0	1	1	0	1	1	0	0	1	1	1	1	0	0	1	0	0
MIVG01	1	1	1	1	1	0	1	0	0	0	0	0	0	1	0	1	0	0	1	1	1	1	0	0	1	1	0	0	0	0	0	0	0	1	1	0	1	1	0	0	1	1	1	1	0	0	0	0	0
MIVH01	1	1	1	1	0	0	0	1	0	1	0	0	0	1	0	1	0	0	1	1	1	1	0	0	1	1	0	0	0	0	0	0	0	1	1	0	1	1	0	0	1	1	1	1	0	0	1	0	0
MIVI01	1	1	1	1	0	1	1	0	0	0	0	0	0	1	0	1	0	0	0	1	1	1	0	0	0	0	0	0	0	0	0	0	0	1	1	0	0	0	0	0	1	0	1	1	0	0	1	0	0
MKQF01	1	1	0	1	0	0	0	0	0	0	0	0	0	1	0	1	0	0	1	1	1	1	0	0	1	1	0	0	0	0	0	0	0	1	1	0	1	1	0	0	1	1	1	1	0	0	0	0	0
MORM01	1	1	0	1	0	1	1	0	1	1	0	0	0	1	0	1	0	0	0	1	1	1	0	0	0	0	0	0	0	0	0	0	0	1	1	0	0	0	0	0	1	0	1	1	0	0	1	1	0
MORO01	1	1	1	1	1	1	0	0	0	1	0	0	0	1	0	1	0	0	1	1	1	1	0	0	1	1	0	0	0	0	0	0	0	1	1	0	1	1	0	0	1	1	1	1	0	0	1	1	0
MORQ01	0	0	0	0	0	0	0	0	0	1	0	0	0	1	0	1	0	0	1	1	1	1	0	0	1	1	0	0	0	0	0	0	0	1	1	0	1	1	0	0	1	1	1	1	0	0	1	1	0
MORS01	1	1	0	1	0	1	1	0	1	1	0	0	0	1	0	1	0	0	1	1	1	1	0	0	1	1	0	0	0	0	0	0	0	1	1	0	1	1	0	0	1	1	1	1	0	0	1	1	0
MORT01	1	1	1	1	1	1	0	0	0	1	0	0	0	1	0	1	0	0	0	1	1	0	0	0	0	0	0	0	0	0	0	0	0	1	1	0	0	0	0	0	1	0	1	1	1	0	1	1	1
MORU01	1	1	0	1	0	1	1	0	1	1	0	0	0	1	0	1	0	0	1	1	1	1	0	0	1	1	0	0	0	0	0	0	0	1	1	0	1	1	0	0	1	1	1	1	0	0	1	1	0
MORV01	1	1	0	1	0	1	1	0	1	1	0	0	0	1	0	1	0	0	1	1	1	1	0	0	1	1	0	0	0	0	0	0	0	1	1	0	1	1	0	0	1	1	1	1	1	0	1	1	1
MORW01	1	1	0	1	0	1	1	0	1	0	0	0	0	1	0	1	0	0	1	1	1	1	0	0	1	1	0	0	0	0	0	0	0	1	1	0	1	1	0	0	1	1	1	1	0	0	1	1	0
MORX01	1	1	0	1	0	1	1	0	1	1	0	0	0	1	0	1	0	0	1	1	1	1	0	0	1	1	0	0	0	0	0	0	0	1	1	0	1	1	0	0	1	1	1	1	0	0	1	1	0
MORZ01	1	1	0	1	0	1	1	0	1	1	0	0	0	1	0	1	0	0	1	1	1	1	0	0	1	1	0	0	0	0	0	0	0	1	1	0	1	1	0	0	1	1	1	1	1	0	1	1	1
MOSA01	1	1	0	1	0	1	1	0	1	1	0	0	0	1	0	1	0	0	1	1	1	1	0	0	1	1	0	0	0	0	0	0	0	1	1	0	1	1	0	0	1	1	1	1	1	0	1	1	1
MOSB01	1	1	0	1	0	1	1	0	1	1	0	0	0	1	0	1	0	0	1	1	1	1	0	0	1	1	0	0	0	0	0	0	0	1	1	0	1	1	0	0	1	1	1	1	1	0	1	1	1
MOSD01	1	1	0	1	0	1	1	0	1	1	0	0	0	1	0	1	0	0	1	1	1	1	0	0	1	1	0	0	0	0	0	0	0	1	1	0	1	1	0	0	1	1	1	1	1	0	1	1	1
MOSE01	1	1	0	1	0	1	1	0	1	1	0	0	0	1	0	1	0	0	1	1	1	1	0	0	1	1	0	0	0	0	0	0	0	1	1	0	1	1	0	0	1	1	1	1	1	0	1	1	1
MOSF01	1	1	0	1	0	1	1	0	1	1	0	0	0	1	0	1	0	0	1	1	1	1	0	0	1	1	0	0	0	0	0	0	0	1	1	0	1	1	0	0	1	1	1	1	1	0	1	1	1
MPPQ01	1	1	1	1	0	0	0	0	0	1	0	0	0	1	0	1	0	0	1	1	1	1	0	0	1	1	0	0	0	0	0	0	0	1	1	0	1	1	1	1	1	1	1	1	0	0	1	0	0
MPPR01	1	1	1	1	0	0	0	0	0	1	0	0	0	1	0	1	0	0	1	1	1	1	0	0	1	1	0	0	0	0	0	0	0	1	1	0	1	1	0	0	1	1	1	1	0	0	1	0	0
MPPS01	1	1	1	1	0	0	0	0	0	1	0	0	0	1	0	1	0	0	1	1	1	1	0	0	1	1	0	0	0	0	0	0	0	1	1	0	1	1	0	0	1	1	1	1	0	0	1	0	0
MPPT01	1	1	1	1	0	0	0	0	0	1	0	0	0	1	0	1	0	0	1	1	1	1	0	0	1	1	0	0	0	0	0	0	0	1	1	0	1	1	0	0	1	1	1	1	0	0	1	0	0
MQUE01	1	1	1	0	1	0	0	0	0	0	0	0	0	1	0	1	0	0	0	1	1	1	0	0	0	0	0	0	0	0	0	0	0	1	1	0	0	0	0	0	1	0	1	1	0	0	1	0	0
MRVB01	1	1	1	1	0	0	0	1	0	1	0	0	0	1	0	1	0	0	0	1	1	0	0	0	0	0	0	0	0	0	0	0	0	1	1	0	0	0	0	0	1	0	1	1	0	0	1	0	0
MRVC01	1	1	1	1	0	0	0	1	0	1	0	0	0	1	0	1	0	0	0	1	1	0	0	0	0	0	0	0	0	0	0	0	0	1	1	0	0	0	0	0	1	0	1	1	0	0	1	0	0
MSEH01	1	1	1	1	0	0	0	0	0	1	0	0	0	1	0	1	0	0	0	1	1	1	0	0	0	1	0	0	0	0	0	0	0	1	1	0	1	0	0	0	1	0	1	1	0	0	1	1	0
MSFW01	1	1	1	1	0	0	1	0	0	0	0	0	0	1	0	1	0	0	0	1	0	0	0	0	0	0	0	0	0	0	0	0	0	1	1	0	0	0	0	0	1	0	1	1	0	0	0	0	0
MUXG01	1	1	0	1	0	1	1	0	0	0	0	0	0	1	0	1	0	0	1	1	1	1	0	0	1	1	0	0	0	0	0	0	0	1	1	0	1	1	0	0	1	1	1	1	0	0	0	0	0
MVKK01	1	1	1	1	1	1	1	0	0	0	0	0	0	1	0	1	0	0	1	1	0	1	0	0	1	1	0	0	0	0	0	0	0	1	1	0	1	1	0	0	1	1	1	1	0	0	1	0	0
MVKL01	1	1	1	1	0	1	1	0	0	0	0	0	0	1	0	1	0	0	1	1	1	1	0	0	1	1	0	0	0	0	0	0	0	1	1	0	1	1	0	0	1	1	1	1	0	0	1	0	0
NIXQ01	1	1	1	1	0	0	0	0	0	0	0	0	0	1	0	1	0	0	1	1	1	1	0	0	1	1	0	0	0	0	0	0	0	1	1	0	1	1	0	0	1	1	1	1	0	0	1	0	0
NIXR01	1	1	1	1	1	1	1	0	0	0	0	0	0	1	0	1	0	0	1	1	1	1	0	0	1	1	0	0	0	0	0	0	0	1	1	0	1	1	0	0	1	1	1	1	0	0	1	0	0
NIXS01	1	1	1	1	0	0	0	0	0	0	0	0	0	1	0	1	0	0	1	1	1	1	0	0	1	1	0	0	0	0	0	0	0	1	1	0	1	1	0	0	1	1	1	1	0	0	0	0	0
NIXU01	1	1	1	1	1	1	0	0	0	0	0	0	0	1	0	1	0	0	1	1	1	1	0	0	1	1	0	0	0	0	0	0	0	1	1	0	1	1	0	0	1	1	1	1	0	0	0	0	0
NIXV01	1	1	1	1	0	1	1	0	0	0	0	0	0	1	0	1	0	0	1	1	1	1	0	0	1	1	0	0	0	0	0	0	0	1	1	0	1	1	0	0	1	1	1	1	0	0	0	0	0
NIXW01	1	1	1	1	1	1	0	0	0	0	0	0	0	1	0	1	0	0	1	1	0	1	0	0	1	1	0	0	0	0	0	0	0	1	1	0	1	1	0	0	1	1	1	1	0	0	1	0	0
NIXX01	1	1	1	1	1	1	1	0	0	1	0	0	0	1	0	1	0	0	0	1	1	1	0	0	0	0	0	0	0	0	0	0	0	1	1	0	1	0	0	0	1	0	1	1	0	0	1	0	0
NIXY01	1	0	0	1	0	1	1	0	0	1	0	0	0	1	0	1	0	0	1	1	1	1	0	0	1	1	0	0	0	0	0	0	0	1	1	0	1	1	0	0	1	1	1	1	0	0	1	0	0
NIXZ01	0	0	0	0	0	0	0	0	1	0	0	0	0	1	0	1	0	0	1	1	1	1	0	0	1	1	0	0	0	0	0	0	0	1	1	0	1	1	0	0	1	1	1	1	0	0	1	0	0
NJAN01	1	1	1	1	1	1	1	0	0	0	0	0	0	1	0	1	0	0	1	1	1	1	0	0	1	1	0	0	0	0	0	0	0	1	1	0	1	1	0	0	1	1	1	1	0	0	1	0	0
NJAO01	1	1	1	1	0	0	1	0	0	0	0	0	0	0	0	1	0	0	1	1	1	1	0	0	1	1	0	0	0	0	0	0	0	1	1	0	1	1	0	0	1	1	1	1	0	0	1	0	0
NJAP01	0	0	0	0	0	0	0	0	1	1	0	0	0	0	0	1	0	0	1	1	0	1	0	0	1	1	0	0	0	0	0	0	0	1	1	0	1	1	0	0	1	1	1	1	0	0	1	0	0
NJHI01	0	0	0	0	0	0	0	0	1	1	0	0	0	0	0	1	0	0	1	1	0	1	0	0	1	1	0	0	0	0	0	0	0	1	1	0	1	1	0	0	1	1	1	1	0	0	1	0	0
NJHJ01	1	1	1	1	0	0	0	0	0	1	0	0	0	1	0	1	0	0	1	1	1	1	0	0	1	1	0	0	0	0	0	0	0	1	1	0	1	1	0	0	1	1	1	1	0	0	1	0	0
NJHK01	1	1	1	1	0	0	0	0	0	1	0	0	0	1	0	1	0	0	1	1	1	1	0	0	1	1	0	0	0	0	0	0	0	1	1	0	1	1	0	0	1	1	1	1	0	0	1	0	0
NJHL01	1	1	1	1	0	0	0	0	0	1	0	0	0	1	0	1	0	0	1	1	1	1	0	0	1	1	0	0	0	0	0	0	0	1	1	0	1	1	0	0	1	1	1	1	0	0	1	0	0
NJHM01	1	1	1	1	0	0	0	0	0	1	0	0	0	1	0	1	0	0	1	1	1	1	0	0	1	1	0	0	0	0	0	0	0	1	1	0	1	1	0	0	1	1	1	1	0	0	1	0	0
NMPQ01	1	1	1	1	0	1	1	0	0	0	0	0	0	1	0	1	0	0	1	1	1	1	0	0	1	1	0	0	0	0	0	0	0	1	1	0	1	1	1	1	1	1	1	1	0	0	0	0	0
NNCG01	1	1	1	1	0	0	1	0	0	0	0	0	1	1	1	1	0	0	1	1	1	1	0	0	1	1	0	0	0	0	0	0	0	1	1	0	1	1	0	0	1	1	1	1	0	0	1	0	0
NNCH01	0	0	0	0	0	0	0	0	0	0	0	0	1	1	1	1	0	0	1	1	1	1	0	0	1	1	0	0	0	0	0	0	0	1	1	0	1	1	0	0	1	1	1	1	0	0	1	0	0
NNCI01	1	1	0	1	1	1	1	0	0	1	0	0	1	1	1	1	0	0	1	1	1	1	0	0	1	1	0	1	1	0	0	0	0	1	1	1	1	1	1	1	1	1	1	1	1	0	1	1	1
NNCK01	1	1	1	1	0	1	1	0	0	0	0	0	1	1	1	1	0	0	1	1	1	1	1	0	1	1	1	1	1	0	1	0	0	1	1	1	1	1	1	1	1	1	1	1	0	0	0	0	0
NNCL01	1	1	1	1	1	1	1	0	0	1	0	0	1	1	1	1	0	0	1	1	0	1	0	0	1	1	1	1	1	0	1	0	0	1	1	1	1	1	1	1	1	1	1	1	1	0	1	1	1
NNCO01	0	0	0	0	0	0	0	0	0	0	0	0	1	1	1	1	0	0	1	1	1	1	0	0	1	1	0	0	0	0	0	0	0	1	1	0	1	1	0	0	1	1	1	1	0	0	1	0	0
AMRZ01	1	1	1	1	0	0	0	0	0	0	0	0	0	1	0	1	0	0	1	1	1	1	0	0	1	1	0	0	0	0	0	0	0	1	1	0	1	1	0	0	1	1	1	1	0	0	0	0	0
AOCL01	1	1	1	1	0	1	1	0	0	0	0	0	1	1	1	1	0	0	1	1	1	1	0	0	1	1	0	0	0	0	0	0	0	1	1	0	1	1	0	0	1	1	1	1	0	0	0	0	0
AOMN01	1	1	1	1	0	0	1	0	0	0	0	0	0	1	0	1	0	0	1	1	1	1	0	0	1	1	0	0	0	0	0	0	0	1	1	0	1	1	0	0	1	1	1	1	0	0	0	0	0
AOOW01	1	1	1	0	0	0	0	0	0	0	0	1	1	1	1	1	0	1	1	1	1	1	1	0	1	1	1	1	1	0	1	0	0	1	1	0	1	1	0	0	1	1	1	1	0	0	1	0	0
AOOX01	1	1	1	1	0	0	0	1	0	1	0	0	0	1	0	1	0	0	1	1	1	1	0	0	1	1	0	0	0	0	0	0	0	1	1	0	1	1	0	0	1	1	1	1	0	0	1	0	0
AQPJ01	1	1	1	1	1	1	1	0	0	0	0	0	0	1	0	1	0	0	1	1	1	0	0	0	1	1	0	1	0	0	0	0	0	1	1	0	1	1	0	0	1	1	1	1	0	0	0	0	0
AVPW01	1	1	1	1	1	1	1	0	0	0	0	0	0	1	0	1	0	0	1	1	1	1	0	0	1	1	0	0	0	0	0	0	0	1	1	0	1	1	0	0	1	1	1	1	0	0	1	0	0
AWHG01	1	1	1	1	1	1	1	0	0	0	0	0	0	1	0	1	0	0	1	1	1	1	0	0	1	1	0	0	0	0	0	0	0	1	1	0	1	1	0	0	1	1	1	1	0	0	0	0	0
AWHH01	1	1	1	0	0	0	0	0	0	0	0	0	0	1	0	1	0	0	1	1	1	1	0	0	1	1	0	0	0	0	0	0	0	1	1	0	1	1	0	0	1	1	1	1	0	0	0	0	0
AWHI01	1	1	1	1	0	1	0	0	0	0	0	0	1	1	1	1	0	0	1	1	1	1	0	0	1	1	0	0	0	0	0	0	0	1	1	0	1	1	0	0	1	1	1	1	0	0	0	0	0
AWHJ01	1	1	1	1	1	0	0	0	0	0	0	0	0	1	0	1	0	0	1	1	1	1	0	0	1	1	0	0	0	0	0	0	0	1	1	0	1	1	0	0	1	1	1	1	0	0	0	0	0
AWHK01	1	1	1	1	1	0	0	0	0	0	0	0	0	1	0	1	0	0	1	1	1	1	0	0	1	1	0	0	0	0	0	0	0	1	1	0	1	1	0	0	1	1	1	1	0	0	0	0	0
AWHL01	1	1	1	1	0	1	1	0	0	0	0	0	1	1	1	1	0	0	1	1	0	1	0	0	1	1	0	1	1	0	0	0	0	1	1	0	1	1	0	0	1	1	1	1	0	0	0	0	0
AWHM01	1	1	1	1	0	0	0	0	0	0	0	0	0	1	0	1	0	0	1	1	1	1	0	0	1	1	0	0	0	0	0	0	0	1	1	0	1	1	0	0	1	1	1	1	0	0	0	0	0
AWHN01	1	1	1	1	1	1	1	0	0	0	0	0	1	1	1	1	0	0	1	1	1	1	0	0	1	1	1	1	1	0	1	0	0	1	1	1	1	1	1	1	1	1	1	1	0	0	0	0	0
AWHO01	1	1	1	1	1	1	1	0	0	0	0	0	1	1	1	1	0	0	1	1	1	1	1	0	1	1	1	1	1	0	1	0	0	1	1	0	1	1	0	0	1	1	1	1	0	0	0	0	0
AWHP01	1	1	1	1	1	1	1	0	0	0	0	0	0	1	0	1	0	0	1	1	1	1	1	0	1	1	1	1	1	0	1	0	0	1	1	0	1	1	0	0	1	1	1	1	0	0	0	0	0
AWHQ01	1	1	1	1	1	1	1	0	0	0	0	0	0	1	0	1	0	0	1	1	1	1	0	0	1	1	0	0	0	0	0	0	0	1	1	0	1	1	0	0	1	1	1	1	0	0	0	0	0
AWHR01	1	1	1	1	0	0	0	0	0	0	0	0	1	1	1	1	0	0	1	1	1	1	0	0	1	1	0	0	0	0	0	0	0	1	1	0	1	1	1	1	1	1	1	1	0	0	0	0	0
AWHS01	1	1	1	1	1	0	0	0	0	0	0	0	1	1	1	1	0	0	1	1	1	1	0	0	1	1	0	0	0	0	0	0	0	1	1	0	1	1	0	0	1	1	1	1	0	0	0	0	0
AWHT01	1	1	1	1	1	1	1	0	0	0	0	1	1	1	1	1	0	0	1	1	1	1	0	0	1	1	0	0	0	0	0	0	0	1	1	0	1	1	0	0	1	1	1	1	0	0	0	0	0
AWHU01	1	1	1	1	1	1	1	0	0	0	0	0	1	1	1	1	0	0	1	1	1	1	0	0	1	1	0	0	0	0	0	0	0	1	1	0	1	1	0	0	1	1	1	1	0	0	0	0	0
AWHV01	1	1	1	1	1	0	0	0	0	0	0	0	1	1	1	1	0	0	1	1	1	1	0	0	1	1	0	0	0	0	0	0	0	1	1	0	1	1	0	0	1	1	1	1	0	0	0	0	0
AWHW01	1	1	1	1	1	1	1	0	0	0	0	0	1	1	1	1	0	0	1	1	1	1	0	0	1	1	1	1	1	0	1	0	0	1	1	1	1	1	1	1	1	1	1	1	0	0	0	0	0
AWHX01	1	1	1	1	1	0	0	0	0	0	0	0	1	1	1	1	0	0	1	1	1	1	0	0	1	1	0	1	1	0	1	0	0	1	1	0	1	1	0	0	1	1	1	1	0	0	0	0	0
AWHY01	1	1	1	1	1	0	0	0	0	0	0	0	1	1	1	1	0	0	1	1	1	1	0	0	1	1	0	0	0	0	0	0	0	1	1	0	1	1	0	0	1	1	1	1	0	0	0	0	0
AWHZ01	1	1	1	1	1	0	0	0	0	0	0	0	0	1	0	1	0	0	1	1	1	1	0	0	1	1	1	1	1	0	1	0	0	1	1	1	1	1	1	1	1	1	1	1	0	0	0	0	0
AWIA01	1	1	1	1	1	0	0	0	0	0	0	0	1	1	1	1	0	0	1	1	1	1	0	0	1	1	0	1	1	0	1	0	0	1	1	0	1	1	0	0	1	1	1	1	0	0	0	0	0
AWIB01	1	1	1	1	0	0	0	0	0	0	0	0	1	1	1	1	0	0	1	1	0	1	0	0	1	1	1	1	1	0	1	0	0	1	1	1	1	1	1	1	1	1	1	1	0	0	0	0	0
AWIC01	1	1	1	1	1	0	0	0	0	0	0	0	1	1	1	1	0	0	1	1	1	1	0	0	1	1	0	0	0	0	0	0	0	1	1	0	1	1	0	0	1	1	1	1	0	0	0	0	0
AWID01	1	1	1	1	1	0	0	0	0	0	0	0	1	1	1	1	0	0	1	1	1	1	0	0	1	1	0	1	1	0	0	0	0	1	1	0	1	1	0	0	1	1	1	1	0	0	0	0	0
AWIE01	1	1	1	1	0	0	0	0	0	0	0	0	1	1	1	1	0	0	1	1	1	1	0	0	1	1	0	1	1	0	1	0	0	1	1	0	1	1	0	0	1	1	1	1	0	0	0	0	0
AWIF01	0	1	0	1	0	0	1	0	0	0	0	0	0	1	0	1	0	0	1	1	1	1	0	0	1	1	1	1	1	0	1	0	0	1	1	1	1	1	1	1	1	1	1	1	0	0	0	0	0
AWIG01	1	1	1	1	1	1	0	0	0	0	0	0	1	1	1	1	0	0	1	1	1	1	1	0	1	1	1	1	1	0	1	0	0	1	1	1	1	1	1	1	1	1	1	1	0	0	0	0	0
AWIH01	1	1	1	0	1	0	0	0	0	0	0	0	1	1	1	1	0	0	1	1	1	1	0	0	1	1	0	0	0	0	0	0	0	1	1	0	1	1	0	0	1	1	1	1	0	0	0	0	0
AWII01	1	1	1	1	1	0	0	0	0	0	0	0	1	1	1	1	0	0	1	1	1	1	0	0	1	1	1	1	1	0	1	0	0	1	1	1	1	1	1	1	1	1	1	1	0	0	0	0	0
AWIJ01	1	1	1	1	1	0	0	0	0	0	0	0	1	1	1	1	0	0	1	1	1	1	0	0	1	1	0	0	0	0	0	0	0	1	1	0	1	1	0	0	1	1	1	1	0	0	0	0	0
AWIK01	1	1	1	1	1	0	0	0	0	0	0	0	1	1	1	1	0	0	1	1	1	1	1	0	1	1	1	1	1	0	1	0	0	1	1	0	1	1	0	0	1	1	1	1	0	0	0	0	0
AWIL01	1	1	1	1	0	0	0	0	0	0	0	0	0	1	0	1	0	0	1	1	0	1	0	0	1	1	0	0	0	0	0	0	0	1	1	0	1	1	0	0	1	1	1	1	0	0	0	0	0
AWIM01	1	1	0	1	0	0	1	0	0	0	0	0	1	1	1	1	0	0	1	1	1	1	0	0	1	1	0	0	0	0	0	0	0	1	1	0	1	1	0	0	1	1	1	1	0	0	0	0	0
AWIN01	1	1	1	1	1	1	1	0	0	0	1	0	1	1	1	1	0	0	1	1	1	1	0	0	1	1	0	0	0	0	0	0	0	1	1	0	1	1	0	0	1	1	1	1	0	0	0	0	0
AWJA01	1	1	1	1	0	0	0	0	0	0	0	0	1	1	1	1	0	0	1	1	1	1	0	0	1	1	1	1	1	0	1	0	0	1	1	1	1	1	1	1	1	1	1	1	0	0	0	0	0
AWJV01	0	0	0	0	0	0	0	0	1	1	0	0	1	1	1	1	0	0	1	1	1	1	0	0	1	1	0	0	0	0	0	0	0	1	1	0	1	1	0	0	1	1	1	1	0	0	1	0	0
AWJW01	0	0	0	0	0	0	0	0	1	1	0	1	1	0	1	1	0	0	1	1	0	1	0	0	1	1	0	0	0	0	0	0	0	1	1	0	1	1	0	0	1	1	1	1	0	0	1	0	0
AWJX01	1	1	1	0	0	0	1	0	0	0	0	0	1	1	1	1	0	0	1	1	1	1	0	0	1	1	0	1	1	1	1	1	0	1	1	1	1	1	1	1	1	1	1	1	0	0	0	0	0
AWLL01	0	0	0	0	0	0	0	0	1	0	0	0	0	1	0	1	0	0	1	1	1	1	0	0	1	1	0	0	0	0	0	0	0	1	1	0	1	1	1	1	1	1	1	1	0	0	0	0	0
AWLN01	1	1	1	0	0	0	0	0	0	0	0	0	1	1	1	1	0	0	1	1	1	1	1	0	1	1	1	1	1	0	1	0	0	1	1	1	1	1	1	1	1	1	1	1	0	0	1	0	0
AWLP01	1	1	1	1	0	0	0	0	0	0	0	0	1	1	1	1	0	0	1	1	1	1	0	0	1	1	1	1	1	0	1	0	0	1	1	1	1	1	1	1	1	1	1	1	0	0	1	0	0
AWLX01	1	1	1	1	0	0	0	1	0	1	0	0	1	1	1	1	0	0	1	1	1	1	1	0	1	1	1	1	1	0	1	0	0	1	1	1	1	1	1	1	1	1	1	1	0	0	1	0	0
AWMG01	1	1	1	1	0	1	1	0	0	0	1	0	1	1	1	1	0	0	1	1	1	1	1	0	1	1	1	1	1	0	1	0	0	1	1	1	1	1	1	1	1	1	1	1	0	0	0	0	0
AXNO01	1	1	1	1	1	1	1	0	0	0	0	0	0	1	0	1	0	0	1	1	1	1	0	0	1	1	0	0	0	0	0	0	0	1	1	0	1	1	0	0	1	1	1	1	0	0	0	0	0
AXNP01	0	0	0	1	1	1	0	0	1	0	0	1	1	1	0	1	1	1	1	1	1	1	1	1	1	1	1	1	1	1	1	1	1	1	1	1	1	1	1	1	1	1	1	1	0	0	0	0	0
AXNQ01	1	1	0	1	1	0	0	0	0	0	0	0	0	1	0	1	0	0	1	1	1	1	0	0	1	1	0	0	0	0	0	0	0	1	1	0	1	1	0	0	1	1	1	1	0	0	0	0	0
AXNR01	1	1	1	1	0	1	1	0	0	0	0	0	0	1	0	1	0	0	1	1	1	1	0	0	1	1	0	0	0	0	0	0	0	1	1	0	1	1	0	0	1	1	1	1	0	0	0	0	0
AXNS01	1	1	1	1	0	0	0	0	0	0	0	0	0	1	0	1	0	0	1	1	1	1	0	0	1	1	0	0	0	0	0	0	0	1	1	0	1	1	0	0	1	1	1	1	0	0	1	0	0
AZIQ01	1	1	1	1	0	0	0	0	0	0	0	0	0	1	0	1	0	0	1	1	1	1	0	0	1	1	0	0	0	0	0	0	0	1	1	0	1	1	0	0	1	1	1	1	0	0	0	0	0
AZMN01	1	1	1	1	1	1	1	0	0	1	0	0	1	1	1	1	0	0	1	1	1	1	0	0	1	1	1	1	1	1	1	1	1	1	1	1	1	1	1	1	1	1	1	1	1	0	1	1	1
BAVF01	1	1	1	1	1	1	1	0	0	0	0	0	0	1	0	1	0	0	0	1	1	1	0	0	0	0	0	0	0	0	0	0	0	1	1	0	0	0	0	0	1	0	1	1	0	0	0	0	0
BAVG01	1	1	0	1	1	1	1	0	0	0	0	0	0	1	0	1	0	0	1	1	1	1	0	0	1	1	0	0	0	0	0	0	0	1	1	0	1	1	0	0	1	1	1	1	0	0	0	0	0
BAVH01	1	1	0	1	1	1	0	0	0	0	0	0	0	1	0	1	0	0	1	1	1	1	0	0	1	1	0	0	0	0	0	0	0	1	1	0	1	1	0	0	1	1	1	1	0	0	0	0	0
BAVI01	0	0	0	0	0	0	0	0	1	0	0	0	0	1	0	1	0	0	1	1	1	1	0	0	1	1	0	0	0	0	0	0	0	1	1	0	1	1	0	0	1	1	1	1	0	0	0	0	0
BAVJ01	1	0	0	0	0	0	0	0	0	0	0	0	0	0	0	1	0	0	1	1	0	1	0	0	0	1	0	0	0	0	0	0	0	1	1	0	1	0	0	0	1	1	1	0	0	0	0	0	0
BAVK01	1	1	0	1	0	1	0	0	0	0	0	0	0	1	0	1	0	0	1	1	1	1	0	0	1	1	0	0	0	0	0	0	0	1	1	0	1	1	0	0	1	1	1	1	0	0	0	0	0
CAACXK01	1	1	1	1	1	1	1	0	0	0	1	0	1	1	1	1	1	1	1	1	1	1	1	1	1	1	1	1	1	1	1	1	0	1	1	1	1	1	1	1	1	1	1	1	0	0	0	0	0
JAAIXK01	1	1	1	1	0	0	0	0	0	0	0	1	1	1	1	1	0	0	1	1	1	1	1	0	1	1	1	1	1	0	1	0	0	1	1	1	1	1	1	1	1	1	1	1	0	0	0	0	0
JAAIXL01	1	1	1	0	0	0	0	0	0	0	0	0	0	1	0	1	0	0	1	0	1	1	0	0	0	1	0	1	1	0	1	1	0	1	1	0	1	0	0	0	1	1	1	1	0	0	0	0	0
JAAIXM01	1	1	1	1	0	0	0	0	0	0	0	0	0	1	0	1	0	0	1	1	1	1	0	0	1	1	0	0	0	0	0	0	0	1	1	0	1	1	1	1	1	1	1	1	0	0	0	0	0
JAAKZP01	1	1	0	0	0	1	1	0	0	0	0	1	1	1	0	0	1	1	1	1	1	1	1	0	1	1	1	1	1	1	1	1	1	1	1	1	1	1	1	1	1	0	1	1	0	0	0	0	0
JAAKZQ01	1	1	1	1	1	1	1	0	0	0	0	0	0	1	0	1	0	0	1	1	1	1	0	0	1	1	0	0	0	0	0	0	0	1	1	0	1	1	1	1	1	1	1	1	0	0	0	0	0
JAAKZR01	1	1	1	1	1	1	1	0	0	0	0	0	0	1	0	1	0	0	1	1	1	1	0	0	1	1	0	0	0	0	0	0	0	1	1	0	1	1	1	1	1	1	1	1	0	0	0	0	0
JAAKZS01	1	1	1	1	0	1	1	0	0	0	0	0	0	1	0	1	0	0	1	1	1	1	0	0	1	1	0	0	0	0	0	0	0	1	1	0	1	1	1	1	1	0	1	1	0	0	0	0	0
JAAKZT01	1	1	1	1	0	1	1	0	0	0	0	0	0	1	0	1	0	0	1	1	1	1	0	0	1	1	1	1	1	0	1	0	0	1	1	1	1	1	1	1	1	1	1	1	0	0	0	0	0
JAANII01	1	1	0	1	1	0	0	0	0	0	0	0	0	1	0	1	0	0	1	1	0	1	0	0	1	1	0	0	0	0	0	0	0	1	1	0	1	1	1	1	1	1	1	1	0	0	0	0	0
JABCKZ01	1	1	1	0	0	0	0	0	0	0	0	0	0	1	0	1	0	0	1	1	1	1	0	0	1	1	0	0	0	0	0	0	0	1	1	0	1	1	0	0	1	1	1	1	0	0	0	0	0
JABCLA01	1	1	1	0	0	0	0	0	0	0	0	0	0	1	0	1	0	0	1	1	1	1	0	0	1	1	0	0	1	1	1	0	0	1	1	0	1	1	0	0	1	1	1	1	0	0	0	0	0
JABCLB01	1	1	1	0	0	0	0	0	0	0	0	0	0	1	1	1	0	1	1	1	1	1	0	0	1	1	1	0	0	0	0	0	0	1	1	0	1	1	0	0	1	1	1	1	0	0	0	0	0
JABCLC01	1	1	1	1	1	1	1	0	0	0	0	0	0	1	0	1	0	0	0	1	1	1	0	0	1	0	1	0	0	0	0	0	0	1	1	0	1	0	0	0	1	0	1	1	0	0	0	0	0
JABCLD01	1	1	1	1	0	0	0	0	0	0	1	0	0	1	0	1	0	0	1	1	0	1	0	0	1	1	0	0	0	0	0	1	1	1	1	0	1	1	0	0	1	1	1	1	0	0	0	0	0
JABCLE01	1	1	1	0	0	0	0	0	0	0	0	0	0	1	0	1	0	0	1	1	1	1	0	0	1	1	0	0	1	0	0	0	0	1	1	0	1	1	0	0	1	1	1	1	0	0	0	0	0
JABCLF01	1	1	1	0	0	0	0	0	0	0	1	1	0	1	0	1	0	1	1	1	1	1	0	0	1	1	0	0	0	0	0	0	0	1	1	0	1	1	0	0	1	1	1	1	0	0	0	0	0
JABCLG01	1	1	1	0	0	0	0	0	0	0	0	0	0	1	0	1	0	0	1	1	1	1	0	0	1	1	0	0	0	1	1	0	0	1	1	0	1	1	0	0	1	1	1	1	0	0	0	0	0
JABCLH01	1	1	1	1	1	0	0	0	0	0	0	0	0	1	0	1	0	0	1	1	0	1	0	0	0	1	0	0	0	0	0	0	0	1	1	0	1	1	0	0	1	0	1	1	0	0	0	0	0
JABCLI01	1	1	1	1	1	0	0	0	0	0	1	0	0	1	0	1	0	1	1	1	0	1	0	0	1	1	0	0	0	0	0	0	0	1	1	0	1	1	0	0	1	0	1	1	0	0	0	0	0
JABCLJ01	1	1	1	1	1	0	0	0	0	0	0	0	0	1	0	1	0	0	1	1	0	1	0	0	0	1	0	0	0	0	1	0	0	1	1	0	1	1	0	0	1	0	1	1	0	0	0	0	0
JABCLK01	1	1	1	1	1	0	0	0	0	0	0	0	0	1	1	1	0	0	1	1	0	1	0	0	0	1	0	0	0	0	0	0	0	1	1	0	1	1	0	0	1	0	1	1	0	0	0	0	0
JABCLL01	1	1	1	1	1	0	0	0	0	0	0	0	0	1	0	1	0	0	1	1	0	1	0	0	1	1	0	0	0	0	0	0	0	1	1	0	1	1	0	0	1	0	1	1	0	0	0	0	0
JABCLM01	1	1	1	0	0	0	0	0	0	0	1	0	0	1	0	1	0	0	1	1	1	1	0	0	1	1	0	0	1	0	0	0	0	1	1	0	1	1	0	0	1	1	1	1	0	0	0	0	0
JABCLN01	1	1	1	1	0	0	0	1	0	0	0	0	0	1	0	1	0	0	0	1	1	1	0	0	0	1	0	0	0	0	0	0	0	1	1	0	1	0	0	0	1	0	1	1	0	0	0	0	0
JABCLO01	1	1	1	0	0	0	0	0	0	0	0	0	0	1	0	1	0	0	1	1	1	1	0	0	1	1	0	0	0	0	0	0	0	1	1	0	1	1	0	0	1	1	1	1	0	0	0	0	0
JABCLP01	1	1	1	1	0	0	0	1	0	0	0	0	0	1	0	1	0	0	0	1	1	1	0	0	1	1	0	0	0	0	0	0	0	1	1	0	1	0	0	0	1	1	1	1	0	0	0	0	0
JABCLQ01	1	1	1	0	0	0	0	0	0	0	1	0	0	1	0	1	0	0	1	1	1	1	1	0	1	1	1	1	0	0	0	0	0	1	1	0	1	1	0	0	1	1	1	1	0	0	0	0	0
JABCLR01	1	1	1	0	0	0	0	0	0	0	0	0	0	1	0	1	0	0	1	1	1	1	0	0	1	1	0	0	0	0	0	0	0	1	1	0	1	1	0	0	1	1	1	1	0	0	0	0	0
JABCLS01	1	1	1	0	0	0	0	0	0	0	0	0	0	1	0	1	0	0	1	1	1	1	1	1	1	1	0	0	0	0	0	0	0	1	1	0	1	1	0	0	1	1	1	1	0	0	0	0	0
JABCLT01	1	1	1	0	0	0	0	0	0	0	0	0	1	1	0	1	0	0	1	1	1	1	0	0	1	1	0	0	1	0	0	0	0	1	1	0	1	1	0	0	1	1	1	1	0	0	0	0	0
JABCLU01	1	1	1	0	0	0	0	0	0	0	0	0	0	1	0	1	0	0	1	1	1	1	1	1	1	1	1	0	0	0	0	0	0	1	1	0	1	1	0	0	1	1	1	1	0	0	0	0	0
JABCLV01	1	1	1	0	0	0	0	0	0	0	0	0	0	1	0	1	0	0	1	1	1	1	0	0	1	1	0	0	0	0	0	0	0	1	1	0	1	1	0	0	1	1	1	1	0	0	0	0	0
JABCLX01	1	1	1	0	0	0	0	1	0	0	0	0	0	1	0	1	0	0	1	1	1	1	1	0	1	1	0	0	1	0	0	0	0	1	1	0	1	1	0	0	1	1	1	1	0	0	0	0	0
JABCLY01	1	1	1	0	0	0	0	0	0	0	0	1	0	1	0	1	0	0	1	1	1	1	1	0	1	1	1	0	0	0	0	0	0	1	1	0	1	1	0	0	1	1	1	1	0	0	0	0	0
JABCLZ01	1	1	1	0	0	0	0	0	0	0	0	0	0	1	1	1	0	0	1	1	1	1	0	0	1	1	0	0	0	0	0	0	1	1	1	0	1	1	0	0	1	1	1	1	0	0	0	0	0
JABCMB01	1	1	1	0	0	0	0	0	0	0	0	0	0	1	0	1	0	0	1	1	1	1	0	0	1	1	0	0	0	1	0	0	0	1	1	0	1	1	0	0	1	1	1	1	0	0	0	0	0
JABCMC01	1	1	1	1	1	0	0	0	0	0	0	0	0	1	0	1	0	0	1	1	0	1	0	0	0	1	0	0	0	0	0	0	0	1	1	0	1	1	0	0	1	0	1	1	0	0	0	0	0
JABCMD01	1	1	1	0	0	0	0	0	0	0	0	1	0	1	0	1	0	0	1	1	1	1	0	0	1	1	0	0	0	0	0	0	1	1	1	0	1	1	0	0	1	1	1	1	0	0	0	0	0
JABCME01	1	1	1	0	0	0	0	0	0	0	0	0	0	1	0	1	0	0	1	1	1	1	0	0	1	1	0	0	0	1	1	0	0	1	1	0	1	1	0	0	1	1	1	1	0	0	0	0	0
JABCMF01	1	1	1	0	0	0	0	0	0	0	0	1	0	1	0	1	0	0	1	1	1	1	0	0	1	1	1	0	0	0	0	0	0	1	1	0	1	1	0	0	1	1	1	1	0	0	0	0	0
JABCMG01	1	1	1	0	0	0	0	0	0	0	0	0	0	1	0	1	0	0	1	1	1	1	0	0	1	1	0	0	0	0	0	0	0	1	1	0	1	1	0	0	1	1	1	1	0	0	0	0	0
JABCMH01	1	1	1	0	0	0	0	0	0	0	0	0	0	1	0	1	0	0	1	1	1	1	0	0	1	1	0	0	0	0	0	0	0	1	1	0	1	1	0	0	1	1	1	1	0	0	0	0	0
JABFAH01	1	1	0	1	1	0	0	0	0	0	0	0	0	1	0	1	0	0	1	1	1	1	0	0	1	1	0	0	0	0	0	0	0	1	1	0	1	1	0	0	1	1	1	1	0	0	0	0	0
JABFOJ01	1	0	0	1	1	1	1	0	0	0	0	0	0	1	0	1	0	0	0	1	1	1	0	0	0	0	0	0	0	0	0	0	0	1	1	0	0	0	0	0	1	0	1	1	0	0	0	0	0
JABKAX01	1	1	1	1	0	0	0	0	0	0	0	0	0	1	0	1	0	0	1	1	1	1	0	0	0	1	0	0	0	0	0	0	0	1	1	0	1	1	0	0	1	1	1	1	0	0	0	0	0
JABKAY01	1	1	1	1	0	0	0	0	0	0	0	0	0	1	0	1	0	0	1	1	1	1	0	0	0	1	0	0	0	0	0	0	0	1	1	0	1	1	0	0	1	1	1	1	0	0	0	0	0
JABKAZ01	1	1	1	1	0	0	0	0	0	0	0	0	0	1	0	1	0	0	0	1	1	0	0	0	0	0	0	0	0	0	0	0	0	1	1	0	0	0	0	0	1	0	1	1	0	0	0	0	0
JABKBA01	1	1	1	1	0	0	0	0	0	0	0	0	0	1	0	1	0	0	1	1	1	1	0	0	0	1	0	0	0	0	0	0	0	1	1	0	1	1	0	0	1	1	1	1	0	0	0	0	0
JABKBB01	1	1	1	1	0	0	0	0	0	0	0	0	0	1	0	1	0	0	1	1	1	1	0	0	0	1	0	0	0	0	0	0	0	1	1	0	1	1	0	0	1	1	1	1	0	0	0	0	0
JACAVW01	1	1	1	1	1	1	1	0	0	0	1	0	0	0	1	1	0	0	1	1	1	1	1	0	1	1	1	1	1	1	1	1	1	1	1	1	1	1	1	1	1	1	1	1	0	0	1	0	0
JACAVX01	1	1	1	1	1	1	1	0	0	0	1	1	1	1	1	1	0	0	1	1	1	1	1	1	1	1	1	1	1	1	1	1	1	1	1	1	1	1	1	1	1	1	1	1	0	0	1	0	0
JACERD01	1	1	1	1	1	1	1	0	0	0	0	0	0	1	0	1	0	0	1	1	1	1	0	0	1	1	0	0	0	0	0	0	0	1	1	0	1	1	0	0	1	1	1	1	0	0	0	0	0
JACH01	1	0	0	1	0	0	0	0	0	1	0	1	1	1	1	1	0	0	1	1	1	1	1	0	1	1	1	1	1	0	1	0	0	1	1	1	1	1	1	1	1	1	1	1	1	1	1	1	1
JACVHG01	0	0	0	0	0	0	0	0	1	0	0	0	0	0	0	1	0	0	1	1	1	1	0	0	1	1	0	0	0	0	0	0	0	1	1	0	1	1	0	0	1	1	1	1	0	0	0	0	0
JACVHH01	1	1	1	1	0	0	0	0	0	0	0	0	0	1	0	1	0	0	1	1	0	1	0	0	0	1	0	0	0	0	0	0	0	1	1	0	1	0	0	0	1	0	1	1	0	0	0	0	0
JACVHI01	1	1	1	1	1	1	1	0	0	0	0	0	0	0	0	1	0	0	1	1	1	1	0	0	1	1	0	0	0	0	0	0	0	1	1	0	1	1	0	0	1	1	1	1	1	0	1	1	1
JACVHJ01	1	1	1	1	0	0	0	0	0	0	0	0	0	1	0	1	0	0	1	1	0	1	0	0	1	1	0	0	0	0	0	0	0	1	1	0	1	1	0	0	1	1	1	1	0	0	0	0	0
JACVHK01	1	1	1	1	0	0	0	0	0	0	0	0	0	1	0	1	0	0	1	1	0	1	0	0	1	1	0	0	0	0	0	0	0	1	1	0	1	1	0	0	1	1	1	1	0	0	0	0	0
JACVHL01	1	1	1	0	0	0	1	0	0	0	0	0	0	0	0	1	0	0	1	1	0	1	0	0	1	1	0	0	0	0	0	0	0	1	1	0	1	1	0	0	1	1	1	1	0	0	0	0	0
JACVHM01	0	0	0	0	0	0	0	0	1	0	0	0	0	0	0	1	0	0	1	1	1	1	0	0	1	1	0	0	0	0	0	0	0	1	1	0	1	1	0	0	1	1	1	1	0	0	0	0	0
JACVHN01	1	1	1	0	0	0	1	0	0	0	0	0	0	0	0	1	0	0	1	1	0	1	0	0	1	1	0	0	0	0	0	0	0	1	1	0	1	1	0	0	1	1	1	1	0	0	0	0	0
JACVHO01	1	0	1	0	0	1	1	0	0	0	0	0	0	0	0	1	0	0	1	1	1	1	0	0	1	1	0	1	1	0	1	0	0	1	1	0	1	1	0	0	1	1	1	1	0	0	0	0	0
JACVHP01	1	1	1	1	0	1	1	0	0	0	0	0	0	0	0	1	0	0	1	1	1	1	0	0	1	1	0	0	0	0	0	0	0	1	1	0	1	1	0	0	1	1	1	1	0	0	0	0	0
JACVHQ01	0	0	0	0	0	0	0	0	1	0	0	0	0	0	0	1	0	0	1	1	1	1	0	0	1	1	0	0	0	0	0	0	0	1	1	0	1	1	0	0	1	1	1	1	0	0	0	0	0
JACVHR01	0	0	0	0	0	0	0	0	1	0	0	0	0	0	0	1	0	0	1	1	1	1	0	0	1	1	0	0	0	0	0	0	0	1	1	0	1	1	0	0	1	1	1	1	0	0	0	0	0
JACVHS01	1	1	1	0	0	0	1	0	0	0	0	0	0	0	0	1	0	0	1	1	0	1	0	0	1	1	0	0	0	0	0	0	0	1	1	0	1	1	0	1	1	1	1	1	0	0	0	0	0
JACVHU01	0	0	0	0	0	0	0	0	1	0	0	0	0	0	0	1	0	0	1	1	0	1	0	0	1	1	0	0	0	0	0	0	0	1	1	0	1	1	0	0	1	1	1	1	0	0	0	0	0
JACVWX01	1	1	0	1	1	1	1	0	0	0	0	0	0	1	0	1	0	0	1	1	1	1	0	0	1	1	0	0	0	0	0	0	0	1	1	0	1	1	0	0	1	1	1	1	0	0	0	0	0
JADDMM01	1	1	1	0	1	1	1	0	0	0	0	0	0	0	0	1	0	0	0	1	0	0	0	0	0	0	0	0	0	0	0	0	0	1	1	0	0	0	0	0	0	0	1	1	0	0	0	0	0
JAFLNR01	0	0	0	0	0	0	0	0	1	0	0	0	0	0	0	1	0	0	1	1	1	1	0	0	1	1	0	0	0	0	0	0	0	1	1	0	1	1	0	0	1	1	1	1	0	0	0	0	0
JAFLNS01	1	1	1	1	0	1	1	0	0	0	0	0	0	1	0	1	0	0	1	1	1	1	0	0	1	1	0	0	0	0	0	0	0	1	1	0	1	1	0	0	1	1	1	1	0	0	0	0	0
JAFLNU01	1	1	1	1	1	1	1	0	0	0	0	0	0	1	0	1	0	0	1	1	1	1	0	0	1	1	0	0	0	0	0	0	0	1	1	0	1	1	0	0	1	1	1	1	0	0	0	0	0
JAFLNV01	1	1	1	1	1	1	1	0	0	0	0	0	0	1	0	1	0	0	1	1	1	1	0	0	0	1	0	0	0	0	0	0	0	1	1	0	1	0	0	0	1	0	1	1	0	0	0	0	0
JAFLNW01	1	1	1	1	1	1	1	0	0	0	0	0	0	1	0	1	0	0	1	1	1	1	0	0	1	1	0	0	0	0	0	0	0	1	1	0	1	1	0	0	1	1	1	1	0	0	0	0	0
JAFLNY01	0	0	0	0	0	0	0	0	1	0	0	0	0	0	0	1	0	0	1	1	1	1	0	0	1	1	0	0	0	0	0	0	0	1	1	0	1	1	0	0	1	1	1	1	0	0	0	0	0
JAFLNZ01	0	0	0	0	0	0	0	0	1	0	0	0	0	0	0	1	0	0	1	1	1	1	0	0	1	1	0	0	0	0	0	0	0	1	1	0	1	1	0	0	1	1	1	1	0	0	0	0	0
JAFLOB01	1	1	1	1	1	1	1	0	0	0	0	0	0	1	0	1	0	0	0	1	1	1	0	0	0	0	0	0	0	0	0	0	0	1	1	0	0	0	0	0	1	0	1	1	0	0	0	0	0
JAFLOD01	1	1	1	1	0	0	0	0	0	0	0	0	0	1	0	1	0	0	1	1	1	1	0	0	1	1	0	0	0	0	0	0	0	1	1	0	1	1	0	0	1	1	1	1	0	0	0	0	0
JAFLOE01	1	1	1	1	0	0	0	0	0	0	0	0	0	1	0	1	0	0	1	1	1	1	0	0	1	1	0	0	0	0	0	0	0	1	1	0	1	1	0	0	1	1	1	1	0	0	0	0	0
JAHXRT01	0	1	1	0	0	0	0	0	0	1	0	0	0	1	0	1	0	0	1	1	1	1	0	0	1	1	0	0	0	0	0	0	0	1	1	0	1	1	0	0	1	1	1	1	1	0	1	1	1
JAILXL01	1	1	0	1	1	1	0	0	0	0	0	0	0	1	0	1	0	0	1	1	1	1	0	0	1	1	0	0	0	0	0	0	0	1	1	0	1	1	0	0	1	1	1	1	0	0	0	0	0
JAILXM01	1	1	1	0	0	0	1	0	0	0	0	0	0	0	0	1	0	0	1	1	0	1	0	0	1	1	1	1	1	0	1	0	0	1	1	1	1	1	1	1	1	1	1	1	0	0	0	0	0
JAIZEQ01	1	1	1	1	0	0	0	0	0	0	0	0	0	1	0	1	0	0	1	1	1	1	0	0	1	1	0	0	0	0	0	0	0	1	1	0	1	1	0	0	1	1	1	1	0	0	0	0	0
JAJGNV01	1	1	1	1	0	0	0	0	0	0	0	0	0	1	0	1	0	0	0	1	1	1	0	0	0	1	0	0	0	0	0	0	0	1	1	0	1	0	0	0	1	0	1	1	0	0	0	0	0
JAJGNX01	1	1	0	1	1	1	0	0	0	0	0	0	0	1	0	1	0	0	1	1	1	1	0	0	1	1	0	0	0	0	0	0	0	1	1	0	1	1	0	0	1	1	1	1	0	0	0	0	0
JALI01	1	1	1	1	0	0	1	0	0	0	0	1	1	0	1	1	0	0	1	1	1	1	1	0	1	1	1	1	1	0	1	0	0	1	1	1	1	1	1	1	1	1	1	1	0	0	1	0	0
JALL01	1	1	0	1	1	0	0	0	0	0	0	0	1	1	1	1	0	0	1	1	0	1	0	0	0	1	0	1	0	0	0	0	0	1	1	0	1	1	0	0	1	1	1	1	0	0	0	0	0
JDFL01	1	1	1	1	0	1	1	0	0	0	0	0	0	1	0	1	0	0	1	1	1	1	0	0	1	1	0	0	0	0	0	0	0	1	1	0	1	1	0	0	1	1	1	1	0	0	0	0	0
JDFM01	1	1	1	1	1	1	1	0	0	0	0	0	0	1	0	1	0	0	1	1	1	1	0	0	1	1	0	0	0	0	0	0	0	1	1	0	1	1	1	1	1	1	1	1	0	0	0	0	0
JDFN01	1	1	1	1	1	1	1	0	0	0	1	1	1	1	1	1	0	0	1	1	1	1	1	1	1	1	1	1	1	1	1	1	1	1	1	1	1	1	1	1	1	1	1	1	0	0	1	0	0
JDFO01	1	0	1	0	0	1	1	0	0	0	0	1	1	0	1	1	0	0	1	1	1	1	1	0	1	1	1	1	1	0	1	0	0	1	1	1	1	1	1	1	1	1	1	1	0	0	0	0	0
JEMS01	1	1	0	1	0	0	1	0	0	0	0	0	0	1	0	1	0	0	1	1	0	0	0	0	1	1	0	0	1	0	0	0	0	1	1	0	1	1	0	0	1	1	1	1	0	0	1	0	0
JMMQ01	1	1	1	1	1	1	1	0	0	0	0	0	0	1	0	1	0	0	1	1	1	1	0	0	1	1	0	0	0	0	0	0	0	1	1	0	1	1	0	0	1	1	1	1	0	0	0	0	0
JMMR01	1	1	0	1	0	1	1	0	0	0	0	0	0	0	0	1	0	0	1	1	1	1	0	0	1	1	0	0	0	0	0	0	0	1	1	0	1	1	0	0	1	1	1	1	0	0	0	0	0
JMMS01	1	0	0	0	0	0	0	0	0	0	0	0	0	1	0	1	0	0	1	1	1	1	0	0	1	1	0	0	0	0	0	0	0	1	1	0	1	1	0	0	1	1	0	1	0	0	0	0	0
JMMT01	1	0	1	0	0	1	1	0	0	0	0	0	0	0	0	1	0	0	1	1	1	1	0	0	1	1	0	0	0	0	0	0	0	1	1	0	1	1	0	0	1	1	1	1	0	0	0	0	0
JNTW02	1	1	1	1	0	0	0	1	0	1	0	0	0	1	0	1	0	0	1	1	1	1	0	0	1	1	0	0	0	0	0	0	0	1	1	0	1	1	0	0	1	1	1	1	0	0	1	0	0
JNUB02	1	1	1	1	0	0	0	1	0	1	0	0	0	1	0	1	0	0	1	1	1	1	0	0	1	1	0	0	0	0	0	0	0	1	1	0	1	1	0	0	1	1	1	1	0	0	1	0	0
JNUC02	1	1	1	1	0	0	0	1	0	1	0	0	0	1	0	1	0	0	0	1	1	1	0	0	0	0	0	0	0	0	0	0	0	1	1	0	0	0	0	0	1	0	1	1	0	0	1	0	0
JNUG02	1	1	0	1	1	0	0	0	0	0	0	0	0	1	0	1	0	0	1	1	1	1	0	0	1	1	0	0	0	0	0	0	0	1	1	0	1	1	0	0	1	1	1	1	0	0	1	0	0
JNUH02	1	1	0	1	1	0	0	0	0	0	0	0	0	1	0	1	0	0	0	1	1	0	0	0	0	0	0	0	0	0	0	0	0	1	1	0	0	0	0	0	1	0	1	1	0	0	1	0	0
JNUI02	1	1	0	1	1	0	0	0	0	0	0	0	0	1	0	1	0	0	1	1	1	1	0	0	1	1	0	0	0	0	0	0	0	1	1	0	1	1	0	0	1	1	1	1	0	0	1	0	0
JNUJ02	1	1	0	1	1	0	0	0	0	0	0	0	0	1	0	1	0	0	1	1	1	1	0	0	1	1	0	0	0	0	0	0	0	1	1	0	1	1	0	0	1	1	1	1	0	0	1	0	0
JNUK02	1	1	1	1	0	1	1	0	0	0	0	0	0	1	0	1	0	0	1	1	1	1	0	0	0	1	0	0	0	0	0	0	0	1	1	0	1	0	0	0	1	0	1	1	0	0	1	0	0
JNUL02	1	1	1	1	0	1	1	0	0	0	0	0	0	1	0	1	0	0	1	1	1	1	0	0	1	1	0	0	0	0	0	0	0	1	1	0	1	1	0	0	1	1	1	1	0	0	1	0	0
JNUM02	1	1	1	1	0	0	1	0	0	1	0	0	0	0	0	1	0	0	0	1	0	1	0	0	0	0	0	0	0	0	0	0	0	1	1	0	0	0	0	0	1	0	1	1	0	0	1	0	0
JNUO02	1	1	1	1	0	0	1	0	0	0	0	0	0	1	0	1	0	0	1	1	1	1	0	0	1	1	0	0	0	0	0	0	0	1	1	0	1	1	0	0	1	1	1	1	0	0	1	0	0
JOKE01	1	0	0	1	1	1	1	0	0	0	0	0	0	1	0	1	0	0	1	1	1	1	0	0	1	1	0	0	1	0	0	0	0	1	1	0	1	1	0	0	1	1	1	1	0	0	0	0	0
JOKT01	1	1	1	1	1	1	0	0	0	0	0	0	0	1	0	1	0	0	1	1	1	0	0	0	1	1	0	1	1	0	0	0	0	1	1	0	1	1	0	0	1	1	1	1	0	0	0	0	0
JPIP01	1	1	0	1	0	0	1	0	0	0	0	1	1	1	1	1	1	1	1	1	0	1	1	1	1	1	1	1	1	1	1	1	1	1	1	1	1	1	1	1	1	1	1	1	0	0	0	0	0
JPKS01	1	1	0	1	1	1	1	0	0	0	0	0	0	1	0	1	0	0	1	1	1	1	0	0	1	1	0	0	0	0	0	0	0	1	1	0	1	1	0	0	1	1	1	1	0	0	0	0	0
JPKT01	1	1	0	1	1	1	1	0	0	0	0	0	0	1	0	1	0	0	1	1	1	1	0	0	1	1	0	0	0	0	0	0	0	1	1	0	1	1	0	0	1	1	1	1	0	0	0	0	0
JPKU01	1	1	1	1	1	1	1	0	0	0	0	0	0	1	0	1	0	0	0	1	1	1	0	0	0	0	0	0	0	0	0	0	0	1	1	0	0	0	0	0	1	0	1	1	0	0	0	0	0
JPKV01	1	1	1	1	1	1	1	0	0	0	0	0	0	1	0	1	0	0	1	1	1	1	0	0	1	1	0	0	0	0	0	0	0	1	1	0	1	1	0	0	1	1	1	1	0	0	0	0	0
JPLU01	1	1	1	1	0	1	1	0	0	0	0	0	0	1	0	1	0	0	0	1	0	0	0	0	0	0	0	0	0	0	0	0	0	1	1	0	0	0	0	0	0	0	1	1	0	0	0	0	0
JPLV01	1	1	1	1	1	1	1	0	0	0	0	0	1	1	1	1	0	0	1	1	1	1	0	0	1	1	0	0	0	0	0	0	0	1	1	0	1	1	0	0	1	1	1	1	0	0	0	0	0
JWSR02	1	1	1	1	0	0	1	0	0	0	0	0	0	0	0	1	0	0	0	1	0	0	0	0	0	0	0	0	0	0	0	0	0	1	1	0	0	0	0	0	0	0	1	1	0	0	1	0	0
JWSV02	1	1	1	1	0	0	0	1	0	0	0	0	0	1	0	1	0	0	0	1	0	0	0	0	0	0	0	0	0	0	0	0	0	1	1	0	0	0	0	0	1	0	1	1	0	0	1	0	0
JZDS01	1	1	1	0	1	0	0	0	0	0	1	0	1	1	1	1	0	0	1	1	1	1	1	1	1	1	1	1	1	0	1	0	0	1	1	1	1	1	1	1	1	0	1	1	0	0	1	0	0
LBHF01	1	1	1	1	0	1	1	0	0	0	0	0	0	1	0	1	0	0	1	1	1	1	0	0	1	1	0	0	0	0	0	0	0	1	1	0	1	1	0	0	1	1	1	1	0	0	1	0	0
LCVL01	1	1	1	1	1	1	1	0	0	0	0	0	0	1	0	1	0	0	0	1	1	1	0	0	0	1	0	0	0	0	0	0	0	1	1	0	1	1	0	0	1	0	1	1	0	0	0	0	0
LFUK01	1	0	0	0	0	1	1	0	0	1	0	0	0	1	0	1	0	0	0	1	1	1	0	0	0	0	0	0	0	0	0	0	0	1	1	0	0	0	0	0	1	0	1	1	1	0	1	1	1
LFUR01	0	0	0	0	0	0	0	0	0	0	0	0	0	1	0	1	0	0	0	1	1	0	0	0	0	0	0	0	0	0	0	0	0	0	1	0	0	0	0	0	1	0	1	1	0	0	1	1	0
LFWF01	1	1	0	1	0	1	1	0	1	1	0	0	0	1	0	1	0	0	1	1	1	1	0	0	1	1	0	0	0	0	0	0	0	1	1	0	1	1	0	0	1	1	1	1	1	0	1	1	1
LFWG01	1	1	0	1	0	0	1	0	0	0	0	0	0	1	0	1	0	0	1	1	1	1	0	0	0	1	0	0	0	0	0	0	0	1	1	0	1	1	0	0	1	0	1	1	0	0	1	0	0
LFWI01	1	1	1	1	1	0	1	0	0	0	0	0	0	1	0	1	0	0	0	1	1	1	0	0	0	0	0	0	0	0	0	0	0	1	1	0	0	0	0	0	1	0	1	1	0	0	0	0	0
LFWJ01	1	1	0	1	1	1	1	0	0	0	0	0	0	1	0	1	0	0	1	1	1	1	0	0	1	1	0	0	0	0	0	0	0	1	1	0	1	1	0	0	1	1	1	1	0	0	1	0	0
LFWK01	1	1	1	1	1	1	1	0	0	1	0	0	0	1	0	1	0	0	1	1	1	1	0	0	1	1	0	0	0	0	0	0	0	1	1	0	1	1	0	0	1	1	1	1	0	0	1	0	0
LFWN01	1	1	1	1	1	1	1	0	0	0	0	0	0	1	0	1	0	0	0	1	1	0	0	0	0	0	0	0	0	0	0	0	0	1	1	0	0	0	0	0	1	0	1	1	0	0	1	0	0
LFWO01	1	1	0	1	0	1	1	0	1	0	0	0	0	1	0	1	0	0	1	1	1	1	0	0	1	1	0	0	0	0	0	0	0	1	1	0	1	1	0	0	1	1	1	1	0	0	0	0	0
LFWP01	1	1	1	1	1	0	1	0	0	0	0	0	0	1	0	1	0	0	1	1	1	1	0	0	1	1	0	0	0	0	0	0	0	1	1	0	1	1	0	0	1	1	1	1	0	0	1	0	0
LFXK01	1	1	1	0	1	1	1	0	0	0	0	0	0	0	0	1	0	0	1	1	1	1	0	0	1	1	0	0	0	0	0	0	0	1	1	0	1	1	0	0	1	1	1	1	0	0	0	0	0
LFYM01	1	1	1	1	1	1	1	0	0	0	0	0	0	1	0	1	0	0	1	1	1	1	0	0	0	1	0	0	0	0	0	0	0	1	1	0	1	1	0	0	1	1	1	1	0	0	0	0	0
LFYN01	1	1	1	0	0	0	1	0	0	1	0	0	0	1	0	1	0	0	1	1	0	1	0	0	1	1	0	0	0	0	0	0	0	1	1	0	1	1	0	0	1	1	1	1	0	0	1	0	0
LFZA01	1	1	1	1	0	0	1	0	0	0	0	0	0	0	0	1	0	0	1	1	1	1	0	0	1	1	0	0	0	0	0	0	0	1	1	0	1	1	0	0	1	1	1	1	0	0	1	0	0
LFZB01	1	1	1	1	1	1	1	0	0	0	0	0	0	1	0	1	0	0	1	1	1	1	0	0	1	1	0	0	0	0	0	0	0	1	1	0	1	1	0	0	1	1	1	1	0	0	1	0	0
LFZD01	1	1	1	1	0	0	1	0	0	1	0	0	0	1	0	1	0	0	1	1	1	1	0	0	0	1	0	0	0	0	0	0	0	1	1	0	1	1	0	0	1	1	1	1	0	0	1	0	0
LFZE01	1	1	1	1	0	0	0	0	0	1	0	0	0	1	0	1	0	0	1	1	1	1	0	0	1	1	0	0	0	0	0	0	0	1	1	0	1	1	0	0	1	1	1	1	0	0	1	0	0
LFZF01	0	0	0	0	0	0	0	0	1	1	0	0	0	0	0	1	0	0	1	1	0	1	0	0	1	1	0	0	0	0	0	0	0	1	1	0	1	1	0	0	1	1	1	1	0	0	1	0	0
LFZG01	1	1	0	1	1	0	0	0	0	0	0	0	0	1	0	1	0	0	1	1	1	1	0	0	1	1	0	0	0	0	0	0	0	1	1	0	1	1	0	0	1	1	1	1	0	0	0	0	0
LHPD01	1	1	1	1	0	0	0	1	0	1	0	0	0	1	0	1	0	0	1	1	1	1	0	0	1	1	0	0	0	0	0	0	0	1	1	0	1	1	0	0	1	1	1	1	0	0	1	0	0
LHPE01	1	1	1	1	0	0	0	1	0	1	0	0	0	1	0	1	0	0	1	1	1	1	0	0	1	1	0	0	0	0	0	0	0	1	1	0	1	1	1	1	1	1	1	1	0	0	1	0	0
LIRQ01	0	0	0	0	0	0	0	0	1	1	0	0	0	0	0	1	0	0	1	1	0	1	0	0	1	1	0	0	0	0	0	0	0	1	1	0	1	1	0	0	1	1	1	1	0	0	1	0	0
LIRR01	0	0	0	0	0	0	0	0	1	0	0	0	0	0	0	1	0	0	1	1	1	1	0	0	1	1	0	0	0	0	0	0	0	1	1	0	1	1	0	0	1	1	1	1	0	0	0	0	0
LIRS01	1	1	1	1	0	1	0	0	0	1	0	0	0	1	0	1	0	0	1	1	1	1	0	0	1	1	0	0	0	0	0	0	0	1	1	0	1	1	0	0	1	1	1	1	0	0	1	0	0
LIRT01	1	1	0	1	1	1	1	0	0	0	0	0	0	1	0	1	0	0	1	1	1	1	0	0	1	1	0	0	0	0	0	0	0	1	1	0	1	1	0	0	1	1	1	1	0	0	1	0	0
LIRU01	1	1	1	1	0	0	0	0	0	0	0	0	0	1	0	1	0	0	1	1	1	1	0	0	1	1	0	0	0	0	0	0	0	1	1	0	1	1	0	0	1	1	1	1	0	0	1	0	0
LIRV01	1	0	0	1	0	0	0	0	0	0	0	0	0	0	0	1	0	0	1	1	0	1	0	0	0	1	0	0	0	0	0	0	0	1	1	0	0	0	0	0	1	1	1	0	0	0	0	0	0
LKQR01	1	1	1	1	1	1	1	0	0	1	0	0	0	1	0	1	0	0	1	1	1	1	0	0	1	1	0	0	0	0	0	0	0	1	1	0	1	1	0	0	1	1	1	1	1	0	1	1	1
LKQT01	1	1	1	1	1	1	1	0	0	1	0	0	0	1	0	1	0	0	1	1	1	1	0	0	1	1	0	0	0	0	0	0	0	1	1	0	1	1	0	0	1	1	1	1	1	0	1	1	1
LQGU01	1	1	0	1	1	0	0	0	0	0	0	0	0	1	0	1	0	0	1	1	1	1	0	0	1	1	0	0	0	0	0	0	0	1	1	0	1	1	0	0	1	1	1	1	0	0	1	0	0
LYNG01	1	1	1	1	1	1	1	0	0	0	0	0	1	1	0	1	0	0	1	1	1	1	0	0	1	1	0	0	0	0	0	0	0	1	1	0	1	1	0	0	1	1	1	1	0	0	0	0	0
MBDQ01	1	1	1	0	1	1	1	0	0	0	0	0	0	1	0	1	0	0	1	1	1	1	0	0	1	1	0	0	0	0	0	0	0	1	1	0	1	1	0	0	1	1	1	1	0	0	0	0	0
MBFI01	1	1	1	1	1	0	0	0	0	1	0	0	0	1	0	1	0	0	1	1	1	1	0	0	1	1	0	0	0	0	0	0	0	1	1	0	1	1	0	0	1	1	1	1	0	0	1	0	0
MBPA01	1	1	1	1	0	0	1	0	0	1	0	0	0	1	0	1	0	0	1	1	1	1	0	0	0	1	0	0	0	0	0	0	0	1	1	0	1	1	0	0	1	1	1	1	0	0	1	0	0
MBPB01	1	1	1	1	0	0	1	0	0	1	0	0	1	1	1	1	1	1	1	1	1	1	1	1	1	1	1	1	1	1	1	1	1	1	1	1	1	1	1	1	1	1	1	1	0	0	1	0	0
MBPC01	1	1	1	1	0	1	0	0	0	0	0	0	0	1	0	1	0	0	1	1	1	1	0	0	1	1	0	0	0	0	0	0	0	1	1	0	1	1	0	0	1	1	1	1	0	0	0	0	0
MBPD01	1	1	1	1	0	0	1	0	0	1	0	1	1	1	1	1	1	1	1	0	1	1	1	1	1	1	1	1	1	1	1	1	1	1	1	0	0	1	1	1	1	1	1	1	0	0	1	0	0
MBTR01	0	0	0	0	0	0	0	0	1	0	0	0	0	0	0	1	0	0	1	1	1	1	0	0	1	1	0	0	0	0	0	0	0	1	1	0	1	1	0	0	1	1	1	1	0	0	0	0	0
MIQI01	1	1	1	1	0	1	1	0	0	0	0	0	0	1	0	1	0	0	0	1	1	1	0	0	0	1	0	0	0	0	0	0	0	1	1	0	1	0	0	0	1	0	1	1	0	0	1	0	0
MIQJ01	1	1	1	1	0	1	1	0	0	0	0	0	0	1	0	1	0	0	1	1	1	1	0	0	0	1	0	0	0	0	0	0	0	1	1	0	1	0	0	0	1	0	1	1	0	0	1	0	0
MIQK01	1	1	1	1	1	1	1	0	0	0	0	0	0	1	0	1	0	0	1	1	1	1	0	0	1	1	0	0	0	0	0	0	0	1	1	0	1	1	0	0	1	1	1	1	0	0	1	0	0
MIQL01	1	1	1	1	1	1	1	0	0	0	0	0	0	1	0	1	0	0	1	1	1	1	0	0	1	1	0	0	0	0	0	0	0	1	1	0	1	1	0	0	1	1	1	1	0	0	1	0	0
MIQM01	1	1	1	0	0	0	1	0	0	1	0	0	0	1	0	1	0	0	1	1	1	1	0	0	1	1	0	0	0	0	0	0	0	1	1	0	1	1	0	0	1	1	1	1	0	0	1	0	0
MIQN01	1	1	1	1	0	0	1	0	0	1	0	0	0	0	0	1	0	0	1	1	1	1	0	0	1	1	0	0	0	0	0	0	0	1	1	0	1	1	0	0	1	1	1	1	0	0	1	0	0
MIQO01	1	1	1	1	1	1	0	0	0	0	0	0	0	1	0	1	0	0	1	1	1	1	0	0	1	1	0	0	0	0	0	0	0	1	1	0	1	1	0	0	1	1	1	1	0	0	0	0	0
MIQP01	1	1	1	1	0	0	1	0	0	1	0	0	0	0	0	1	0	0	1	1	0	1	0	0	1	1	0	0	0	0	0	0	0	1	1	0	1	1	0	0	1	1	1	1	0	0	1	0	0
MIQQ01	1	1	1	1	0	0	0	0	0	0	0	0	0	1	0	1	0	0	1	1	1	1	0	0	1	1	0	0	0	0	0	0	0	1	1	0	1	1	0	0	1	1	1	1	0	0	0	0	0
MIQR01	1	1	1	1	1	1	0	0	0	0	0	0	0	1	0	1	0	0	1	1	0	1	0	0	1	1	0	0	0	0	0	0	0	1	1	0	1	1	0	0	1	1	1	1	0	0	1	0	0
MIQS01	1	1	1	1	0	0	1	0	0	1	0	0	0	0	0	1	0	0	1	1	1	1	0	0	1	1	0	0	0	0	0	0	0	1	1	0	1	1	0	0	1	1	1	1	0	0	1	0	0
MIQT01	1	1	1	1	0	1	1	0	0	0	0	0	0	0	0	1	0	0	1	1	1	1	0	0	1	1	0	0	0	0	0	0	0	1	1	0	1	1	0	0	1	1	1	1	0	0	0	0	0
MIQU01	0	0	0	0	0	0	0	0	1	1	0	0	0	0	0	1	0	0	1	1	1	1	0	0	1	1	0	0	0	0	0	0	0	1	1	0	1	1	0	0	1	1	1	1	0	0	1	0	0
MIQV01	1	1	1	0	0	0	1	0	0	1	0	0	0	0	0	1	0	0	1	1	1	1	0	0	1	1	0	0	0	0	0	0	0	1	1	0	1	1	0	0	1	1	1	1	0	0	1	0	0
MIQW01	0	0	0	0	0	0	0	0	1	1	0	0	0	1	0	1	0	0	1	1	0	1	0	0	1	1	0	0	0	0	0	0	0	1	1	0	1	1	0	0	1	1	1	1	0	0	1	0	0
MIQX01	1	1	0	1	0	0	0	0	0	0	0	0	0	1	0	1	0	0	1	1	1	1	0	0	1	1	0	0	0	0	0	0	0	1	1	0	1	1	0	0	1	1	1	1	0	0	0	0	0
MIQY01	1	1	1	1	0	0	1	0	0	0	0	0	0	0	0	1	0	0	1	1	1	1	0	0	1	1	0	0	0	0	0	0	0	1	1	0	1	1	0	0	1	1	1	1	0	0	1	0	0
MIQZ01	1	1	1	0	0	0	0	0	0	0	0	0	0	0	0	1	0	0	1	1	1	1	0	0	1	1	0	0	0	0	0	0	0	1	1	0	1	1	0	0	1	1	1	1	0	0	1	0	0
MIRA01	1	1	1	1	0	0	1	0	0	1	0	0	0	0	0	1	0	0	1	1	1	1	0	0	1	1	0	0	0	0	0	0	0	1	1	0	1	1	0	0	1	1	1	1	0	0	1	0	0
MIRB01	1	1	1	1	0	0	1	0	0	1	0	0	0	1	0	1	0	0	1	1	1	1	0	0	1	1	0	0	0	0	0	0	0	1	1	0	1	1	0	0	1	1	1	1	0	0	1	0	0
MIRC01	0	1	0	1	0	0	0	0	0	0	0	0	0	1	0	1	0	0	1	1	1	1	0	0	1	1	0	0	0	0	0	0	0	1	1	0	1	1	0	0	1	1	1	1	0	0	1	0	0
MIRD01	0	1	0	1	0	0	0	0	0	0	0	0	0	1	0	1	0	0	1	1	1	1	0	0	1	1	0	0	0	0	0	0	0	1	1	0	1	1	0	0	1	1	1	1	0	0	1	0	0
MIRE01	0	1	0	1	0	0	0	0	0	0	0	0	0	1	0	1	0	0	1	1	1	1	0	0	1	1	0	0	0	0	0	0	0	1	1	0	1	1	0	0	1	1	1	1	0	0	1	0	0
MIRF01	0	1	0	1	0	0	0	0	0	0	0	0	0	1	0	1	0	0	1	1	1	1	0	0	1	1	0	0	0	0	0	0	0	1	1	0	1	1	0	0	1	1	1	1	0	0	1	0	0
MIRG01	0	1	0	1	0	0	0	0	0	0	0	0	0	1	0	1	0	0	1	1	1	1	0	0	1	1	0	0	0	0	0	0	0	1	1	0	1	1	0	0	1	1	1	1	0	0	1	0	0
MIRH01	1	1	0	1	0	0	0	0	0	0	0	0	0	1	0	1	0	0	1	1	1	1	0	0	1	1	0	0	0	0	0	0	0	1	1	0	1	1	0	0	1	1	1	1	0	0	0	0	0
MIRI01	0	0	0	0	0	0	0	0	1	0	0	0	0	0	0	1	0	0	1	1	1	1	0	0	1	1	0	0	0	0	0	0	0	1	1	0	1	1	0	0	1	1	1	1	0	0	0	0	0
MIRJ01	1	0	0	1	1	1	1	0	0	0	0	0	0	1	0	1	0	0	1	1	1	1	0	0	1	1	0	0	0	0	0	0	0	1	1	0	1	1	0	0	1	1	1	1	0	0	1	0	0
MIRK01	1	1	1	1	0	0	1	0	0	0	0	0	0	1	0	1	0	0	1	1	1	1	0	0	1	1	0	0	0	0	0	0	0	1	1	0	1	1	0	0	1	1	1	1	0	0	1	0	0
MIRL01	1	1	1	1	0	0	0	0	0	0	0	0	0	1	0	1	0	0	1	1	0	1	0	0	1	1	0	0	0	0	0	0	0	1	1	0	1	1	0	0	1	1	1	1	0	0	1	0	0
MIRM01	1	1	1	1	0	0	0	0	0	0	0	0	0	1	0	1	0	0	1	1	0	1	0	0	1	1	0	0	0	0	0	0	0	1	1	0	1	1	0	0	1	1	1	1	0	0	1	0	0
MIRN01	1	1	1	1	1	1	0	0	0	0	0	0	0	1	0	1	0	0	1	1	1	1	0	0	1	1	0	0	0	0	0	0	0	1	1	0	1	1	0	0	1	1	1	1	0	0	0	0	0
MIRO01	1	1	1	1	0	0	1	0	0	1	0	0	0	1	0	1	0	0	1	1	1	1	0	0	1	1	0	0	0	0	0	0	0	1	1	0	1	1	0	0	1	1	1	1	0	0	1	0	0
MIRP01	1	1	1	1	0	0	1	0	0	1	0	0	0	1	0	1	0	0	1	1	1	1	0	0	1	1	0	0	0	0	0	0	0	1	1	0	1	1	0	0	1	1	1	1	0	0	1	0	0
MIRQ01	1	1	1	1	0	0	1	0	0	1	0	0	0	1	0	1	0	0	1	1	1	1	0	0	1	1	0	0	0	0	0	0	0	1	1	0	1	1	0	0	1	1	1	1	0	0	1	0	0
MIRR01	1	1	1	0	0	0	0	0	0	0	0	0	0	0	0	1	0	0	1	1	1	1	0	0	1	1	0	0	0	0	0	0	0	1	1	0	1	1	0	0	1	1	1	1	0	0	0	0	0
MIRS01	1	1	1	1	0	1	1	0	0	1	0	0	0	1	0	1	0	0	1	1	1	1	0	0	1	1	0	0	0	0	0	0	0	1	1	0	1	1	0	0	1	1	1	1	0	0	1	0	0
MIRT01	1	1	1	1	0	1	1	0	0	1	0	0	0	1	0	1	0	0	1	1	1	1	0	0	1	1	0	0	0	0	0	0	0	1	1	0	1	1	0	0	1	1	1	1	0	0	1	0	0
MIRU01	1	1	1	1	1	1	1	0	0	0	0	0	0	1	0	1	0	0	1	1	1	1	0	0	1	1	0	0	0	0	0	0	0	1	1	0	1	1	0	0	1	1	1	1	0	0	1	0	0
MIRV01	1	1	1	1	0	1	1	0	0	0	0	0	0	0	0	1	0	0	1	1	1	1	0	0	1	1	0	0	0	0	0	0	0	1	1	0	1	1	0	0	1	1	1	1	0	0	0	0	0
MIRW01	1	1	1	1	1	1	1	0	0	0	0	0	0	1	0	1	0	0	1	1	1	1	0	0	1	1	0	0	0	0	0	0	0	1	1	0	1	1	0	0	1	1	1	1	0	0	1	0	0
MIRX01	1	1	1	1	1	1	1	0	0	0	0	0	0	1	0	1	0	0	1	1	1	1	0	0	1	1	0	0	0	0	0	0	0	1	1	0	1	1	0	0	1	1	1	1	0	0	1	0	0
MIRY01	1	1	1	1	1	1	1	0	0	0	0	0	0	1	0	1	0	0	1	1	1	1	0	0	1	1	0	0	0	0	0	0	0	1	1	0	1	1	0	0	1	1	1	1	0	0	1	0	0
MIRZ01	1	1	1	1	1	1	1	0	0	0	0	0	0	1	0	1	0	0	1	1	1	1	0	0	1	1	0	0	0	0	0	0	0	1	1	0	1	1	0	0	1	1	1	1	0	0	1	0	0
MISA01	1	1	1	1	1	1	1	0	0	0	0	0	0	1	0	1	0	0	1	1	1	1	0	0	1	1	0	0	0	0	0	0	0	1	1	0	1	1	0	0	1	1	1	1	0	0	1	0	0
MISB01	1	1	1	1	0	1	1	0	0	0	0	0	0	0	0	1	0	0	1	1	1	1	0	0	1	1	0	0	0	0	0	0	0	1	1	0	1	1	0	0	1	1	1	1	0	0	0	0	0
MISC01	1	1	1	0	0	0	1	0	0	1	0	0	0	0	0	1	0	0	1	1	1	1	0	0	1	1	0	0	0	0	0	0	0	1	1	0	1	1	0	0	1	1	1	1	0	0	1	1	1
MISD01	1	1	1	1	0	0	0	0	0	0	0	0	0	1	0	1	0	0	1	1	1	1	0	0	1	1	0	0	0	0	0	0	0	1	1	0	1	1	0	0	1	1	1	1	0	0	0	0	0
MISE01	1	1	1	0	0	0	1	0	0	0	0	0	0	0	0	1	0	0	1	1	0	1	0	0	1	1	0	0	0	0	0	0	0	1	1	0	1	1	0	0	1	1	1	1	0	0	0	0	0
MISF01	1	1	0	1	0	1	1	0	0	1	0	0	0	1	0	1	0	0	1	1	1	1	0	0	1	1	0	0	0	0	0	0	0	1	1	0	1	1	0	0	1	1	1	1	0	0	1	0	0
MISG01	1	1	1	0	0	0	0	0	0	0	0	0	0	1	0	1	0	0	1	1	1	1	0	0	1	1	0	0	0	0	0	0	0	1	1	0	1	1	0	0	1	1	1	1	0	0	0	0	0
MISH01	1	1	1	0	0	1	1	0	0	1	0	0	0	1	0	1	0	0	1	1	0	1	0	0	1	1	0	0	0	0	0	0	0	1	1	0	1	1	0	0	1	1	1	1	0	0	1	0	0
MISI01	1	1	1	0	0	1	1	0	0	1	0	0	0	1	0	1	0	0	1	1	0	1	0	0	1	1	0	0	0	0	0	0	0	1	1	0	1	1	0	0	1	1	1	1	0	0	1	0	0
MISJ01	1	1	1	0	0	1	1	0	0	1	0	0	0	1	0	1	0	0	1	1	0	1	0	0	1	1	0	0	0	0	0	0	0	1	1	0	1	1	0	0	1	1	1	1	0	0	1	0	0
MISK01	1	1	1	1	0	0	0	0	0	0	0	0	0	0	0	1	0	0	1	1	1	1	0	0	1	1	0	0	0	0	0	0	0	1	1	0	1	1	0	0	1	1	1	1	0	0	0	0	0
MISL01	1	1	1	1	1	1	1	0	0	1	0	0	0	1	0	1	0	0	1	1	1	1	0	0	1	1	0	0	0	0	0	0	0	1	1	0	1	1	0	0	1	1	1	1	0	0	1	0	0
MISM01	0	0	0	0	0	0	0	0	1	1	0	0	0	1	0	1	0	0	1	1	1	1	0	0	1	1	0	0	0	0	0	0	0	1	1	0	1	1	0	0	1	1	1	1	0	0	1	0	0
MISN01	0	0	0	0	0	0	0	0	1	1	0	0	0	1	0	1	0	0	1	1	1	1	0	0	1	1	0	0	0	0	0	0	0	1	1	0	1	1	0	0	1	1	1	1	0	0	1	0	0
MISO01	1	1	1	0	0	0	1	0	0	1	0	0	0	1	0	1	0	0	1	1	1	1	0	0	1	1	0	0	0	0	0	0	0	1	1	0	1	1	0	0	1	1	1	1	0	0	1	0	0
MISP01	1	1	1	0	0	0	1	0	0	1	0	0	0	1	0	1	0	0	1	1	1	1	0	0	1	1	0	0	0	0	0	0	0	1	1	0	1	1	0	0	1	1	1	1	0	0	1	0	0
MKQT01	1	1	1	0	0	1	0	0	0	0	0	0	0	1	0	1	0	0	1	1	1	0	0	0	1	1	0	0	0	0	0	0	0	1	1	0	1	1	0	0	1	1	1	1	0	0	0	0	0
MKQU01	1	1	0	1	0	0	0	0	0	0	0	0	0	1	0	1	0	0	1	1	1	1	0	0	1	1	0	0	0	0	0	0	0	1	1	0	1	1	0	0	1	1	1	1	0	0	0	0	0
MKQV01	1	1	1	1	1	1	1	0	0	0	0	0	0	1	0	1	0	0	1	1	1	1	0	0	1	1	0	1	0	0	0	0	0	1	1	0	1	1	0	0	1	1	1	1	0	0	1	0	0
MKQX01	1	1	1	1	0	0	0	0	0	0	0	0	0	1	0	1	0	0	0	1	1	0	0	0	0	0	0	0	0	0	0	0	0	1	1	0	0	0	0	0	1	0	1	1	0	0	0	0	0
MKQY01	1	1	1	1	1	1	1	0	0	1	0	0	0	1	0	1	0	0	0	1	1	1	0	0	0	0	0	0	0	0	0	0	0	1	1	0	1	0	0	0	1	0	1	1	0	0	1	0	0
MKQZ01	1	1	1	1	1	1	1	0	0	1	0	0	0	1	0	1	0	0	0	1	0	0	0	0	0	0	0	0	0	0	0	0	0	1	1	0	0	0	0	0	1	0	1	1	0	0	1	0	0
MKRA01	1	1	1	1	0	0	0	0	0	0	0	0	0	1	0	1	0	0	0	1	1	0	0	0	0	0	0	0	0	0	0	0	0	1	1	0	0	0	0	0	1	0	1	1	0	0	0	0	0
MKRB01	1	1	1	1	1	1	1	0	0	1	0	0	0	1	0	1	0	0	0	1	1	1	0	0	0	1	0	0	0	0	0	0	0	1	1	0	1	0	0	0	1	0	1	1	0	0	1	0	0
MKRC01	1	1	1	1	1	1	1	0	0	1	0	0	0	1	0	1	0	0	0	1	1	1	0	0	0	1	0	0	0	0	0	0	0	1	1	0	1	0	0	0	1	0	1	1	0	0	1	0	0
MKRD01	1	1	1	1	1	1	1	0	0	1	0	0	0	1	0	1	0	0	0	1	1	1	0	0	0	0	0	0	0	0	0	0	0	1	1	0	1	0	0	0	1	0	1	1	0	0	1	0	0
MPPM01	1	1	1	1	0	0	0	0	0	0	0	0	0	1	0	1	0	0	1	1	1	1	0	0	1	1	0	0	0	0	0	0	0	1	1	0	1	1	0	0	1	1	1	1	0	0	1	0	0
MPPN01	1	1	1	1	0	0	0	0	0	0	0	0	0	1	0	1	0	0	1	1	1	1	0	0	1	1	0	0	0	0	0	0	0	1	1	0	1	1	0	0	1	1	1	1	0	0	1	0	0
MPPO01	1	1	1	1	0	0	0	0	0	0	0	0	0	1	0	1	0	0	1	1	1	1	0	0	1	1	0	0	0	0	0	0	0	1	1	0	1	1	0	0	1	1	1	1	0	0	0	0	0
MRBW01	1	1	0	0	1	1	1	0	0	0	0	0	0	0	0	0	0	0	0	0	0	0	0	0	0	0	0	0	0	0	0	0	0	0	0	0	0	0	0	0	0	0	0	1	0	0	0	0	0
MRBX01	1	1	1	1	0	0	0	0	0	0	0	0	0	1	0	1	0	0	1	1	1	1	0	0	1	1	0	0	0	0	0	0	0	1	1	0	1	1	0	0	1	1	1	1	0	0	0	0	0
MRSY01	1	1	1	1	0	0	1	0	0	0	0	0	0	1	0	1	0	0	0	1	1	1	0	0	0	0	0	0	0	0	0	0	0	1	1	0	0	0	0	0	1	0	1	1	0	0	1	0	0
MRSZ01	1	1	1	1	0	0	0	0	0	0	0	0	0	1	0	1	0	0	1	1	1	1	0	0	1	1	0	0	0	0	0	0	0	1	1	0	1	1	0	0	1	1	1	1	0	0	0	0	0
MRTA01	1	1	1	1	1	0	0	0	0	0	0	0	0	1	0	1	0	0	0	1	1	0	0	0	0	0	0	0	0	0	0	0	0	1	1	0	0	0	0	0	1	0	1	1	0	0	0	0	0
MRWI01	1	1	1	1	0	0	0	0	0	0	0	0	0	1	0	1	0	0	0	1	1	1	0	0	0	0	0	0	0	0	0	0	0	1	1	0	0	0	0	0	1	0	1	1	0	0	0	0	0
MRWJ01	1	1	1	1	0	0	0	0	0	0	0	0	0	1	0	1	0	0	0	1	1	1	0	0	0	0	0	0	0	0	0	0	0	1	1	0	0	0	0	0	1	0	1	1	0	0	0	0	0
MSAL01	1	1	1	1	1	1	1	0	0	0	0	0	0	1	0	1	0	0	0	1	1	1	0	0	0	0	0	0	0	0	0	0	0	1	1	0	0	0	0	0	1	0	1	1	0	0	0	0	0
MSAM01	1	1	1	0	1	1	1	0	0	0	0	0	0	1	0	1	0	0	0	1	1	1	0	0	0	0	0	0	0	0	0	0	0	1	1	0	1	0	0	0	1	0	1	1	0	0	0	0	0
MSAN01	1	1	1	1	0	1	0	0	0	0	0	0	0	1	0	1	0	0	0	1	1	1	0	0	0	0	0	0	0	0	0	0	0	1	1	0	0	0	0	0	1	0	1	1	0	0	0	0	0
MSAO01	1	1	0	1	1	1	0	0	0	0	0	0	0	1	0	1	0	0	0	1	1	0	0	0	0	0	0	0	0	0	0	0	0	1	1	0	0	0	0	0	1	0	1	1	0	0	0	0	0
MSAP01	1	1	1	1	1	1	1	0	0	0	0	0	0	1	0	1	0	0	1	1	1	1	0	0	1	1	0	0	0	0	0	0	0	1	1	0	1	1	0	0	1	1	1	1	0	0	0	0	0
MSAQ01	1	1	1	1	0	0	0	0	0	0	0	0	0	1	0	1	0	0	1	1	1	1	0	0	1	1	0	0	0	0	0	0	0	1	1	0	1	1	1	1	1	1	1	1	0	0	0	0	0
MSAR01	1	1	1	0	1	1	1	0	0	0	0	0	0	1	0	1	0	0	1	1	1	1	0	0	1	1	0	0	0	0	0	0	0	1	1	0	1	1	1	1	1	1	1	1	0	0	0	0	0
MSBY01	1	1	1	1	1	1	0	0	0	0	0	0	0	1	0	1	0	0	1	1	1	1	0	0	1	1	0	0	0	0	0	0	0	1	1	0	1	1	0	0	1	1	1	1	0	0	0	0	0
MSBZ01	1	1	1	1	0	0	0	0	0	0	0	0	0	1	0	1	0	0	1	1	1	1	0	0	1	1	0	0	0	0	0	0	0	1	1	0	1	1	1	1	1	1	1	1	0	0	1	0	0
MSCA01	1	1	1	1	1	1	0	0	0	0	0	0	0	1	0	1	0	0	1	1	1	1	0	0	1	1	0	0	0	0	0	0	0	1	1	0	1	1	0	1	1	1	1	1	0	0	0	0	0
MSCB01	1	1	1	1	0	1	1	0	0	0	0	0	0	1	0	1	0	0	1	1	1	1	0	0	1	1	0	0	0	0	0	0	0	1	1	0	1	1	0	1	1	1	1	1	0	0	0	0	0
MSEB01	1	1	1	1	0	0	0	0	0	0	0	0	0	1	0	1	0	0	1	1	1	1	0	0	1	1	0	0	0	0	0	0	0	1	1	0	1	1	0	0	1	1	1	1	0	0	0	0	0
MSEE01	1	1	1	1	1	0	0	0	0	0	0	0	0	1	0	1	0	0	0	1	1	1	0	0	0	0	0	0	0	0	0	0	0	1	1	0	0	0	0	0	1	0	1	1	0	0	0	0	0
MUCG01	1	1	1	1	0	0	0	0	0	1	0	0	0	1	0	1	0	0	1	1	0	1	0	0	1	1	0	0	0	0	0	0	0	1	1	0	1	1	0	0	1	1	1	1	1	0	1	1	1
MVKM01	1	1	1	1	1	1	1	0	0	0	0	0	0	1	0	1	0	0	1	1	1	1	0	0	1	1	0	0	0	0	0	0	0	1	1	0	1	1	0	0	1	1	1	1	0	0	0	0	0
MVKN01	1	1	1	1	0	0	0	0	0	0	0	0	0	1	0	1	0	0	1	1	1	1	0	0	0	1	0	0	0	0	0	0	0	1	1	0	1	1	0	0	1	1	1	1	0	0	1	0	0
MWVH01	1	1	1	1	1	1	0	0	0	0	0	0	1	1	1	1	0	0	1	1	1	1	0	0	1	1	0	1	1	0	0	0	0	1	1	0	1	1	0	0	1	1	1	1	0	0	0	0	0
MYFF01	1	0	0	1	1	1	1	0	0	0	0	0	0	1	0	1	0	0	1	1	1	1	0	0	1	1	0	0	0	0	0	0	0	1	1	0	1	1	0	0	1	1	1	1	0	0	0	0	0
MYFG01	1	0	0	1	1	1	1	0	0	0	0	0	0	1	0	1	0	0	1	1	1	1	0	0	1	1	0	0	0	0	0	0	0	1	1	0	1	1	0	0	1	1	1	1	0	0	0	0	0
MYFH01	1	1	1	1	0	0	0	0	0	0	0	0	1	1	1	1	0	0	1	1	1	1	0	0	1	1	0	1	1	0	0	0	0	1	1	0	1	1	0	0	1	1	1	1	0	0	0	0	0
NIYO01	1	1	1	1	0	1	1	0	0	0	0	0	0	1	0	1	0	0	0	1	1	0	0	0	0	0	0	0	0	0	0	0	0	1	1	0	0	0	0	0	1	0	1	1	0	0	1	0	0
NIYP01	0	0	0	0	0	0	0	0	1	0	0	0	0	0	0	1	0	0	1	1	0	1	0	0	1	1	0	0	0	0	0	0	0	1	1	0	1	1	0	0	1	1	1	1	0	0	1	0	0
NNCP01	1	1	1	1	0	0	0	0	0	0	0	0	0	1	0	1	0	0	1	1	1	1	0	0	1	1	0	0	0	0	0	0	0	1	1	0	1	1	0	1	1	1	1	1	0	0	0	0	0
NNCQ01	1	1	1	1	0	0	1	0	0	0	0	0	0	1	0	1	0	0	1	1	1	1	0	0	0	1	0	0	0	0	0	0	0	1	1	0	1	0	0	0	1	0	1	1	0	0	0	0	0
NNCR01	1	1	1	1	1	1	1	0	0	0	0	0	0	1	0	1	0	0	1	1	1	1	0	0	1	1	0	0	0	0	0	0	0	1	1	0	1	1	0	0	1	1	1	1	0	0	0	0	0
NNCS01	1	1	0	1	1	1	1	0	0	0	0	0	0	1	0	1	0	0	1	1	1	1	0	0	1	1	0	0	0	0	0	0	0	1	1	0	1	1	0	0	1	1	1	1	0	0	0	0	0
NNCX01	1	0	0	0	0	0	0	0	0	1	0	0	0	1	0	1	0	0	1	1	1	1	0	0	1	1	0	0	0	0	0	0	0	1	1	0	1	1	1	1	1	1	1	1	1	0	1	1	1
NNCZ01	0	0	0	0	0	0	0	0	0	1	0	0	0	1	0	1	0	0	1	1	1	1	0	0	1	1	0	0	0	0	0	0	0	1	1	0	1	1	0	0	1	1	1	1	1	1	1	1	1
[truncated: 18 more columns]
