# Supplementary material for: The impact of global warming on the signature virulence gene, thermolabile hemolysin, of Vibrio parahaemolyticus
Source: Microbiol Spectr. 2023 Oct 16;11(6):e01502-23. doi: 10.1128/spectrum.01502-23 (PMC10715048; doi:10.1128/spectrum.01502-23)
Supplement: Supplemental source data for Fig. 6, 7, and S2 — Global temperatures and SNP analysis. [file spectrum.01502-23-s0004.xls]

## Sheet: Sheet1
	Global average annual temperature					Global monthly average temperature					SNP analysis of tlh of environmental strains				SNP analysis of tlh of clinical strains				SNP analysis of tlh of 241 strains in this study
		year	temp				year	temp			Reference sequence: RIMD2210633				Reference sequence: RIMD2210633				Reference sequence: RIMD2210633
		1950	8.36525				2004-12-01	4.257			Site	seq name	mutation		Site	seq name	mutation		Site	seq name	mutation
		1951	8.62567				2005-01-01	3.808			1	[126]NNCX01environment	A1-		1	[90]AZJP01clinical	A1-		1	[71]641_04584_Thermolabile_hemolysin	A1-
		1952	8.63825				2005-02-01	3.92			1	[138]NNEF01environment	A1-		1	[509]AZJPclinical	A1T		1	[212]425_04948_Thermolabile_hemolysin	A1-
		1953	8.87375				2005-03-01	6.544			1	[140]NNEJ01environment	A1-		1	[596]JYJT01clinical	A1T		2	[71]641_04584_Thermolabile_hemolysin	T2-
		1954	8.56067				2005-04-01	9.618			1	[142]NNEQ01environment	A1-		1	[636]gi|1008715073|gb|LOHO01|clinical	A1T		2	[212]425_04948_Thermolabile_hemolysin	T2-
		1955	8.62625				2005-05-01	12.226			1	[164]NNGY01environment	A1-		1	[640]LPVL01clinical	A1-		3	[71]641_04584_Thermolabile_hemolysin	G3-
		1956	8.27958				2005-06-01	14.476			1	[170]NNHF01environment	A1-		1	[641]LPVN01clinical	A1T		3	[212]425_04948_Thermolabile_hemolysin	G3-
		1957	8.7325				2005-07-01	15.19			1	[188]NNIQ01environment	A1-		1	[646]LQCS01clinical	A1T		4	[71]641_04584_Thermolabile_hemolysin	A4-
		1958	8.77375				2005-08-01	14.51			1	[204]NNKC01environment	A1-		1	[649]LRAI01clinical	A1T		4	[212]425_04948_Thermolabile_hemolysin	A4-
		1959	8.73267				2005-09-01	13.217			1	[210]NNKS01environment	A1-		1	[652]LRFP01clinical	A1T		5	[71]641_04584_Thermolabile_hemolysin	A5-
		1960	8.58375				2005-10-01	10.601			1	[230]NNMG01environment	A1-		1	[656]LRSU01clinical	A1T		5	[212]425_04948_Thermolabile_hemolysin	A5-
		1961	8.79767				2005-11-01	7.423			1	[241]NNND01environment	A1-		1	[659]LRTC01clinical	A1T		6	[71]641_04584_Thermolabile_hemolysin	A6-
		1962	8.74592				2005-12-01	4.878			1	[243]NNNK01environment	A1-		1	[665]LRTI01clinical	A1T		6	[212]425_04948_Thermolabile_hemolysin	A6-
		1963	8.856				2006-01-01	3.286			1	[248]NNNX01environment	A1-		1	[712]MIVB01clinical	A1T		7	[71]641_04584_Thermolabile_hemolysin	A7-
		1964	8.40967				2006-02-01	4.43			1	[249]NNNZ01environment	A1-		1	[729]NIXZ01clinical	A1T		7	[212]425_04948_Thermolabile_hemolysin	A7-
		1965	8.52742				2006-03-01	6.329			1	[252]NNOE01environment	A1-		2	[90]AZJP01clinical	T2-		8	[71]641_04584_Thermolabile_hemolysin	A8-
		1966	8.59933				2006-04-01	9.055			1	[253]NNOF01environment	A1-		2	[451]AOPI01clinical	T2A		8	[212]425_04948_Thermolabile_hemolysin	A8-
		1967	8.70008				2006-05-01	11.786			1	[260]NNOR01environment	A1-		2	[509]AZJPclinical	T2A		9	[71]641_04584_Thermolabile_hemolysin	A9-
		1968	8.51633				2006-06-01	14.443			1	[262]NNOV01environment	A1-		2	[512]CAJDZI01clinical	T2A		9	[212]425_04948_Thermolabile_hemolysin	A9-
		1969	8.59508				2006-07-01	15.042			1	[389]AXNP01environment	A1-		2	[590]JNUE02clinical	T2A		10	[71]641_04584_Thermolabile_hemolysin	A10-
		1970	8.70092				2006-08-01	14.913			1	[401]JABCKZ01environment	A1-		2	[640]LPVL01clinical	T2-		10	[212]425_04948_Thermolabile_hemolysin	A10-
		1971	8.59925				2006-09-01	12.875			1	[403]JABCLC01environment	A1-		2	[653]LRFR01clinical	T2A		11	[71]641_04584_Thermolabile_hemolysin	C11-
		1972	8.49958				2006-10-01	10.289			1	[405]JABCLD01environment(2)	A1-		2	[730]NJAP01clinical	T2A		11	[212]425_04948_Thermolabile_hemolysin	C11-
		1973	8.94825				2006-11-01	6.955			1	[413]JABCLT01environment	A1-		2	[731]NJHI01clinical	T2A		12	[71]641_04584_Thermolabile_hemolysin	A12-
		1974	8.4675				2006-12-01	4.987			1	[416]JABCLX01environment	A1-		2	[776]VTGQ01clinical	T2A		12	[212]425_04948_Thermolabile_hemolysin	A12-
		1975	8.74483				2007-01-01	4.579			1	[418]JABCLY01environment(2)	A1-		3	[90]AZJP01clinical	G3-		13	[71]641_04584_Thermolabile_hemolysin	A13-
		1976	8.34725				2007-02-01	4.221			1	[589]NNFG01environment	A1-		3	[640]LPVL01clinical	G3-		13	[212]425_04948_Thermolabile_hemolysin	A13-
		1977	8.85025				2007-03-01	6.485			1	[609]NNHP01environment	A1-		4	[90]AZJP01clinical	A4-		14	[71]641_04584_Thermolabile_hemolysin	T14-
		1978	8.69275				2007-04-01	9.823			1	[615]NNIG01environment	A1-		4	[451]AOPI01clinical	A4T		14	[212]425_04948_Thermolabile_hemolysin	T14-
		1979	8.73342				2007-05-01	12.518			1	[617]NNIM01environment	A1-		4	[509]AZJPclinical	A4T		15	[71]641_04584_Thermolabile_hemolysin	C15-
		1980	8.98033				2007-06-01	14.309			1	[627]NNJM01environment	A1-		4	[512]CAJDZI01clinical	A4T		15	[212]425_04948_Thermolabile_hemolysin	C15-
		1981	9.16583				2007-07-01	15.23			1	[655]NNMK01environment	A1-		4	[590]JNUE02clinical	A4T		16	[71]641_04584_Thermolabile_hemolysin	A16-
		1982	8.63917				2007-08-01	14.752			1	[657]NNMP01environment	A1-		4	[596]JYJT01clinical	A4T		16	[212]425_04948_Thermolabile_hemolysin	A16-
		1983	9.02817				2007-09-01	12.93			1	[658]NNMR01environment	A1-		4	[636]gi|1008715073|gb|LOHO01|clinical	A4T		17	[71]641_04584_Thermolabile_hemolysin	C17-
		1984	8.69183				2007-10-01	10.332			1	[665]NNNI01environment	A1-		4	[640]LPVL01clinical	A4T		17	[212]425_04948_Thermolabile_hemolysin	C17-
		1985	8.658				2007-11-01	7.084			1	[670]NNOG01environment	A1-		4	[641]LPVN01clinical	A4T		18	[71]641_04584_Thermolabile_hemolysin	A18-
		1986	8.83358				2007-12-01	4.523			1	[674]NNOP01environment	A1-		4	[646]LQCS01clinical	A4T		18	[212]425_04948_Thermolabile_hemolysin	A18-
		1987	8.99442				2008-01-01	2.844			1	[677]NNOW01environment	A1-		4	[649]LRAI01clinical	A4T		19	[71]641_04584_Thermolabile_hemolysin	C19-
		1988	9.20158				2008-02-01	3.576			1	[678]NNOW01environment(2)	A1-		4	[652]LRFP01clinical	A4T		19	[212]425_04948_Thermolabile_hemolysin	C19-
		1989	8.922				2008-03-01	6.906			1	[680]NNPI01environment	A1-		4	[653]LRFR01clinical	A4T		20	[71]641_04584_Thermolabile_hemolysin	T20-
		1990	9.23417				2008-04-01	9.295			1	[684]NNPT01environment	A1-		4	[656]LRSU01clinical	A4T		20	[212]425_04948_Thermolabile_hemolysin	T20-
		1991	9.17942				2008-05-01	12.054			2	[126]NNCX01environment	T2-		4	[659]LRTC01clinical	A4T		21	[71]641_04584_Thermolabile_hemolysin	A21-
		1992	8.83658				2008-06-01	14.145			2	[138]NNEF01environment	T2-		4	[665]LRTI01clinical	A4T		21	[212]425_04948_Thermolabile_hemolysin	A21-
		1993	8.86658				2008-07-01	15.174			2	[140]NNEJ01environment	T2-		4	[712]MIVB01clinical	A4T		22	[71]641_04584_Thermolabile_hemolysin	T22-
		1994	9.03875				2008-08-01	14.377			2	[142]NNEQ01environment	T2-		4	[729]NIXZ01clinical	A4T		22	[212]425_04948_Thermolabile_hemolysin	T22-
		1995	9.34708				2008-09-01	12.802			2	[164]NNGY01environment	T2-		4	[730]NJAP01clinical	A4T		23	[71]641_04584_Thermolabile_hemolysin	T23-
		1996	9.03892				2008-10-01	10.399			2	[170]NNHF01environment	T2-		4	[731]NJHI01clinical	A4T		23	[212]425_04948_Thermolabile_hemolysin	T23-
		1997	9.20258				2008-11-01	7.224			2	[188]NNIQ01environment	T2-		4	[776]VTGQ01clinical	A4T		24	[71]641_04584_Thermolabile_hemolysin	A24-
		1998	9.52267				2008-12-01	4.385			2	[204]NNKC01environment	T2-		5	[90]AZJP01clinical	T5-		24	[212]425_04948_Thermolabile_hemolysin	A24-
		1999	9.28508				2009-01-01	3.687			2	[210]NNKS01environment	T2-		6	[90]AZJP01clinical	G6-		25	[71]641_04584_Thermolabile_hemolysin	A25-
		2000	9.20117				2009-02-01	4.094			2	[230]NNMG01environment	T2-		6	[509]AZJPclinical	G6C		25	[212]425_04948_Thermolabile_hemolysin	A25-
		2001	9.41458				2009-03-01	6.086			2	[241]NNND01environment	T2-		6	[512]CAJDZI01clinical	G6A		26	[71]641_04584_Thermolabile_hemolysin	C26-
		2002	9.57042				2009-04-01	9.367			2	[243]NNNK01environment	T2-		6	[590]JNUE02clinical	G6A		26	[212]425_04948_Thermolabile_hemolysin	C26-
		2003	9.52558				2009-05-01	12.112			2	[248]NNNX01environment	T2-		6	[640]LPVL01clinical	G6A		27	[71]641_04584_Thermolabile_hemolysin	T27-
		2004	9.32458				2009-06-01	14.201			2	[249]NNNZ01environment	T2-		6	[653]LRFR01clinical	G6A		27	[109]320_01310_Thermolabile_hemolysin	T27C
		2005	9.70092				2009-07-01	15.231			2	[252]NNOE01environment	T2-		6	[730]NJAP01clinical	G6A		27	[212]425_04948_Thermolabile_hemolysin	T27-
		2006	9.5325				2009-08-01	14.655			2	[253]NNOF01environment	T2-		6	[731]NJHI01clinical	G6A		28	[71]641_04584_Thermolabile_hemolysin	G28-
		2007	9.73217				2009-09-01	13.153			2	[260]NNOR01environment	T2-		6	[776]VTGQ01clinical	G6A		28	[212]425_04948_Thermolabile_hemolysin	G28-
		2008	9.43175				2009-10-01	10.136			2	[262]NNOV01environment	T2-		7	[90]AZJP01clinical	A7-		29	[71]641_04584_Thermolabile_hemolysin	C29-
		2009	9.50525				2009-11-01	7.031			2	[382]AWJV01environment	T2A		7	[451]AOPI01clinical	A7T		29	[212]425_04948_Thermolabile_hemolysin	C29-
		2010	9.70308				2009-12-01	4.31			2	[383]AWJW01environment	T2A		7	[512]CAJDZI01clinical	A7T		30	[71]641_04584_Thermolabile_hemolysin	A30-
		2011	9.516				2010-01-01	3.737			2	[384]AWLL01environment	T2A		7	[590]JNUE02clinical	A7T		30	[212]425_04948_Thermolabile_hemolysin	A30-
		2012	9.50733				2010-02-01	4.399			2	[389]AXNP01environment	T2-		7	[596]JYJT01clinical	A7C		31	[71]641_04584_Thermolabile_hemolysin	T31-
		2013	9.6065				2010-03-01	6.738			2	[394]gi|594009215|dbj|BAVI01|	T2A		7	[636]gi|1008715073|gb|LOHO01|clinical	A7C		31	[212]425_04948_Thermolabile_hemolysin	T31-
		2014	9.57067				2010-04-01	9.671			2	[396]gi|594009080|dbj|BAVK01|(2)	T2A		7	[640]LPVL01clinical	A7G		32	[71]641_04584_Thermolabile_hemolysin	T32-
		2015	9.831				2010-05-01	12.406			2	[401]JABCKZ01environment	T2-		7	[641]LPVN01clinical	A7C		32	[212]425_04948_Thermolabile_hemolysin	T32-
		2016	10.1				2010-06-01	14.421			2	[403]JABCLC01environment	T2-		7	[646]LQCS01clinical	A7C		33	[71]641_04584_Thermolabile_hemolysin	A33-
		2017	9.83				2010-07-01	15.213			2	[405]JABCLD01environment(2)	T2-		7	[649]LRAI01clinical	A7C		33	[212]425_04948_Thermolabile_hemolysin	A33-
		2018	9.79				2010-08-01	14.768			2	[413]JABCLT01environment	T2-		7	[652]LRFP01clinical	A7C		34	[71]641_04584_Thermolabile_hemolysin	C34-
		2019	10.08				2010-09-01	12.863			2	[416]JABCLX01environment	T2-		7	[653]LRFR01clinical	A7T		34	[212]425_04948_Thermolabile_hemolysin	C34-
		2020	10.13				2010-10-01	10.442			2	[418]JABCLY01environment(2)	T2-		7	[656]LRSU01clinical	A7C		35	[71]641_04584_Thermolabile_hemolysin	T35-
							2010-11-01	7.487			2	[432]JACVHG01environment	T2A		7	[659]LRTC01clinical	A7C		35	[212]425_04948_Thermolabile_hemolysin	T35-
							2010-12-01	4.292			2	[436]JACVHM01environment	T2A		7	[665]LRTI01clinical	A7C		36	[71]641_04584_Thermolabile_hemolysin	C36-
											2	[439]JACVHQ01environment	T2A		7	[712]MIVB01clinical	A7C		36	[212]425_04948_Thermolabile_hemolysin	C36-
											2	[440]JACVHR01environment	T2A		7	[729]NIXZ01clinical	A7C		37	[71]641_04584_Thermolabile_hemolysin	C37-
											2	[442]JACVHU01environment	T2A		7	[730]NJAP01clinical	A7T		37	[212]425_04948_Thermolabile_hemolysin	C37-
											2	[444]JAFLNR01environment	T2A		7	[731]NJHI01clinical	A7T		38	[71]641_04584_Thermolabile_hemolysin	C38-
											2	[448]JAFLNY01environment	T2A		7	[776]VTGQ01clinical	A7T		38	[212]425_04948_Thermolabile_hemolysin	C38-
											2	[449]JAFLNZ01environment	T2A		8	[90]AZJP01clinical	A8-		39	[71]641_04584_Thermolabile_hemolysin	G39-
											2	[483]LFZF01environment	T2A		8	[451]AOPI01clinical	A8T		39	[212]425_04948_Thermolabile_hemolysin	G39-
											2	[486]LIRQ01environment	T2A		8	[509]AZJPclinical	A8T		40	[71]641_04584_Thermolabile_hemolysin	C40-
											2	[487]LIRR01environment	T2A		8	[512]CAJDZI01clinical	A8T		40	[212]425_04948_Thermolabile_hemolysin	C40-
											2	[495]MBTR01environment	T2A		8	[590]JNUE02clinical	A8T		41	[71]641_04584_Thermolabile_hemolysin	T41-
											2	[506]MIQU01environment	T2A		8	[596]JYJT01clinical	A8T		41	[212]425_04948_Thermolabile_hemolysin	T41-
											2	[508]MIQW01environment	T2A		8	[636]gi|1008715073|gb|LOHO01|clinical	A8T		42	[71]641_04584_Thermolabile_hemolysin	T42-
											2	[515]MIRI01environment	T2A		8	[641]LPVN01clinical	A8T		42	[212]425_04948_Thermolabile_hemolysin	T42-
											2	[541]MISM01environment	T2A		8	[646]LQCS01clinical	A8T		43	[71]641_04584_Thermolabile_hemolysin	G43-
											2	[542]MISN01environment	T2A		8	[649]LRAI01clinical	A8T		43	[212]425_04948_Thermolabile_hemolysin	G43-
											2	[563]NIYP01environment	T2A		8	[652]LRFP01clinical	A8T		44	[71]641_04584_Thermolabile_hemolysin	C44-
											2	[589]NNFG01environment	T2-		8	[653]LRFR01clinical	A8T		44	[212]425_04948_Thermolabile_hemolysin	C44-
											2	[606]NNHM01environment	T2A		8	[656]LRSU01clinical	A8T		45	[71]641_04584_Thermolabile_hemolysin	T45-
											2	[608]NNHO01environment	T2A		8	[659]LRTC01clinical	A8T		45	[212]425_04948_Thermolabile_hemolysin	T45-
											2	[609]NNHP01environment	T2-		8	[665]LRTI01clinical	A8T		46	[71]641_04584_Thermolabile_hemolysin	T46-
											2	[615]NNIG01environment	T2-		8	[712]MIVB01clinical	A8T		46	[212]425_04948_Thermolabile_hemolysin	T46-
											2	[617]NNIM01environment	T2-		8	[729]NIXZ01clinical	A8T		47	[71]641_04584_Thermolabile_hemolysin	C47-
											2	[627]NNJM01environment	T2-		8	[730]NJAP01clinical	A8T		47	[212]425_04948_Thermolabile_hemolysin	C47-
											2	[655]NNMK01environment	T2-		8	[731]NJHI01clinical	A8T		48	[71]641_04584_Thermolabile_hemolysin	T48-
											2	[657]NNMP01environment	T2-		8	[776]VTGQ01clinical	A8T		48	[212]425_04948_Thermolabile_hemolysin	T48-
											2	[658]NNMR01environment	T2-		9	[90]AZJP01clinical	A9-		49	[71]641_04584_Thermolabile_hemolysin	G49-
											2	[665]NNNI01environment	T2-		9	[451]AOPI01clinical	A9G		49	[212]425_04948_Thermolabile_hemolysin	G49-
											2	[670]NNOG01environment	T2-		9	[509]AZJPclinical	A9G		50	[71]641_04584_Thermolabile_hemolysin	C50-
											2	[674]NNOP01environment	T2-		9	[512]CAJDZI01clinical	A9G		50	[212]425_04948_Thermolabile_hemolysin	C50-
											2	[677]NNOW01environment	T2-		9	[590]JNUE02clinical	A9G		51	[71]641_04584_Thermolabile_hemolysin	A51-
											2	[678]NNOW01environment(2)	T2-		9	[653]LRFR01clinical	A9G		51	[212]425_04948_Thermolabile_hemolysin	A51-
											2	[680]NNPI01environment	T2-		9	[730]NJAP01clinical	A9G		52	[71]641_04584_Thermolabile_hemolysin	G52-
											2	[684]NNPT01environment	T2-		9	[731]NJHI01clinical	A9G		52	[212]425_04948_Thermolabile_hemolysin	G52-
											2	[712]PKQA01environment	T2A		9	[776]VTGQ01clinical	A9G		53	[71]641_04584_Thermolabile_hemolysin	T53-
											2	[733]SZQH01environment	T2A		10	[90]AZJP01clinical	A10-		53	[212]425_04948_Thermolabile_hemolysin	T53-
											3	[126]NNCX01environment	G3-		10	[451]AOPI01clinical	A10C		54	[71]641_04584_Thermolabile_hemolysin	T54-
											3	[138]NNEF01environment	G3-		10	[512]CAJDZI01clinical	A10C		54	[212]425_04948_Thermolabile_hemolysin	T54-
											3	[140]NNEJ01environment	G3-		10	[590]JNUE02clinical	A10C		55	[71]641_04584_Thermolabile_hemolysin	G55-
											3	[142]NNEQ01environment	G3-		10	[596]JYJT01clinical	A10C		55	[212]425_04948_Thermolabile_hemolysin	G55-
											3	[164]NNGY01environment	G3-		10	[636]gi|1008715073|gb|LOHO01|clinical	A10C		56	[71]641_04584_Thermolabile_hemolysin	C56-
											3	[170]NNHF01environment	G3-		10	[640]LPVL01clinical	A10G		56	[212]425_04948_Thermolabile_hemolysin	C56-
											3	[188]NNIQ01environment	G3-		10	[641]LPVN01clinical	A10C		57	[71]641_04584_Thermolabile_hemolysin	C57-
											3	[204]NNKC01environment	G3-		10	[646]LQCS01clinical	A10C		57	[212]425_04948_Thermolabile_hemolysin	C57-
											3	[210]NNKS01environment	G3-		10	[649]LRAI01clinical	A10C		58	[71]641_04584_Thermolabile_hemolysin	G58-
											3	[230]NNMG01environment	G3-		10	[652]LRFP01clinical	A10C		58	[212]425_04948_Thermolabile_hemolysin	G58-
											3	[241]NNND01environment	G3-		10	[653]LRFR01clinical	A10C		59	[71]641_04584_Thermolabile_hemolysin	A59-
											3	[243]NNNK01environment	G3-		10	[656]LRSU01clinical	A10C		59	[212]425_04948_Thermolabile_hemolysin	A59-
											3	[248]NNNX01environment	G3-		10	[659]LRTC01clinical	A10C		60	[71]641_04584_Thermolabile_hemolysin	A60-
											3	[249]NNNZ01environment	G3-		10	[665]LRTI01clinical	A10C		60	[212]425_04948_Thermolabile_hemolysin	A60-
											3	[252]NNOE01environment	G3-		10	[712]MIVB01clinical	A10C		61	[71]641_04584_Thermolabile_hemolysin	G61-
											3	[253]NNOF01environment	G3-		10	[729]NIXZ01clinical	A10C		61	[212]425_04948_Thermolabile_hemolysin	G61-
											3	[260]NNOR01environment	G3-		10	[730]NJAP01clinical	A10C		62	[71]641_04584_Thermolabile_hemolysin	A62-
											3	[262]NNOV01environment	G3-		10	[731]NJHI01clinical	A10C		62	[212]425_04948_Thermolabile_hemolysin	A62-
											3	[389]AXNP01environment	G3-		10	[776]VTGQ01clinical	A10C		63	[71]641_04584_Thermolabile_hemolysin	G63-
											3	[401]JABCKZ01environment	G3-		11	[90]AZJP01clinical	A11-		63	[212]425_04948_Thermolabile_hemolysin	G63-
											3	[403]JABCLC01environment	G3-		11	[451]AOPI01clinical	A11T		64	[71]641_04584_Thermolabile_hemolysin	C64-
											3	[405]JABCLD01environment(2)	G3-		11	[512]CAJDZI01clinical	A11T		64	[212]425_04948_Thermolabile_hemolysin	C64-
											3	[413]JABCLT01environment	G3-		11	[590]JNUE02clinical	A11T		65	[71]641_04584_Thermolabile_hemolysin	C65-
											3	[416]JABCLX01environment	G3-		11	[596]JYJT01clinical	A11T		65	[212]425_04948_Thermolabile_hemolysin	C65-
											3	[418]JABCLY01environment(2)	G3-		11	[636]gi|1008715073|gb|LOHO01|clinical	A11T		66	[21]366_00634_Thermolabile_hemolysin	A66T
											3	[589]NNFG01environment	G3-		11	[640]LPVL01clinical	A11C		66	[71]641_04584_Thermolabile_hemolysin	A66-
											3	[609]NNHP01environment	G3-		11	[641]LPVN01clinical	A11T		66	[212]425_04948_Thermolabile_hemolysin	A66-
											3	[615]NNIG01environment	G3-		11	[646]LQCS01clinical	A11T		67	[71]641_04584_Thermolabile_hemolysin	A67-
											3	[617]NNIM01environment	G3-		11	[649]LRAI01clinical	A11T		67	[212]425_04948_Thermolabile_hemolysin	A67-
											3	[627]NNJM01environment	G3-		11	[652]LRFP01clinical	A11T		68	[71]641_04584_Thermolabile_hemolysin	C68-
											3	[657]NNMP01environment	G3-		11	[653]LRFR01clinical	A11T		68	[212]425_04948_Thermolabile_hemolysin	C68-
											3	[658]NNMR01environment	G3-		11	[656]LRSU01clinical	A11T		69	[71]641_04584_Thermolabile_hemolysin	C69-
											3	[665]NNNI01environment	G3-		11	[659]LRTC01clinical	A11T		69	[212]425_04948_Thermolabile_hemolysin	C69-
											3	[670]NNOG01environment	G3-		11	[665]LRTI01clinical	A11T		70	[71]641_04584_Thermolabile_hemolysin	T70-
											3	[674]NNOP01environment	G3-		11	[712]MIVB01clinical	A11T		70	[212]425_04948_Thermolabile_hemolysin	T70-
											3	[677]NNOW01environment	G3-		11	[729]NIXZ01clinical	A11T		71	[71]641_04584_Thermolabile_hemolysin	T71-
											3	[678]NNOW01environment(2)	G3-		11	[730]NJAP01clinical	A11T		71	[212]425_04948_Thermolabile_hemolysin	T71-
											3	[680]NNPI01environment	G3-		11	[731]NJHI01clinical	A11T		72	[71]641_04584_Thermolabile_hemolysin	A72-
											3	[684]NNPT01environment	G3-		11	[776]VTGQ01clinical	A11T		72	[212]425_04948_Thermolabile_hemolysin	A72-
											4	[126]NNCX01environment	A4-		12	[90]AZJP01clinical	A12-		73	[71]641_04584_Thermolabile_hemolysin	T73-
											4	[138]NNEF01environment	A4-		12	[509]AZJPclinical	A12G		73	[212]425_04948_Thermolabile_hemolysin	T73-
											4	[140]NNEJ01environment	A4-		12	[512]CAJDZI01clinical	A12G		74	[71]641_04584_Thermolabile_hemolysin	C74-
											4	[142]NNEQ01environment	A4-		12	[590]JNUE02clinical	A12G		74	[212]425_04948_Thermolabile_hemolysin	C74-
											4	[164]NNGY01environment	A4-		12	[596]JYJT01clinical	A12T		75	[71]641_04584_Thermolabile_hemolysin	A75-
											4	[170]NNHF01environment	A4-		12	[636]gi|1008715073|gb|LOHO01|clinical	A12T		75	[212]425_04948_Thermolabile_hemolysin	A75-
											4	[188]NNIQ01environment	A4-		12	[640]LPVL01clinical	A12G		76	[71]641_04584_Thermolabile_hemolysin	C76-
											4	[204]NNKC01environment	A4-		12	[641]LPVN01clinical	A12T		76	[109]320_01310_Thermolabile_hemolysin	C76T
											4	[210]NNKS01environment	A4-		12	[646]LQCS01clinical	A12T		76	[212]425_04948_Thermolabile_hemolysin	C76-
											4	[230]NNMG01environment	A4-		12	[649]LRAI01clinical	A12T		77	[71]641_04584_Thermolabile_hemolysin	C77-
											4	[241]NNND01environment	A4-		12	[652]LRFP01clinical	A12T		77	[212]425_04948_Thermolabile_hemolysin	C77-
											4	[243]NNNK01environment	A4-		12	[653]LRFR01clinical	A12G		78	[71]641_04584_Thermolabile_hemolysin	A78-
											4	[248]NNNX01environment	A4-		12	[656]LRSU01clinical	A12T		78	[212]425_04948_Thermolabile_hemolysin	A78-
											4	[249]NNNZ01environment	A4-		12	[659]LRTC01clinical	A12T		79	[71]641_04584_Thermolabile_hemolysin	G79-
											4	[253]NNOF01environment	A4-		12	[665]LRTI01clinical	A12T		79	[212]425_04948_Thermolabile_hemolysin	G79-
											4	[260]NNOR01environment	A4-		12	[712]MIVB01clinical	A12T		80	[71]641_04584_Thermolabile_hemolysin	A80-
											4	[262]NNOV01environment	A4-		12	[729]NIXZ01clinical	A12T		80	[212]425_04948_Thermolabile_hemolysin	A80-
											4	[382]AWJV01environment	A4T		12	[730]NJAP01clinical	A12G		81	[71]641_04584_Thermolabile_hemolysin	A81-
											4	[383]AWJW01environment	A4T		12	[731]NJHI01clinical	A12G		81	[212]425_04948_Thermolabile_hemolysin	A81-
											4	[384]AWLL01environment	A4T		12	[776]VTGQ01clinical	A12G		82	[71]641_04584_Thermolabile_hemolysin	A82-
											4	[389]AXNP01environment	A4-		13	[90]AZJP01clinical	A13-		82	[212]425_04948_Thermolabile_hemolysin	A82-
											4	[394]gi|594009215|dbj|BAVI01|	A4T		13	[451]AOPI01clinical	A13C		83	[71]641_04584_Thermolabile_hemolysin	T83-
											4	[396]gi|594009080|dbj|BAVK01|(2)	A4T		13	[509]AZJPclinical	A13T		83	[212]425_04948_Thermolabile_hemolysin	T83-
											4	[401]JABCKZ01environment	A4-		13	[512]CAJDZI01clinical	A13C		84	[71]641_04584_Thermolabile_hemolysin	G84-
											4	[403]JABCLC01environment	A4-		13	[590]JNUE02clinical	A13C		84	[212]425_04948_Thermolabile_hemolysin	G84-
											4	[405]JABCLD01environment(2)	A4-		13	[596]JYJT01clinical	A13T		85	[71]641_04584_Thermolabile_hemolysin	G85-
											4	[413]JABCLT01environment	A4-		13	[636]gi|1008715073|gb|LOHO01|clinical	A13T		85	[212]425_04948_Thermolabile_hemolysin	G85-
											4	[416]JABCLX01environment	A4-		13	[640]LPVL01clinical	A13G		86	[71]641_04584_Thermolabile_hemolysin	T86-
											4	[418]JABCLY01environment(2)	A4-		13	[641]LPVN01clinical	A13T		86	[212]425_04948_Thermolabile_hemolysin	T86-
											4	[432]JACVHG01environment	A4T		13	[646]LQCS01clinical	A13T		87	[71]641_04584_Thermolabile_hemolysin	T87-
											4	[436]JACVHM01environment	A4T		13	[649]LRAI01clinical	A13T		87	[101]410_03364_Thermolabile_hemolysin	T87C
											4	[439]JACVHQ01environment	A4T		13	[652]LRFP01clinical	A13T		87	[212]425_04948_Thermolabile_hemolysin	T87-
											4	[440]JACVHR01environment	A4T		13	[653]LRFR01clinical	A13C		88	[71]641_04584_Thermolabile_hemolysin	T88-
											4	[442]JACVHU01environment	A4T		13	[656]LRSU01clinical	A13T		88	[212]425_04948_Thermolabile_hemolysin	T88-
											4	[444]JAFLNR01environment	A4T		13	[659]LRTC01clinical	A13T		89	[71]641_04584_Thermolabile_hemolysin	C89-
											4	[448]JAFLNY01environment	A4T		13	[665]LRTI01clinical	A13T		89	[212]425_04948_Thermolabile_hemolysin	C89-
											4	[449]JAFLNZ01environment	A4T		13	[712]MIVB01clinical	A13T		90	[71]641_04584_Thermolabile_hemolysin	A90-
											4	[483]LFZF01environment	A4T		13	[729]NIXZ01clinical	A13T		90	[212]425_04948_Thermolabile_hemolysin	A90-
											4	[486]LIRQ01environment	A4T		13	[730]NJAP01clinical	A13C		91	[71]641_04584_Thermolabile_hemolysin	G91-
											4	[487]LIRR01environment	A4T		13	[731]NJHI01clinical	A13C		91	[212]425_04948_Thermolabile_hemolysin	G91-
											4	[495]MBTR01environment	A4T		13	[776]VTGQ01clinical	A13C		92	[71]641_04584_Thermolabile_hemolysin	C92-
											4	[506]MIQU01environment	A4T		14	[90]AZJP01clinical	C14-		92	[212]425_04948_Thermolabile_hemolysin	C92-
											4	[508]MIQW01environment	A4T		14	[451]AOPI01clinical	C14T		93	[71]641_04584_Thermolabile_hemolysin	G93-
											4	[515]MIRI01environment	A4T		14	[512]CAJDZI01clinical	C14T		93	[212]425_04948_Thermolabile_hemolysin	G93-
											4	[541]MISM01environment	A4T		14	[590]JNUE02clinical	C14T		94	[71]641_04584_Thermolabile_hemolysin	T94-
											4	[542]MISN01environment	A4T		14	[640]LPVL01clinical	C14T		94	[212]425_04948_Thermolabile_hemolysin	T94-
											4	[563]NIYP01environment	A4T		14	[653]LRFR01clinical	C14T		95	[71]641_04584_Thermolabile_hemolysin	C95-
											4	[589]NNFG01environment	A4-		14	[730]NJAP01clinical	C14T		95	[212]425_04948_Thermolabile_hemolysin	C95-
											4	[606]NNHM01environment	A4T		14	[731]NJHI01clinical	C14T		96	[71]641_04584_Thermolabile_hemolysin	T96-
											4	[608]NNHO01environment	A4T		14	[776]VTGQ01clinical	C14T		96	[84]620_02311_Thermolabile_hemolysin	T96G
											4	[609]NNHP01environment	A4-		15	[90]AZJP01clinical	A15-		96	[204]314_00845_Thermolabile_hemolysin	T96G
											4	[615]NNIG01environment	A4-		15	[451]AOPI01clinical	A15T		96	[212]425_04948_Thermolabile_hemolysin	T96-
											4	[617]NNIM01environment	A4-		15	[512]CAJDZI01clinical	A15T		97	[71]641_04584_Thermolabile_hemolysin	G97-
											4	[627]NNJM01environment	A4-		15	[590]JNUE02clinical	A15T		97	[212]425_04948_Thermolabile_hemolysin	G97-
											4	[657]NNMP01environment	A4-		15	[596]JYJT01clinical	A15T		98	[71]641_04584_Thermolabile_hemolysin	A98-
											4	[658]NNMR01environment	A4-		15	[636]gi|1008715073|gb|LOHO01|clinical	A15T		98	[212]425_04948_Thermolabile_hemolysin	A98-
											4	[665]NNNI01environment	A4-		15	[641]LPVN01clinical	A15T		99	[71]641_04584_Thermolabile_hemolysin	A99-
											4	[670]NNOG01environment	A4-		15	[646]LQCS01clinical	A15T		99	[212]425_04948_Thermolabile_hemolysin	A99-
											4	[674]NNOP01environment	A4-		15	[649]LRAI01clinical	A15T		100	[71]641_04584_Thermolabile_hemolysin	G100-
											4	[677]NNOW01environment	A4-		15	[652]LRFP01clinical	A15T		100	[212]425_04948_Thermolabile_hemolysin	G100-
											4	[678]NNOW01environment(2)	A4-		15	[653]LRFR01clinical	A15T		101	[71]641_04584_Thermolabile_hemolysin	T101-
											4	[680]NNPI01environment	A4-		15	[656]LRSU01clinical	A15T		101	[212]425_04948_Thermolabile_hemolysin	T101-
											4	[684]NNPT01environment	A4-		15	[659]LRTC01clinical	A15T		102	[71]641_04584_Thermolabile_hemolysin	G102-
											4	[712]PKQA01environment	A4T		15	[665]LRTI01clinical	A15T		102	[212]425_04948_Thermolabile_hemolysin	G102-
											4	[733]SZQH01environment	A4T		15	[712]MIVB01clinical	A15T		103	[71]641_04584_Thermolabile_hemolysin	A103-
											5	[126]NNCX01environment	T5-		15	[729]NIXZ01clinical	A15T		103	[122]515_01339_Thermolabile_hemolysin	A103T
											5	[138]NNEF01environment	T5-		15	[730]NJAP01clinical	A15T		103	[125]332_03095_Thermolabile_hemolysin	A103T
											5	[140]NNEJ01environment	T5-		15	[731]NJHI01clinical	A15T		103	[212]425_04948_Thermolabile_hemolysin	A103-
											5	[142]NNEQ01environment	T5-		15	[776]VTGQ01clinical	A15T		104	[30]355_04533_Thermolabile_hemolysin	T104C
											5	[164]NNGY01environment	T5-		16	[90]AZJP01clinical	A16-		104	[71]641_04584_Thermolabile_hemolysin	T104-
											5	[170]NNHF01environment	T5-		16	[451]AOPI01clinical	A16T		104	[208]369_01288_Thermolabile_hemolysin	T104C
											5	[188]NNIQ01environment	T5-		16	[509]AZJPclinical	A16T		104	[212]425_04948_Thermolabile_hemolysin	T104-
											5	[204]NNKC01environment	T5-		16	[512]CAJDZI01clinical	A16T		105	[71]641_04584_Thermolabile_hemolysin	C105-
											5	[210]NNKS01environment	T5-		16	[590]JNUE02clinical	A16T		105	[123]308_00096_Thermolabile_hemolysin	C105T
											5	[230]NNMG01environment	T5-		16	[640]LPVL01clinical	A16C		105	[212]425_04948_Thermolabile_hemolysin	C105-
											5	[241]NNND01environment	T5-		16	[653]LRFR01clinical	A16T		106	[71]641_04584_Thermolabile_hemolysin	A106-
											5	[243]NNNK01environment	T5-		16	[730]NJAP01clinical	A16T		106	[212]425_04948_Thermolabile_hemolysin	A106-
											5	[248]NNNX01environment	T5-		16	[731]NJHI01clinical	A16T		107	[71]641_04584_Thermolabile_hemolysin	G107-
											5	[249]NNNZ01environment	T5-		16	[776]VTGQ01clinical	A16T		107	[212]425_04948_Thermolabile_hemolysin	G107-
											5	[253]NNOF01environment	T5-		17	[90]AZJP01clinical	T17-		108	[71]641_04584_Thermolabile_hemolysin	C108-
											5	[260]NNOR01environment	T5-		17	[451]AOPI01clinical	T17C		108	[212]425_04948_Thermolabile_hemolysin	C108-
											5	[262]NNOV01environment	T5-		17	[512]CAJDZI01clinical	T17C		109	[71]641_04584_Thermolabile_hemolysin	A109-
											5	[389]AXNP01environment	T5-		17	[590]JNUE02clinical	T17C		109	[212]425_04948_Thermolabile_hemolysin	A109-
											5	[401]JABCKZ01environment	T5-		17	[596]JYJT01clinical	T17G		110	[71]641_04584_Thermolabile_hemolysin	C110-
											5	[403]JABCLC01environment	T5-		17	[636]gi|1008715073|gb|LOHO01|clinical	T17G		110	[212]425_04948_Thermolabile_hemolysin	C110-
											5	[405]JABCLD01environment(2)	T5-		17	[641]LPVN01clinical	T17G		111	[71]641_04584_Thermolabile_hemolysin	G111-
											5	[413]JABCLT01environment	T5-		17	[646]LQCS01clinical	T17G		111	[120]333_04986_Thermolabile_hemolysin	G111A
											5	[416]JABCLX01environment	T5-		17	[649]LRAI01clinical	T17G		111	[212]425_04948_Thermolabile_hemolysin	G111-
											5	[418]JABCLY01environment(2)	T5-		17	[652]LRFP01clinical	T17G		112	[71]641_04584_Thermolabile_hemolysin	C112-
											5	[589]NNFG01environment	T5-		17	[653]LRFR01clinical	T17C		112	[212]425_04948_Thermolabile_hemolysin	C112-
											5	[609]NNHP01environment	T5-		17	[656]LRSU01clinical	T17G		113	[71]641_04584_Thermolabile_hemolysin	A113-
											5	[615]NNIG01environment	T5-		17	[659]LRTC01clinical	T17G		113	[212]425_04948_Thermolabile_hemolysin	A113-
											5	[617]NNIM01environment	T5-		17	[665]LRTI01clinical	T17G		114	[71]641_04584_Thermolabile_hemolysin	A114-
											5	[627]NNJM01environment	T5-		17	[712]MIVB01clinical	T17G		114	[212]425_04948_Thermolabile_hemolysin	A114-
											5	[657]NNMP01environment	T5-		17	[729]NIXZ01clinical	T17G		115	[71]641_04584_Thermolabile_hemolysin	G115-
											5	[658]NNMR01environment	T5-		17	[730]NJAP01clinical	T17C		115	[212]425_04948_Thermolabile_hemolysin	G115-
											5	[665]NNNI01environment	T5-		17	[731]NJHI01clinical	T17C		116	[71]641_04584_Thermolabile_hemolysin	A116-
											5	[670]NNOG01environment	T5-		17	[776]VTGQ01clinical	T17C		116	[212]425_04948_Thermolabile_hemolysin	A116-
											5	[674]NNOP01environment	T5-		18	[90]AZJP01clinical	C18-		117	[11]446_01291_Thermolabile_hemolysin	A117G
											5	[677]NNOW01environment	T5-		18	[451]AOPI01clinical	C18T		117	[71]641_04584_Thermolabile_hemolysin	A117-
											5	[678]NNOW01environment(2)	T5-		19	[90]AZJP01clinical	A19-		117	[212]425_04948_Thermolabile_hemolysin	A117-
											5	[680]NNPI01environment	T5-		19	[640]LPVL01clinical	A19G		118	[71]641_04584_Thermolabile_hemolysin	A118-
											5	[684]NNPT01environment	T5-		20	[90]AZJP01clinical	C20-		118	[212]425_04948_Thermolabile_hemolysin	A118-
											6	[126]NNCX01environment	G6-		20	[451]AOPI01clinical	C20G		119	[71]641_04584_Thermolabile_hemolysin	A119-
											6	[138]NNEF01environment	G6-		20	[509]AZJPclinical	C20-		119	[212]425_04948_Thermolabile_hemolysin	A119-
											6	[140]NNEJ01environment	G6-		20	[512]CAJDZI01clinical	C20A		120	[71]641_04584_Thermolabile_hemolysin	C120-
											6	[142]NNEQ01environment	G6-		20	[590]JNUE02clinical	C20A		120	[212]425_04948_Thermolabile_hemolysin	C120-
											6	[164]NNGY01environment	G6-		20	[596]JYJT01clinical	C20-		121	[71]641_04584_Thermolabile_hemolysin	C121-
											6	[170]NNHF01environment	G6-		20	[636]gi|1008715073|gb|LOHO01|clinical	C20-		121	[212]425_04948_Thermolabile_hemolysin	C121-
											6	[188]NNIQ01environment	G6-		20	[640]LPVL01clinical	C20T		122	[71]641_04584_Thermolabile_hemolysin	A122-
											6	[204]NNKC01environment	G6-		20	[641]LPVN01clinical	C20-		122	[212]425_04948_Thermolabile_hemolysin	A122-
											6	[210]NNKS01environment	G6-		20	[646]LQCS01clinical	C20-		123	[71]641_04584_Thermolabile_hemolysin	A123-
											6	[230]NNMG01environment	G6-		20	[649]LRAI01clinical	C20-		123	[212]425_04948_Thermolabile_hemolysin	A123-
											6	[241]NNND01environment	G6-		20	[652]LRFP01clinical	C20-		124	[71]641_04584_Thermolabile_hemolysin	A124-
											6	[243]NNNK01environment	G6-		20	[653]LRFR01clinical	C20A		124	[212]425_04948_Thermolabile_hemolysin	A124-
											6	[248]NNNX01environment	G6-		20	[656]LRSU01clinical	C20-		125	[71]641_04584_Thermolabile_hemolysin	C125-
											6	[249]NNNZ01environment	G6-		20	[659]LRTC01clinical	C20-		125	[212]425_04948_Thermolabile_hemolysin	C125-
											6	[253]NNOF01environment	G6-		20	[665]LRTI01clinical	C20-		126	[71]641_04584_Thermolabile_hemolysin	C126-
											6	[260]NNOR01environment	G6-		20	[712]MIVB01clinical	C20-		126	[212]425_04948_Thermolabile_hemolysin	C126-
											6	[262]NNOV01environment	G6-		20	[729]NIXZ01clinical	C20-		127	[71]641_04584_Thermolabile_hemolysin	T127-
											6	[383]AWJW01environment	G6A		20	[730]NJAP01clinical	C20A		127	[212]425_04948_Thermolabile_hemolysin	T127-
											6	[384]AWLL01environment	G6A		20	[731]NJHI01clinical	C20A		128	[71]641_04584_Thermolabile_hemolysin	A128-
											6	[389]AXNP01environment	G6-		20	[776]VTGQ01clinical	C20A		128	[212]425_04948_Thermolabile_hemolysin	A128-
											6	[394]gi|594009215|dbj|BAVI01|	G6A		21	[90]AZJP01clinical	A21-		129	[71]641_04584_Thermolabile_hemolysin	T129-
											6	[401]JABCKZ01environment	G6-		21	[451]AOPI01clinical	A21C		129	[212]425_04948_Thermolabile_hemolysin	T129-
											6	[403]JABCLC01environment	G6-		21	[509]AZJPclinical	A21-		129	[220]462_02885_Thermolabile_hemolysin	T129C
											6	[405]JABCLD01environment(2)	G6-		21	[512]CAJDZI01clinical	A21C		129	[221]536_02665_Thermolabile_hemolysin	T129C
											6	[413]JABCLT01environment	G6-		21	[590]JNUE02clinical	A21C		129	[222]611_03255_Thermolabile_hemolysin	T129C
											6	[416]JABCLX01environment	G6-		21	[596]JYJT01clinical	A21-		130	[71]641_04584_Thermolabile_hemolysin	A130-
											6	[418]JABCLY01environment(2)	G6-		21	[636]gi|1008715073|gb|LOHO01|clinical	A21-		130	[212]425_04948_Thermolabile_hemolysin	A130-
											6	[432]JACVHG01environment	G6A		21	[640]LPVL01clinical	A21G		131	[71]641_04584_Thermolabile_hemolysin	C131-
											6	[436]JACVHM01environment	G6A		21	[641]LPVN01clinical	A21-		131	[212]425_04948_Thermolabile_hemolysin	C131-
											6	[439]JACVHQ01environment	G6A		21	[646]LQCS01clinical	A21-		132	[71]641_04584_Thermolabile_hemolysin	C132-
											6	[440]JACVHR01environment	G6A		21	[649]LRAI01clinical	A21-		132	[212]425_04948_Thermolabile_hemolysin	C132-
											6	[444]JAFLNR01environment	G6A		21	[652]LRFP01clinical	A21-		133	[71]641_04584_Thermolabile_hemolysin	T133-
											6	[448]JAFLNY01environment	G6A		21	[653]LRFR01clinical	A21C		133	[212]425_04948_Thermolabile_hemolysin	T133-
											6	[449]JAFLNZ01environment	G6A		21	[656]LRSU01clinical	A21-		134	[71]641_04584_Thermolabile_hemolysin	A134-
											6	[483]LFZF01environment	G6A		21	[659]LRTC01clinical	A21-		134	[212]425_04948_Thermolabile_hemolysin	A134-
											6	[486]LIRQ01environment	G6A		21	[665]LRTI01clinical	A21-		135	[71]641_04584_Thermolabile_hemolysin	T135-
											6	[487]LIRR01environment	G6A		21	[712]MIVB01clinical	A21-		135	[212]425_04948_Thermolabile_hemolysin	T135-
											6	[508]MIQW01environment	G6A		21	[729]NIXZ01clinical	A21-		136	[71]641_04584_Thermolabile_hemolysin	G136-
											6	[541]MISM01environment	G6A		21	[730]NJAP01clinical	A21C		136	[212]425_04948_Thermolabile_hemolysin	G136-
											6	[542]MISN01environment	G6A		21	[731]NJHI01clinical	A21C		137	[71]641_04584_Thermolabile_hemolysin	T137-
											6	[563]NIYP01environment	G6A		21	[776]VTGQ01clinical	A21C		137	[212]425_04948_Thermolabile_hemolysin	T137-
											6	[589]NNFG01environment	G6-		22	[90]AZJP01clinical	C22-		138	[71]641_04584_Thermolabile_hemolysin	T138-
											6	[609]NNHP01environment	G6-		22	[451]AOPI01clinical	C22A		138	[212]425_04948_Thermolabile_hemolysin	T138-
											6	[615]NNIG01environment	G6-		22	[509]AZJPclinical	C22-		139	[71]641_04584_Thermolabile_hemolysin	C139-
											6	[617]NNIM01environment	G6-		22	[512]CAJDZI01clinical	C22A		139	[212]425_04948_Thermolabile_hemolysin	C139-
											6	[627]NNJM01environment	G6-		22	[590]JNUE02clinical	C22A		140	[71]641_04584_Thermolabile_hemolysin	G140-
											6	[658]NNMR01environment	G6-		22	[596]JYJT01clinical	C22-		140	[212]425_04948_Thermolabile_hemolysin	G140-
											6	[665]NNNI01environment	G6-		22	[636]gi|1008715073|gb|LOHO01|clinical	C22-		141	[71]641_04584_Thermolabile_hemolysin	C141-
											6	[670]NNOG01environment	G6-		22	[641]LPVN01clinical	C22-		141	[100]353_01560_Thermolabile_hemolysin	C141T
											6	[674]NNOP01environment	G6-		22	[646]LQCS01clinical	C22-		141	[212]425_04948_Thermolabile_hemolysin	C141-
											6	[677]NNOW01environment	G6-		22	[649]LRAI01clinical	C22-		142	[71]641_04584_Thermolabile_hemolysin	T142-
											6	[678]NNOW01environment(2)	G6-		22	[652]LRFP01clinical	C22-		142	[212]425_04948_Thermolabile_hemolysin	T142-
											6	[684]NNPT01environment	G6-		22	[653]LRFR01clinical	C22A		143	[71]641_04584_Thermolabile_hemolysin	G143-
											6	[733]SZQH01environment	G6A		22	[656]LRSU01clinical	C22-		143	[212]425_04948_Thermolabile_hemolysin	G143-
											7	[71]LFUK01environment	A7-		22	[659]LRTC01clinical	C22-		144	[71]641_04584_Thermolabile_hemolysin	T144-
											7	[126]NNCX01environment	A7-		22	[665]LRTI01clinical	C22-		144	[212]425_04948_Thermolabile_hemolysin	T144-
											7	[138]NNEF01environment	A7-		22	[712]MIVB01clinical	C22-		145	[71]641_04584_Thermolabile_hemolysin	T145-
											7	[140]NNEJ01environment	A7-		22	[729]NIXZ01clinical	C22-		145	[212]425_04948_Thermolabile_hemolysin	T145-
											7	[142]NNEQ01environment	A7-		22	[730]NJAP01clinical	C22A		146	[71]641_04584_Thermolabile_hemolysin	G146-
											7	[164]NNGY01environment	A7-		22	[731]NJHI01clinical	C22A		146	[212]425_04948_Thermolabile_hemolysin	G146-
											7	[170]NNHF01environment	A7-		22	[776]VTGQ01clinical	C22A		147	[71]641_04584_Thermolabile_hemolysin	G147-
											7	[188]NNIQ01environment	A7-		23	[90]AZJP01clinical	T23-		147	[212]425_04948_Thermolabile_hemolysin	G147-
											7	[204]NNKC01environment	A7-		23	[509]AZJPclinical	T23-		148	[71]641_04584_Thermolabile_hemolysin	T148-
											7	[230]NNMG01environment	A7-		24	[90]AZJP01clinical	A24-		148	[212]425_04948_Thermolabile_hemolysin	T148-
											7	[241]NNND01environment	A7-		24	[451]AOPI01clinical	A24T		149	[71]641_04584_Thermolabile_hemolysin	A149-
											7	[243]NNNK01environment	A7-		24	[509]AZJPclinical	A24-		149	[212]425_04948_Thermolabile_hemolysin	A149-
											7	[248]NNNX01environment	A7-		24	[512]CAJDZI01clinical	A24T		150	[71]641_04584_Thermolabile_hemolysin	T150-
											7	[249]NNNZ01environment	A7-		24	[590]JNUE02clinical	A24T		150	[212]425_04948_Thermolabile_hemolysin	T150-
											7	[253]NNOF01environment	A7-		24	[596]JYJT01clinical	A24T		151	[71]641_04584_Thermolabile_hemolysin	C151-
											7	[260]NNOR01environment	A7-		24	[636]gi|1008715073|gb|LOHO01|clinical	A24T		151	[212]425_04948_Thermolabile_hemolysin	C151-
											7	[262]NNOV01environment	A7-		24	[641]LPVN01clinical	A24T		152	[71]641_04584_Thermolabile_hemolysin	G152-
											7	[382]AWJV01environment	A7T		24	[646]LQCS01clinical	A24T		152	[212]425_04948_Thermolabile_hemolysin	G152-
											7	[383]AWJW01environment	A7T		24	[649]LRAI01clinical	A24T		153	[71]641_04584_Thermolabile_hemolysin	C153-
											7	[384]AWLL01environment	A7T		24	[652]LRFP01clinical	A24T		153	[212]425_04948_Thermolabile_hemolysin	C153-
											7	[389]AXNP01environment	A7-		24	[653]LRFR01clinical	A24T		154	[71]641_04584_Thermolabile_hemolysin	A154-
											7	[394]gi|594009215|dbj|BAVI01|	A7T		24	[656]LRSU01clinical	A24T		154	[212]425_04948_Thermolabile_hemolysin	A154-
											7	[396]gi|594009080|dbj|BAVK01|(2)	A7T		24	[659]LRTC01clinical	A24T		155	[71]641_04584_Thermolabile_hemolysin	C155-
											7	[401]JABCKZ01environment	A7-		24	[665]LRTI01clinical	A24T		155	[212]425_04948_Thermolabile_hemolysin	C155-
											7	[403]JABCLC01environment	A7-		24	[712]MIVB01clinical	A24T		156	[71]641_04584_Thermolabile_hemolysin	C156-
											7	[405]JABCLD01environment(2)	A7-		24	[729]NIXZ01clinical	A24T		156	[212]425_04948_Thermolabile_hemolysin	C156-
											7	[413]JABCLT01environment	A7-		24	[730]NJAP01clinical	A24T		157	[71]641_04584_Thermolabile_hemolysin	A157-
											7	[416]JABCLX01environment	A7-		24	[731]NJHI01clinical	A24T		157	[212]425_04948_Thermolabile_hemolysin	A157-
											7	[418]JABCLY01environment(2)	A7-		24	[776]VTGQ01clinical	A24T		158	[71]641_04584_Thermolabile_hemolysin	G158-
											7	[432]JACVHG01environment	A7T		25	[90]AZJP01clinical	T25-		158	[212]425_04948_Thermolabile_hemolysin	G158-
											7	[436]JACVHM01environment	A7T		25	[509]AZJPclinical	T25-		159	[71]641_04584_Thermolabile_hemolysin	C159-
											7	[439]JACVHQ01environment	A7T		26	[90]AZJP01clinical	T26-		159	[212]425_04948_Thermolabile_hemolysin	C159-
											7	[440]JACVHR01environment	A7T		26	[509]AZJPclinical	T26-		160	[71]641_04584_Thermolabile_hemolysin	T160-
											7	[442]JACVHU01environment	A7T		27	[90]AZJP01clinical	A27-		160	[212]425_04948_Thermolabile_hemolysin	T160-
											7	[444]JAFLNR01environment	A7T		27	[451]AOPI01clinical	A27C		161	[71]641_04584_Thermolabile_hemolysin	A161-
											7	[448]JAFLNY01environment	A7T		27	[509]AZJPclinical	A27-		161	[212]425_04948_Thermolabile_hemolysin	A161-
											7	[449]JAFLNZ01environment	A7T		27	[512]CAJDZI01clinical	A27T		162	[71]641_04584_Thermolabile_hemolysin	C162-
											7	[473]LFUR01environment	A7-		27	[590]JNUE02clinical	A27T		162	[212]425_04948_Thermolabile_hemolysin	C162-
											7	[483]LFZF01environment	A7T		27	[596]JYJT01clinical	A27C		163	[71]641_04584_Thermolabile_hemolysin	T163-
											7	[486]LIRQ01environment	A7T		27	[636]gi|1008715073|gb|LOHO01|clinical	A27C		163	[212]425_04948_Thermolabile_hemolysin	T163-
											7	[487]LIRR01environment	A7T		27	[640]LPVL01clinical	A27C		164	[71]641_04584_Thermolabile_hemolysin	C164-
											7	[495]MBTR01environment	A7T		27	[641]LPVN01clinical	A27C		164	[212]425_04948_Thermolabile_hemolysin	C164-
											7	[506]MIQU01environment	A7T		27	[646]LQCS01clinical	A27C		165	[71]641_04584_Thermolabile_hemolysin	G165-
											7	[508]MIQW01environment	A7T		27	[649]LRAI01clinical	A27C		165	[212]425_04948_Thermolabile_hemolysin	G165-
											7	[515]MIRI01environment	A7T		27	[652]LRFP01clinical	A27C		166	[71]641_04584_Thermolabile_hemolysin	A166-
											7	[541]MISM01environment	A7T		27	[653]LRFR01clinical	A27T		166	[212]425_04948_Thermolabile_hemolysin	A166-
											7	[542]MISN01environment	A7T		27	[656]LRSU01clinical	A27C		167	[71]641_04584_Thermolabile_hemolysin	A167-
											7	[563]NIYP01environment	A7T		27	[659]LRTC01clinical	A27C		167	[212]425_04948_Thermolabile_hemolysin	A167-
											7	[589]NNFG01environment	A7-		27	[665]LRTI01clinical	A27C		168	[71]641_04584_Thermolabile_hemolysin	A168-
											7	[606]NNHM01environment	A7T		27	[712]MIVB01clinical	A27C		168	[212]425_04948_Thermolabile_hemolysin	A168-
											7	[608]NNHO01environment	A7T		27	[729]NIXZ01clinical	A27C		169	[71]641_04584_Thermolabile_hemolysin	G169-
											7	[609]NNHP01environment	A7-		27	[730]NJAP01clinical	A27T		169	[212]425_04948_Thermolabile_hemolysin	G169-
											7	[615]NNIG01environment	A7-		27	[731]NJHI01clinical	A27T		170	[71]641_04584_Thermolabile_hemolysin	A170-
											7	[617]NNIM01environment	A7-		27	[776]VTGQ01clinical	A27T		170	[212]425_04948_Thermolabile_hemolysin	A170-
											7	[627]NNJM01environment	A7-		28	[90]AZJP01clinical	A28-		171	[71]641_04584_Thermolabile_hemolysin	T171-
											7	[658]NNMR01environment	A7-		28	[451]AOPI01clinical	A28T		171	[212]425_04948_Thermolabile_hemolysin	T171-
											7	[665]NNNI01environment	A7-		28	[509]AZJPclinical	A28-		172	[71]641_04584_Thermolabile_hemolysin	G172-
											7	[670]NNOG01environment	A7-		28	[512]CAJDZI01clinical	A28T		172	[212]425_04948_Thermolabile_hemolysin	G172-
											7	[674]NNOP01environment	A7-		28	[590]JNUE02clinical	A28T		173	[71]641_04584_Thermolabile_hemolysin	A173-
											7	[677]NNOW01environment	A7-		28	[596]JYJT01clinical	A28T		173	[212]425_04948_Thermolabile_hemolysin	A173-
											7	[678]NNOW01environment(2)	A7-		28	[636]gi|1008715073|gb|LOHO01|clinical	A28T		174	[71]641_04584_Thermolabile_hemolysin	T174-
											7	[684]NNPT01environment	A7-		28	[640]LPVL01clinical	A28T		174	[122]515_01339_Thermolabile_hemolysin	T174C
											7	[712]PKQA01environment	A7T		28	[641]LPVN01clinical	A28T		174	[125]332_03095_Thermolabile_hemolysin	T174C
											7	[733]SZQH01environment	A7T		28	[646]LQCS01clinical	A28T		174	[178]573_01063_Thermolabile_hemolysin	T174C
											8	[126]NNCX01environment	A8-		28	[649]LRAI01clinical	A28T		174	[212]425_04948_Thermolabile_hemolysin	T174-
											8	[140]NNEJ01environment	A8-		28	[652]LRFP01clinical	A28T		175	[71]641_04584_Thermolabile_hemolysin	C175-
											8	[142]NNEQ01environment	A8-		28	[653]LRFR01clinical	A28T		175	[212]425_04948_Thermolabile_hemolysin	C175-
											8	[164]NNGY01environment	A8-		28	[656]LRSU01clinical	A28T		176	[71]641_04584_Thermolabile_hemolysin	C176-
											8	[170]NNHF01environment	A8-		28	[659]LRTC01clinical	A28T		176	[212]425_04948_Thermolabile_hemolysin	C176-
											8	[188]NNIQ01environment	A8-		28	[665]LRTI01clinical	A28T		177	[2]528_02826_Thermolabile_hemolysin	A177G
											8	[230]NNMG01environment	A8-		28	[712]MIVB01clinical	A28T		177	[3]384_00080_Thermolabile_hemolysin	A177G
											8	[241]NNND01environment	A8-		28	[729]NIXZ01clinical	A28T		177	[4]371_02472_Thermolabile_hemolysin	A177G
											8	[243]NNNK01environment	A8-		28	[730]NJAP01clinical	A28T		177	[5]395_01495_Thermolabile_hemolysin	A177G
											8	[248]NNNX01environment	A8-		28	[731]NJHI01clinical	A28T		177	[6]510_00082_Thermolabile_hemolysin	A177G
											8	[253]NNOF01environment	A8-		28	[776]VTGQ01clinical	A28T		177	[7]335_00939_Thermolabile_hemolysin	A177G
											8	[260]NNOR01environment	A8-		29	[90]AZJP01clinical	C29-		177	[8]338_00097_Thermolabile_hemolysin	A177G
											8	[262]NNOV01environment	A8-		29	[509]AZJPclinical	C29-		177	[9]405_03100_Thermolabile_hemolysin	A177G
											8	[382]AWJV01environment	A8T		30	[90]AZJP01clinical	T30-		177	[10]406_00097_Thermolabile_hemolysin	A177G
											8	[383]AWJW01environment	A8T		30	[509]AZJPclinical	T30-		177	[11]446_01291_Thermolabile_hemolysin	A177G
											8	[384]AWLL01environment	A8T		30	[512]CAJDZI01clinical	T30A		177	[12]433_00085_Thermolabile_hemolysin	A177G
											8	[389]AXNP01environment	A8T		30	[532]CAJOAH01clinical	T30C		177	[13]602_00082_Thermolabile_hemolysin	A177G
											8	[394]gi|594009215|dbj|BAVI01|	A8T		30	[590]JNUE02clinical	T30A		177	[14]514_04294_Thermolabile_hemolysin	A177G
											8	[396]gi|594009080|dbj|BAVK01|(2)	A8T		30	[653]LRFR01clinical	T30A		177	[15]372_01709_Thermolabile_hemolysin	A177G
											8	[401]JABCKZ01environment	A8-		30	[730]NJAP01clinical	T30A		177	[16]428_03717_Thermolabile_hemolysin	A177G
											8	[403]JABCLC01environment	A8-		30	[731]NJHI01clinical	T30A		177	[17]610_03226_Thermolabile_hemolysin	A177G
											8	[405]JABCLD01environment(2)	A8-		30	[776]VTGQ01clinical	T30A		177	[18]327_03179_Thermolabile_hemolysin	A177G
											8	[413]JABCLT01environment	A8-		31	[90]AZJP01clinical	G31-		177	[19]375_00773_Thermolabile_hemolysin	A177G
											8	[416]JABCLX01environment	A8-		31	[509]AZJPclinical	G31-		177	[20]393_00085_Thermolabile_hemolysin	A177G
											8	[418]JABCLY01environment(2)	A8-		32	[90]AZJP01clinical	C32-		177	[21]366_00634_Thermolabile_hemolysin	A177G
											8	[432]JACVHG01environment	A8T		32	[509]AZJPclinical	C32-		177	[22]382_00083_Thermolabile_hemolysin	A177G
											8	[436]JACVHM01environment	A8T		33	[90]AZJP01clinical	A33-		177	[23]431_00953_Thermolabile_hemolysin	A177G
											8	[439]JACVHQ01environment	A8T		33	[509]AZJPclinical	A33-		177	[24]432_03421_Thermolabile_hemolysin	A177G
											8	[440]JACVHR01environment	A8T		34	[90]AZJP01clinical	T34-		177	[25]385_00954_Thermolabile_hemolysin	A177G
											8	[442]JACVHU01environment	A8T		34	[451]AOPI01clinical	T34A		177	[26]487_00879_Thermolabile_hemolysin	A177G
											8	[444]JAFLNR01environment	A8T		34	[509]AZJPclinical	T34-		177	[27]581_01096_Thermolabile_hemolysin	A177G
											8	[448]JAFLNY01environment	A8T		34	[512]CAJDZI01clinical	T34A		177	[28]586_03748_Thermolabile_hemolysin	A177G
											8	[449]JAFLNZ01environment	A8T		34	[590]JNUE02clinical	T34A		177	[29]330_00083_Thermolabile_hemolysin	A177G
											8	[483]LFZF01environment	A8T		34	[596]JYJT01clinical	T34A		177	[30]355_04533_Thermolabile_hemolysin	A177G
											8	[486]LIRQ01environment	A8T		34	[636]gi|1008715073|gb|LOHO01|clinical	T34A		177	[31]324_00733_Thermolabile_hemolysin	A177G
											8	[487]LIRR01environment	A8T		34	[640]LPVL01clinical	T34A		177	[32]380_03224_Thermolabile_hemolysin	A177G
											8	[495]MBTR01environment	A8T		34	[641]LPVN01clinical	T34A		177	[33]467_00871_Thermolabile_hemolysin	A177G
											8	[506]MIQU01environment	A8T		34	[646]LQCS01clinical	T34A		177	[34]535_02812_Thermolabile_hemolysin	A177G
											8	[508]MIQW01environment	A8T		34	[649]LRAI01clinical	T34A		177	[35]508_00082_Thermolabile_hemolysin	A177G
											8	[515]MIRI01environment	A8T		34	[652]LRFP01clinical	T34A		177	[36]509_00082_Thermolabile_hemolysin	A177G
											8	[541]MISM01environment	A8T		34	[653]LRFR01clinical	T34A		177	[37]511_01399_Thermolabile_hemolysin	A177G
											8	[542]MISN01environment	A8T		34	[656]LRSU01clinical	T34A		177	[38]419_02744_Thermolabile_hemolysin	A177G
											8	[563]NIYP01environment	A8T		34	[659]LRTC01clinical	T34A		177	[39]420_03014_Thermolabile_hemolysin	A177G
											8	[589]NNFG01environment	A8-		34	[665]LRTI01clinical	T34A		177	[40]427_02939_Thermolabile_hemolysin	A177G
											8	[606]NNHM01environment	A8T		34	[712]MIVB01clinical	T34A		177	[41]598_00897_Thermolabile_hemolysin	A177G
											8	[608]NNHO01environment	A8T		34	[729]NIXZ01clinical	T34A		177	[42]527_02685_Thermolabile_hemolysin	A177G
											8	[609]NNHP01environment	A8-		34	[730]NJAP01clinical	T34A		177	[43]613_00552_Thermolabile_hemolysin	A177G
											8	[615]NNIG01environment	A8-		34	[731]NJHI01clinical	T34A		177	[44]318_02238_Thermolabile_hemolysin	A177G
											8	[617]NNIM01environment	A8-		34	[776]VTGQ01clinical	T34A		177	[45]537_03014_Thermolabile_hemolysin	A177G
											8	[627]NNJM01environment	A8-		35	[90]AZJP01clinical	T35-		177	[46]374_02398_Thermolabile_hemolysin	A177G
											8	[658]NNMR01environment	A8-		35	[451]AOPI01clinical	T35C		177	[48]424_00469_Thermolabile_hemolysin	A177G
											8	[665]NNNI01environment	A8-		35	[509]AZJPclinical	T35-		177	[49]468_03281_Thermolabile_hemolysin	A177G
											8	[670]NNOG01environment	A8-		35	[512]CAJDZI01clinical	T35C		177	[50]397_03058_Thermolabile_hemolysin	A177G
											8	[674]NNOP01environment	A8-		35	[590]JNUE02clinical	T35C		177	[51]526_00715_Thermolabile_hemolysin	A177G
											8	[677]NNOW01environment	A8-		35	[596]JYJT01clinical	T35C		177	[52]400_01188_Thermolabile_hemolysin	A177G
											8	[678]NNOW01environment(2)	A8-		35	[636]gi|1008715073|gb|LOHO01|clinical	T35C		177	[53]650_02934_Thermolabile_hemolysin	A177G
											8	[684]NNPT01environment	A8-		35	[640]LPVL01clinical	T35C		177	[54]383_01682_Thermolabile_hemolysin	A177G
											8	[712]PKQA01environment	A8T		35	[641]LPVN01clinical	T35C		177	[55]471_00612_Thermolabile_hemolysin	A177G
											8	[733]SZQH01environment	A8T		35	[646]LQCS01clinical	T35C		177	[56]367_00083_Thermolabile_hemolysin	A177G
											9	[126]NNCX01environment	A9-		35	[649]LRAI01clinical	T35C		177	[57]632_00935_Thermolabile_hemolysin	A177G
											9	[140]NNEJ01environment	A9-		35	[652]LRFP01clinical	T35C		177	[58]577_02428_Thermolabile_hemolysin	A177G
											9	[142]NNEQ01environment	A9-		35	[653]LRFR01clinical	T35C		177	[59]417_03321_Thermolabile_hemolysin	A177G
											9	[164]NNGY01environment	A9-		35	[656]LRSU01clinical	T35C		177	[60]539_02645_Thermolabile_hemolysin	A177G
											9	[170]NNHF01environment	A9-		35	[659]LRTC01clinical	T35C		177	[61]411_00082_Thermolabile_hemolysin	A177G
											9	[188]NNIQ01environment	A9-		35	[665]LRTI01clinical	T35C		177	[62]390_00082_Thermolabile_hemolysin	A177G
											9	[230]NNMG01environment	A9-		35	[712]MIVB01clinical	T35C		177	[63]452_01956_Thermolabile_hemolysin	A177G
											9	[241]NNND01environment	A9-		35	[729]NIXZ01clinical	T35C		177	[64]473_00977_Thermolabile_hemolysin	A177G
											9	[243]NNNK01environment	A9-		35	[730]NJAP01clinical	T35C		177	[65]412_00961_Thermolabile_hemolysin	A177G
											9	[248]NNNX01environment	A9-		35	[731]NJHI01clinical	T35C		177	[66]469_00081_Thermolabile_hemolysin	A177G
											9	[253]NNOF01environment	A9-		35	[776]VTGQ01clinical	T35C		177	[67]474_00082_Thermolabile_hemolysin	A177G
											9	[260]NNOR01environment	A9-		36	[90]AZJP01clinical	A36-		177	[68]512_00869_Thermolabile_hemolysin	A177G
											9	[262]NNOV01environment	A9-		36	[509]AZJPclinical	A36-		177	[69]460_02161_Thermolabile_hemolysin	A177G
											9	[382]AWJV01environment	A9G		37	[90]AZJP01clinical	C37-		177	[70]470_01815_Thermolabile_hemolysin	A177G
											9	[383]AWJW01environment	A9G		37	[451]AOPI01clinical	C37T		177	[71]641_04584_Thermolabile_hemolysin	A177-
											9	[384]AWLL01environment	A9G		37	[509]AZJPclinical	C37-		177	[72]493_02391_Thermolabile_hemolysin	A177G
											9	[389]AXNP01environment	A9G		37	[512]CAJDZI01clinical	C37T		177	[73]498_02570_Thermolabile_hemolysin	A177G
											9	[394]gi|594009215|dbj|BAVI01|	A9G		37	[590]JNUE02clinical	C37T		177	[74]538_00752_Thermolabile_hemolysin	A177G
											9	[396]gi|594009080|dbj|BAVK01|(2)	A9G		37	[596]JYJT01clinical	C37T		177	[75]579_02063_Thermolabile_hemolysin	A177G
											9	[401]JABCKZ01environment	A9-		37	[636]gi|1008715073|gb|LOHO01|clinical	C37T		177	[76]631_00082_Thermolabile_hemolysin	A177G
											9	[403]JABCLC01environment	A9-		37	[640]LPVL01clinical	C37T		177	[77]401_01855_Thermolabile_hemolysin	A177G
											9	[405]JABCLD01environment(2)	A9-		37	[641]LPVN01clinical	C37T		177	[78]450_00082_Thermolabile_hemolysin	A177G
											9	[413]JABCLT01environment	A9-		37	[646]LQCS01clinical	C37T		177	[79]376_03255_Thermolabile_hemolysin	A177G
											9	[416]JABCLX01environment	A9-		37	[649]LRAI01clinical	C37T		177	[80]481_02386_Thermolabile_hemolysin	A177G
											9	[418]JABCLY01environment(2)	A9-		37	[652]LRFP01clinical	C37T		177	[81]334_03321_Thermolabile_hemolysin	A177G
											9	[432]JACVHG01environment	A9G		37	[653]LRFR01clinical	C37T		177	[82]472_04110_Thermolabile_hemolysin	A177G
											9	[436]JACVHM01environment	A9G		37	[656]LRSU01clinical	C37T		177	[83]571_01823_Thermolabile_hemolysin	A177G
											9	[439]JACVHQ01environment	A9G		37	[659]LRTC01clinical	C37T		177	[84]620_02311_Thermolabile_hemolysin	A177G
											9	[440]JACVHR01environment	A9G		37	[665]LRTI01clinical	C37T		177	[85]368_00636_Thermolabile_hemolysin	A177G
											9	[442]JACVHU01environment	A9G		37	[712]MIVB01clinical	C37T		177	[86]399_03550_Thermolabile_hemolysin	A177G
											9	[444]JAFLNR01environment	A9G		37	[729]NIXZ01clinical	C37T		177	[87]533_02847_Thermolabile_hemolysin	A177G
											9	[448]JAFLNY01environment	A9G		37	[730]NJAP01clinical	C37T		177	[88]477_03417_Thermolabile_hemolysin	A177G
											9	[449]JAFLNZ01environment	A9G		37	[731]NJHI01clinical	C37T		177	[89]482_02525_Thermolabile_hemolysin	A177G
											9	[483]LFZF01environment	A9G		37	[776]VTGQ01clinical	C37T		177	[90]414_01486_Thermolabile_hemolysin	A177G
											9	[486]LIRQ01environment	A9G		38	[90]AZJP01clinical	T38-		177	[91]337_00702_Thermolabile_hemolysin	A177G
											9	[487]LIRR01environment	A9G		38	[451]AOPI01clinical	T38A		177	[92]392_02544_Thermolabile_hemolysin	A177G
											9	[495]MBTR01environment	A9G		38	[509]AZJPclinical	T38-		177	[93]404_00083_Thermolabile_hemolysin	A177G
											9	[506]MIQU01environment	A9G		38	[512]CAJDZI01clinical	T38A		177	[94]445_00188_Thermolabile_hemolysin	A177G
											9	[508]MIQW01environment	A9G		38	[590]JNUE02clinical	T38A		177	[95]451_02403_Thermolabile_hemolysin	A177G
											9	[515]MIRI01environment	A9G		38	[596]JYJT01clinical	T38A		177	[96]476_02320_Thermolabile_hemolysin	A177G
											9	[541]MISM01environment	A9G		38	[636]gi|1008715073|gb|LOHO01|clinical	T38A		177	[97]478_02086_Thermolabile_hemolysin	A177G
											9	[542]MISN01environment	A9G		38	[640]LPVL01clinical	T38A		177	[98]541_00484_Thermolabile_hemolysin	A177G
											9	[563]NIYP01environment	A9G		38	[641]LPVN01clinical	T38A		177	[99]358_03041_Thermolabile_hemolysin	A177G
											9	[589]NNFG01environment	A9-		38	[646]LQCS01clinical	T38A		177	[100]353_01560_Thermolabile_hemolysin	A177G
											9	[606]NNHM01environment	A9G		38	[649]LRAI01clinical	T38A		177	[101]410_03364_Thermolabile_hemolysin	A177G
											9	[608]NNHO01environment	A9G		38	[652]LRFP01clinical	T38A		177	[102]345_01053_Thermolabile_hemolysin	A177G
											9	[609]NNHP01environment	A9-		38	[653]LRFR01clinical	T38A		177	[103]426_00435_Thermolabile_hemolysin	A177G
											9	[615]NNIG01environment	A9-		38	[656]LRSU01clinical	T38A		177	[104]490_01151_Thermolabile_hemolysin	A177G
											9	[617]NNIM01environment	A9-		38	[659]LRTC01clinical	T38A		177	[105]491_00976_Thermolabile_hemolysin	A177G
											9	[627]NNJM01environment	A9-		38	[665]LRTI01clinical	T38A		177	[106]557_02056_Thermolabile_hemolysin	A177G
											9	[658]NNMR01environment	A9-		38	[712]MIVB01clinical	T38A		177	[107]606_00096_Thermolabile_hemolysin	A177G
											9	[665]NNNI01environment	A9-		38	[729]NIXZ01clinical	T38A		177	[108]501_01200_Thermolabile_hemolysin	A177G
											9	[670]NNOG01environment	A9-		38	[730]NJAP01clinical	T38A		177	[109]320_01310_Thermolabile_hemolysin	A177G
											9	[674]NNOP01environment	A9-		38	[731]NJHI01clinical	T38A		177	[110]442_00905_Thermolabile_hemolysin	A177G
											9	[677]NNOW01environment	A9-		38	[776]VTGQ01clinical	T38A		177	[111]331_00912_Thermolabile_hemolysin	A177G
											9	[678]NNOW01environment(2)	A9-		39	[90]AZJP01clinical	C39-		177	[112]340_00497_Thermolabile_hemolysin	A177G
											9	[684]NNPT01environment	A9-		39	[451]AOPI01clinical	C39G		177	[113]349_03298_Thermolabile_hemolysin	A177G
											9	[712]PKQA01environment	A9G		39	[509]AZJPclinical	C39-		177	[114]356_04784_Thermolabile_hemolysin	A177G
											9	[733]SZQH01environment	A9G		39	[512]CAJDZI01clinical	C39A		177	[115]378_00406_Thermolabile_hemolysin	A177G
											10	[126]NNCX01environment	A10-		39	[590]JNUE02clinical	C39A		177	[116]381_03698_Thermolabile_hemolysin	A177G
											10	[140]NNEJ01environment	A10-		39	[596]JYJT01clinical	C39G		177	[117]448_02181_Thermolabile_hemolysin	A177G
											10	[142]NNEQ01environment	A10-		39	[636]gi|1008715073|gb|LOHO01|clinical	C39G		177	[118]322_02964_Thermolabile_hemolysin	A177G
											10	[164]NNGY01environment	A10-		39	[640]LPVL01clinical	C39G		177	[119]609_02016_Thermolabile_hemolysin	A177G
											10	[170]NNHF01environment	A10-		39	[641]LPVN01clinical	C39G		177	[120]333_04986_Thermolabile_hemolysin	A177G
											10	[188]NNIQ01environment	A10-		39	[646]LQCS01clinical	C39G		177	[121]513_00085_Thermolabile_hemolysin	A177G
											10	[230]NNMG01environment	A10-		39	[649]LRAI01clinical	C39G		177	[122]515_01339_Thermolabile_hemolysin	A177G
											10	[241]NNND01environment	A10-		39	[652]LRFP01clinical	C39G		177	[123]308_00096_Thermolabile_hemolysin	A177G
											10	[243]NNNK01environment	A10-		39	[653]LRFR01clinical	C39A		177	[124]592_01410_Thermolabile_hemolysin	A177G
											10	[248]NNNX01environment	A10-		39	[656]LRSU01clinical	C39G		177	[125]332_03095_Thermolabile_hemolysin	A177G
											10	[260]NNOR01environment	A10-		39	[659]LRTC01clinical	C39G		177	[126]484_00082_Thermolabile_hemolysin	A177G
											10	[262]NNOV01environment	A10-		39	[665]LRTI01clinical	C39G		177	[127]485_00531_Thermolabile_hemolysin	A177G
											10	[382]AWJV01environment	A10C		39	[712]MIVB01clinical	C39G		177	[128]339_03100_Thermolabile_hemolysin	A177G
											10	[383]AWJW01environment	A10C		39	[729]NIXZ01clinical	C39G		177	[129]342_02933_Thermolabile_hemolysin	A177G
											10	[384]AWLL01environment	A10C		39	[730]NJAP01clinical	C39A		177	[130]377_03094_Thermolabile_hemolysin	A177G
											10	[389]AXNP01environment	A10C		39	[731]NJHI01clinical	C39A		177	[131]558_02771_Thermolabile_hemolysin	A177G
											10	[394]gi|594009215|dbj|BAVI01|	A10C		39	[736]QPIY01clinical	C39T		177	[133]317_02853_Thermolabile_hemolysin	A177G
											10	[396]gi|594009080|dbj|BAVK01|(2)	A10C		39	[776]VTGQ01clinical	C39A		177	[134]326_02433_Thermolabile_hemolysin	A177G
											10	[401]JABCKZ01environment	A10-		40	[90]AZJP01clinical	C40-		177	[135]626_00681_Thermolabile_hemolysin	A177G
											10	[403]JABCLC01environment	A10-		40	[509]AZJPclinical	C40-		177	[136]561_03675_Thermolabile_hemolysin	A177G
											10	[405]JABCLD01environment(2)	A10-		41	[90]AZJP01clinical	C41-		177	[137]562_01880_Thermolabile_hemolysin	A177G
											10	[413]JABCLT01environment	A10-		41	[451]AOPI01clinical	C41G		177	[138]568_04884_Thermolabile_hemolysin	A177G
											10	[416]JABCLX01environment	A10-		41	[509]AZJPclinical	C41-		177	[139]315_02850_Thermolabile_hemolysin	A177G
											10	[418]JABCLY01environment(2)	A10-		41	[512]CAJDZI01clinical	C41G		177	[140]458_00089_Thermolabile_hemolysin	A177G
											10	[432]JACVHG01environment	A10C		41	[590]JNUE02clinical	C41G		177	[141]364_00096_Thermolabile_hemolysin	A177G
											10	[436]JACVHM01environment	A10C		41	[596]JYJT01clinical	C41G		177	[142]456_01292_Thermolabile_hemolysin	A177G
											10	[439]JACVHQ01environment	A10C		41	[636]gi|1008715073|gb|LOHO01|clinical	C41G		177	[143]483_03989_Thermolabile_hemolysin	A177G
											10	[440]JACVHR01environment	A10C		41	[640]LPVL01clinical	C41G		177	[144]583_01195_Thermolabile_hemolysin	A177G
											10	[442]JACVHU01environment	A10C		41	[641]LPVN01clinical	C41G		177	[145]360_01208_Thermolabile_hemolysin	A177G
											10	[444]JAFLNR01environment	A10C		41	[646]LQCS01clinical	C41G		177	[146]402_01901_Thermolabile_hemolysin	A177G
											10	[448]JAFLNY01environment	A10C		41	[649]LRAI01clinical	C41G		177	[147]449_02675_Thermolabile_hemolysin	A177G
											10	[449]JAFLNZ01environment	A10C		41	[652]LRFP01clinical	C41G		177	[148]566_00088_Thermolabile_hemolysin	A177G
											10	[483]LFZF01environment	A10C		41	[653]LRFR01clinical	C41G		177	[149]618_01434_Thermolabile_hemolysin	A177G
											10	[486]LIRQ01environment	A10C		41	[656]LRSU01clinical	C41G		177	[150]328_03325_Thermolabile_hemolysin	A177G
											10	[487]LIRR01environment	A10C		41	[659]LRTC01clinical	C41G		177	[151]418_00418_Thermolabile_hemolysin	A177G
											10	[495]MBTR01environment	A10C		41	[665]LRTI01clinical	C41G		177	[152]459_02990_Thermolabile_hemolysin	A177G
											10	[506]MIQU01environment	A10C		41	[712]MIVB01clinical	C41G		177	[153]391_01783_Thermolabile_hemolysin	A177G
											10	[508]MIQW01environment	A10C		41	[729]NIXZ01clinical	C41G		177	[154]396_01888_Thermolabile_hemolysin	A177G
											10	[515]MIRI01environment	A10C		41	[730]NJAP01clinical	C41G		177	[155]398_00083_Thermolabile_hemolysin	A177G
											10	[541]MISM01environment	A10C		41	[731]NJHI01clinical	C41G		177	[156]524_00082_Thermolabile_hemolysin	A177G
											10	[542]MISN01environment	A10C		41	[776]VTGQ01clinical	C41G		177	[157]553_00083_Thermolabile_hemolysin	A177G
											10	[563]NIYP01environment	A10C		42	[25]AWIY01clinical	G42A		177	[158]563_03010_Thermolabile_hemolysin	A177G
											10	[589]NNFG01environment	A10-		42	[90]AZJP01clinical	G42-		177	[159]584_00884_Thermolabile_hemolysin	A177G
											10	[606]NNHM01environment	A10C		42	[145]JMMP01clinical	G42A		177	[160]310_00474_Thermolabile_hemolysin	A177G
											10	[608]NNHO01environment	A10C		42	[509]AZJPclinical	G42-		177	[161]408_02508_Thermolabile_hemolysin	A177G
											10	[609]NNHP01environment	A10-		42	[512]CAJDZI01clinical	G42A		177	[162]304_03121_Thermolabile_hemolysin	A177G
											10	[615]NNIG01environment	A10-		42	[590]JNUE02clinical	G42A		177	[163]421_01931_Thermolabile_hemolysin	A177G
											10	[617]NNIM01environment	A10-		42	[653]LRFR01clinical	G42A		177	[164]486_02583_Thermolabile_hemolysin	A177G
											10	[627]NNJM01environment	A10-		42	[730]NJAP01clinical	G42A		177	[165]492_02958_Thermolabile_hemolysin	A177G
											10	[658]NNMR01environment	A10-		42	[731]NJHI01clinical	G42A		177	[166]496_01304_Thermolabile_hemolysin	A177G
											10	[665]NNNI01environment	A10-		42	[776]VTGQ01clinical	G42A		177	[167]500_02899_Thermolabile_hemolysin	A177G
											10	[670]NNOG01environment	A10-		43	[90]AZJP01clinical	C43-		177	[168]303_02542_Thermolabile_hemolysin	A177G
											10	[674]NNOP01environment	A10-		43	[249]LRAH01clinical	C43A		177	[169]311_01511_Thermolabile_hemolysin	A177G
											10	[677]NNOW01environment	A10-		43	[451]AOPI01clinical	C43T		177	[170]455_00731_Thermolabile_hemolysin	A177G
											10	[678]NNOW01environment(2)	A10-		43	[509]AZJPclinical	C43-		177	[171]625_00895_Thermolabile_hemolysin	A177G
											10	[684]NNPT01environment	A10-		43	[512]CAJDZI01clinical	C43T		177	[172]441_00893_Thermolabile_hemolysin	A177G
											10	[712]PKQA01environment	A10C		43	[590]JNUE02clinical	C43T		177	[173]443_00680_Thermolabile_hemolysin	A177G
											10	[733]SZQH01environment	A10C		43	[596]JYJT01clinical	C43T		177	[174]555_00957_Thermolabile_hemolysin	A177G
											11	[126]NNCX01environment	A11-		43	[636]gi|1008715073|gb|LOHO01|clinical	C43T		177	[175]629_03212_Thermolabile_hemolysin	A177G
											11	[140]NNEJ01environment	A11-		43	[640]LPVL01clinical	C43T		177	[176]489_01986_Thermolabile_hemolysin	A177G
											11	[142]NNEQ01environment	A11-		43	[641]LPVN01clinical	C43T		177	[177]525_01067_Thermolabile_hemolysin	A177G
											11	[164]NNGY01environment	A11-		43	[646]LQCS01clinical	C43T		177	[178]573_01063_Thermolabile_hemolysin	A177G
											11	[170]NNHF01environment	A11-		43	[649]LRAI01clinical	C43T		177	[179]574_01895_Thermolabile_hemolysin	A177G
											11	[188]NNIQ01environment	A11-		43	[652]LRFP01clinical	C43T		177	[180]575_03379_Thermolabile_hemolysin	A177G
											11	[230]NNMG01environment	A11-		43	[653]LRFR01clinical	C43T		177	[181]623_04114_Thermolabile_hemolysin	A177G
											11	[241]NNND01environment	A11-		43	[656]LRSU01clinical	C43T		177	[182]362_01544_Thermolabile_hemolysin	A177G
											11	[243]NNNK01environment	A11-		43	[659]LRTC01clinical	C43T		177	[183]454_00666_Thermolabile_hemolysin	A177G
											11	[248]NNNX01environment	A11-		43	[665]LRTI01clinical	C43T		177	[184]554_02832_Thermolabile_hemolysin	A177G
											11	[260]NNOR01environment	A11-		43	[712]MIVB01clinical	C43T		177	[185]302_00987_Thermolabile_hemolysin	A177G
											11	[262]NNOV01environment	A11-		43	[729]NIXZ01clinical	C43T		177	[186]325_00083_Thermolabile_hemolysin	A177G
											11	[382]AWJV01environment	A11T		43	[730]NJAP01clinical	C43T		177	[187]352_00094_Thermolabile_hemolysin	A177G
											11	[383]AWJW01environment	A11T		43	[731]NJHI01clinical	C43T		177	[188]622_00637_Thermolabile_hemolysin	A177G
											11	[384]AWLL01environment	A11T		43	[776]VTGQ01clinical	C43T		177	[189]601_00673_Thermolabile_hemolysin	A177G
											11	[389]AXNP01environment	A11T		44	[90]AZJP01clinical	T44-		177	[190]357_01076_Thermolabile_hemolysin	A177G
											11	[394]gi|594009215|dbj|BAVI01|	A11T		44	[451]AOPI01clinical	T44G		177	[191]336_00713_Thermolabile_hemolysin	A177G
											11	[396]gi|594009080|dbj|BAVK01|(2)	A11T		44	[509]AZJPclinical	T44-		177	[192]551_00552_Thermolabile_hemolysin	A177G
											11	[401]JABCKZ01environment	A11-		44	[512]CAJDZI01clinical	T44G		177	[193]386_00084_Thermolabile_hemolysin	A177G
											11	[403]JABCLC01environment	A11-		44	[590]JNUE02clinical	T44G		177	[194]354_03634_Thermolabile_hemolysin	A177G
											11	[405]JABCLD01environment(2)	A11-		44	[596]JYJT01clinical	T44G		177	[195]350_00083_Thermolabile_hemolysin	A177G
											11	[413]JABCLT01environment	A11-		44	[636]gi|1008715073|gb|LOHO01|clinical	T44G		177	[196]507_00860_Thermolabile_hemolysin	A177G
											11	[416]JABCLX01environment	A11-		44	[640]LPVL01clinical	T44G		177	[197]504_00080_Thermolabile_hemolysin	A177G
											11	[418]JABCLY01environment(2)	A11-		44	[641]LPVN01clinical	T44G		177	[198]503_00080_Thermolabile_hemolysin	A177G
											11	[432]JACVHG01environment	A11T		44	[646]LQCS01clinical	T44G		177	[199]415_01096_Thermolabile_hemolysin	A177G
											11	[436]JACVHM01environment	A11T		44	[649]LRAI01clinical	T44G		177	[200]348_04262_Thermolabile_hemolysin	A177G
											11	[439]JACVHQ01environment	A11T		44	[652]LRFP01clinical	T44G		177	[201]305_01029_Thermolabile_hemolysin	A177G
											11	[440]JACVHR01environment	A11T		44	[653]LRFR01clinical	T44G		177	[202]640_00084_Thermolabile_hemolysin	A177G
											11	[442]JACVHU01environment	A11T		44	[656]LRSU01clinical	T44G		177	[203]313_02596_Thermolabile_hemolysin	A177G
											11	[444]JAFLNR01environment	A11T		44	[659]LRTC01clinical	T44G		177	[204]314_00845_Thermolabile_hemolysin	A177G
											11	[448]JAFLNY01environment	A11T		44	[665]LRTI01clinical	T44G		177	[205]475_03294_Thermolabile_hemolysin	A177G
											11	[449]JAFLNZ01environment	A11T		44	[712]MIVB01clinical	T44G		177	[206]319_03011_Thermolabile_hemolysin	A177G
											11	[483]LFZF01environment	A11T		44	[729]NIXZ01clinical	T44G		177	[207]506_00081_Thermolabile_hemolysin	A177G
											11	[486]LIRQ01environment	A11T		44	[730]NJAP01clinical	T44G		177	[208]369_01288_Thermolabile_hemolysin	A177G
											11	[487]LIRR01environment	A11T		44	[731]NJHI01clinical	T44G		177	[209]409_02637_Thermolabile_hemolysin	A177G
											11	[495]MBTR01environment	A11T		44	[776]VTGQ01clinical	T44G		177	[210]416_04697_Thermolabile_hemolysin	A177G
											11	[506]MIQU01environment	A11T		45	[90]AZJP01clinical	T45-		177	[211]413_03615_Thermolabile_hemolysin	A177G
											11	[508]MIQW01environment	A11T		45	[451]AOPI01clinical	T45A		177	[212]425_04948_Thermolabile_hemolysin	A177-
											11	[515]MIRI01environment	A11T		45	[509]AZJPclinical	T45-		177	[213]312_00082_Thermolabile_hemolysin	A177G
											11	[541]MISM01environment	A11T		45	[512]CAJDZI01clinical	T45C		177	[214]423_00689_Thermolabile_hemolysin	A177G
											11	[542]MISN01environment	A11T		45	[590]JNUE02clinical	T45C		177	[215]502_03160_Thermolabile_hemolysin	A177G
											11	[563]NIYP01environment	A11T		45	[596]JYJT01clinical	T45A		177	[216]569_02164_Thermolabile_hemolysin	A177G
											11	[589]NNFG01environment	A11-		45	[636]gi|1008715073|gb|LOHO01|clinical	T45A		177	[217]505_00787_Thermolabile_hemolysin	A177G
											11	[606]NNHM01environment	A11T		45	[640]LPVL01clinical	T45A		177	[218]344_00481_Thermolabile_hemolysin	A177G
											11	[608]NNHO01environment	A11T		45	[641]LPVN01clinical	T45A		177	[219]306_02674_Thermolabile_hemolysin	A177G
											11	[609]NNHP01environment	A11-		45	[646]LQCS01clinical	T45A		177	[220]462_02885_Thermolabile_hemolysin	A177G
											11	[615]NNIG01environment	A11-		45	[649]LRAI01clinical	T45A		177	[221]536_02665_Thermolabile_hemolysin	A177G
											11	[617]NNIM01environment	A11-		45	[652]LRFP01clinical	T45A		177	[222]611_03255_Thermolabile_hemolysin	A177G
											11	[627]NNJM01environment	A11-		45	[653]LRFR01clinical	T45C		177	[223]453_03642_Thermolabile_hemolysin	A177G
											11	[658]NNMR01environment	A11-		45	[656]LRSU01clinical	T45A		177	[224]624_03237_Thermolabile_hemolysin	A177G
											11	[665]NNNI01environment	A11-		45	[659]LRTC01clinical	T45A		177	[225]499_00082_Thermolabile_hemolysin	A177G
											11	[670]NNOG01environment	A11-		45	[665]LRTI01clinical	T45A		177	[226]585_00081_Thermolabile_hemolysin	A177G
											11	[674]NNOP01environment	A11-		45	[712]MIVB01clinical	T45A		177	[227]307_01984_Thermolabile_hemolysin	A177G
											11	[677]NNOW01environment	A11-		45	[729]NIXZ01clinical	T45A		177	[228]351_01491_Thermolabile_hemolysin	A177G
											11	[678]NNOW01environment(2)	A11-		45	[730]NJAP01clinical	T45C		177	[229]363_01465_Thermolabile_hemolysin	A177G
											11	[684]NNPT01environment	A11-		45	[731]NJHI01clinical	T45C		177	[230]429_04049_Thermolabile_hemolysin	A177G
											11	[712]PKQA01environment	A11T		45	[776]VTGQ01clinical	T45C		177	[231]430_03162_Thermolabile_hemolysin	A177G
											11	[733]SZQH01environment	A11T		46	[90]AZJP01clinical	G46-		177	[232]435_01036_Thermolabile_hemolysin	A177G
											12	[126]NNCX01environment	A12-		46	[509]AZJPclinical	G46-		177	[233]437_00927_Thermolabile_hemolysin	A177G
											12	[140]NNEJ01environment	A12-		47	[90]AZJP01clinical	C47-		177	[234]438_03126_Thermolabile_hemolysin	A177G
											12	[142]NNEQ01environment	A12-		47	[451]AOPI01clinical	C47T		177	[235]439_03368_Thermolabile_hemolysin	A177G
											12	[164]NNGY01environment	A12-		47	[509]AZJPclinical	C47-		177	[236]444_03430_Thermolabile_hemolysin	A177G
											12	[170]NNHF01environment	A12-		47	[512]CAJDZI01clinical	C47T		177	[237]321_01062_Thermolabile_hemolysin	A177G
											12	[188]NNIQ01environment	A12-		47	[590]JNUE02clinical	C47T		177	[238]323_01558_Thermolabile_hemolysin	A177G
											12	[243]NNNK01environment	A12-		47	[596]JYJT01clinical	C47T		177	[239]560_02725_Thermolabile_hemolysin	A177G
											12	[248]NNNX01environment	A12-		47	[636]gi|1008715073|gb|LOHO01|clinical	C47T		177	[240]599_03332_Thermolabile_hemolysin	A177G
											12	[260]NNOR01environment	A12-		47	[640]LPVL01clinical	C47T		177	[241]394_02950_Thermolabile_hemolysin	A177G
											12	[262]NNOV01environment	A12-		47	[641]LPVN01clinical	C47T		178	[71]641_04584_Thermolabile_hemolysin	G178-
											12	[383]AWJW01environment	A12G		47	[646]LQCS01clinical	C47T		178	[212]425_04948_Thermolabile_hemolysin	G178-
											12	[384]AWLL01environment	A12G		47	[649]LRAI01clinical	C47T		179	[71]641_04584_Thermolabile_hemolysin	C179-
											12	[394]gi|594009215|dbj|BAVI01|	A12G		47	[652]LRFP01clinical	C47T		179	[212]425_04948_Thermolabile_hemolysin	C179-
											12	[401]JABCKZ01environment	A12-		47	[653]LRFR01clinical	C47T		180	[71]641_04584_Thermolabile_hemolysin	G180-
											12	[403]JABCLC01environment	A12-		47	[656]LRSU01clinical	C47T		180	[212]425_04948_Thermolabile_hemolysin	G180-
											12	[405]JABCLD01environment(2)	A12-		47	[659]LRTC01clinical	C47T		181	[71]641_04584_Thermolabile_hemolysin	A181-
											12	[413]JABCLT01environment	A12-		47	[665]LRTI01clinical	C47T		181	[212]425_04948_Thermolabile_hemolysin	A181-
											12	[416]JABCLX01environment	A12-		47	[712]MIVB01clinical	C47T		182	[71]641_04584_Thermolabile_hemolysin	C182-
											12	[418]JABCLY01environment(2)	A12-		47	[729]NIXZ01clinical	C47T		182	[212]425_04948_Thermolabile_hemolysin	C182-
											12	[432]JACVHG01environment	A12G		47	[730]NJAP01clinical	C47T		183	[71]641_04584_Thermolabile_hemolysin	C183-
											12	[436]JACVHM01environment	A12G		47	[731]NJHI01clinical	C47T		183	[117]448_02181_Thermolabile_hemolysin	C183A
											12	[439]JACVHQ01environment	A12G		47	[776]VTGQ01clinical	C47T		183	[118]322_02964_Thermolabile_hemolysin	C183A
											12	[440]JACVHR01environment	A12G		48	[90]AZJP01clinical	T48-		183	[119]609_02016_Thermolabile_hemolysin	C183A
											12	[444]JAFLNR01environment	A12G		48	[509]AZJPclinical	T48-		183	[212]425_04948_Thermolabile_hemolysin	C183-
											12	[448]JAFLNY01environment	A12G		48	[512]CAJDZI01clinical	T48G		184	[71]641_04584_Thermolabile_hemolysin	G184-
											12	[449]JAFLNZ01environment	A12G		48	[590]JNUE02clinical	T48G		184	[212]425_04948_Thermolabile_hemolysin	G184-
											12	[483]LFZF01environment	A12G		48	[653]LRFR01clinical	T48G		185	[71]641_04584_Thermolabile_hemolysin	A185-
											12	[486]LIRQ01environment	A12G		48	[730]NJAP01clinical	T48G		185	[212]425_04948_Thermolabile_hemolysin	A185-
											12	[487]LIRR01environment	A12G		48	[731]NJHI01clinical	T48G		186	[71]641_04584_Thermolabile_hemolysin	T186-
											12	[508]MIQW01environment	A12G		48	[736]QPIY01clinical	T48C		186	[156]524_00082_Thermolabile_hemolysin	T186C
											12	[541]MISM01environment	A12G		48	[776]VTGQ01clinical	T48G		186	[212]425_04948_Thermolabile_hemolysin	T186-
											12	[542]MISN01environment	A12G		49	[90]AZJP01clinical	T49-		187	[71]641_04584_Thermolabile_hemolysin	T187-
											12	[563]NIYP01environment	A12G		49	[451]AOPI01clinical	T49G		187	[212]425_04948_Thermolabile_hemolysin	T187-
											12	[589]NNFG01environment	A12-		49	[509]AZJPclinical	T49-		188	[71]641_04584_Thermolabile_hemolysin	G188-
											12	[615]NNIG01environment	A12-		49	[512]CAJDZI01clinical	T49G		188	[212]425_04948_Thermolabile_hemolysin	G188-
											12	[617]NNIM01environment	A12-		49	[590]JNUE02clinical	T49G		189	[71]641_04584_Thermolabile_hemolysin	G189-
											12	[627]NNJM01environment	A12-		49	[596]JYJT01clinical	T49G		189	[212]425_04948_Thermolabile_hemolysin	G189-
											12	[658]NNMR01environment	A12-		49	[636]gi|1008715073|gb|LOHO01|clinical	T49G		190	[71]641_04584_Thermolabile_hemolysin	G190-
											12	[665]NNNI01environment	A12-		49	[640]LPVL01clinical	T49G		190	[212]425_04948_Thermolabile_hemolysin	G190-
											12	[670]NNOG01environment	A12-		49	[641]LPVN01clinical	T49G		191	[71]641_04584_Thermolabile_hemolysin	A191-
											12	[674]NNOP01environment	A12-		49	[646]LQCS01clinical	T49G		191	[212]425_04948_Thermolabile_hemolysin	A191-
											12	[677]NNOW01environment	A12-		49	[649]LRAI01clinical	T49G		192	[71]641_04584_Thermolabile_hemolysin	A192-
											12	[678]NNOW01environment(2)	A12-		49	[652]LRFP01clinical	T49G		192	[212]425_04948_Thermolabile_hemolysin	A192-
											12	[684]NNPT01environment	A12-		49	[653]LRFR01clinical	T49G		193	[71]641_04584_Thermolabile_hemolysin	T193-
											12	[733]SZQH01environment	A12G		49	[656]LRSU01clinical	T49G		193	[212]425_04948_Thermolabile_hemolysin	T193-
											13	[140]NNEJ01environment	A13-		49	[659]LRTC01clinical	T49G		194	[71]641_04584_Thermolabile_hemolysin	G194-
											13	[142]NNEQ01environment	A13-		49	[665]LRTI01clinical	T49G		194	[212]425_04948_Thermolabile_hemolysin	G194-
											13	[164]NNGY01environment	A13-		49	[712]MIVB01clinical	T49G		195	[71]641_04584_Thermolabile_hemolysin	G195-
											13	[170]NNHF01environment	A13-		49	[729]NIXZ01clinical	T49G		195	[212]425_04948_Thermolabile_hemolysin	G195-
											13	[188]NNIQ01environment	A13-		49	[730]NJAP01clinical	T49G		196	[71]641_04584_Thermolabile_hemolysin	G196-
											13	[243]NNNK01environment	A13-		49	[731]NJHI01clinical	T49G		196	[212]425_04948_Thermolabile_hemolysin	G196-
											13	[248]NNNX01environment	A13-		49	[776]VTGQ01clinical	T49G		197	[71]641_04584_Thermolabile_hemolysin	C197-
											13	[260]NNOR01environment	A13-		50	[90]AZJP01clinical	C50-		197	[212]425_04948_Thermolabile_hemolysin	C197-
											13	[262]NNOV01environment	A13-		50	[509]AZJPclinical	C50-		198	[71]641_04584_Thermolabile_hemolysin	A198-
											13	[382]AWJV01environment	A13C		51	[90]AZJP01clinical	T51-		198	[212]425_04948_Thermolabile_hemolysin	A198-
											13	[383]AWJW01environment	A13C		51	[509]AZJPclinical	T51-		199	[71]641_04584_Thermolabile_hemolysin	A199-
											13	[384]AWLL01environment	A13C		52	[90]AZJP01clinical	G52-		199	[212]425_04948_Thermolabile_hemolysin	A199-
											13	[389]AXNP01environment	A13C		52	[509]AZJPclinical	G52-		200	[71]641_04584_Thermolabile_hemolysin	A200-
											13	[394]gi|594009215|dbj|BAVI01|	A13C		53	[90]AZJP01clinical	C53-		200	[212]425_04948_Thermolabile_hemolysin	A200-
											13	[396]gi|594009080|dbj|BAVK01|(2)	A13C		53	[451]AOPI01clinical	C53T		201	[71]641_04584_Thermolabile_hemolysin	A201-
											13	[401]JABCKZ01environment	A13-		53	[509]AZJPclinical	C53-		201	[212]425_04948_Thermolabile_hemolysin	A201-
											13	[403]JABCLC01environment	A13-		53	[512]CAJDZI01clinical	C53T		202	[71]641_04584_Thermolabile_hemolysin	A202-
											13	[405]JABCLD01environment(2)	A13-		53	[590]JNUE02clinical	C53T		202	[212]425_04948_Thermolabile_hemolysin	A202-
											13	[413]JABCLT01environment	A13-		53	[596]JYJT01clinical	C53T		203	[71]641_04584_Thermolabile_hemolysin	A203-
											13	[416]JABCLX01environment	A13-		53	[636]gi|1008715073|gb|LOHO01|clinical	C53T		203	[212]425_04948_Thermolabile_hemolysin	A203-
											13	[418]JABCLY01environment(2)	A13-		53	[640]LPVL01clinical	C53T		204	[71]641_04584_Thermolabile_hemolysin	C204-
											13	[432]JACVHG01environment	A13C		53	[641]LPVN01clinical	C53T		204	[212]425_04948_Thermolabile_hemolysin	C204-
											13	[436]JACVHM01environment	A13C		53	[646]LQCS01clinical	C53T		205	[71]641_04584_Thermolabile_hemolysin	G205-
											13	[439]JACVHQ01environment	A13C		53	[649]LRAI01clinical	C53T		205	[212]425_04948_Thermolabile_hemolysin	G205-
											13	[440]JACVHR01environment	A13C		53	[652]LRFP01clinical	C53T		206	[71]641_04584_Thermolabile_hemolysin	A206-
											13	[442]JACVHU01environment	A13C		53	[653]LRFR01clinical	C53T		206	[212]425_04948_Thermolabile_hemolysin	A206-
											13	[444]JAFLNR01environment	A13C		53	[656]LRSU01clinical	C53T		207	[71]641_04584_Thermolabile_hemolysin	A207-
											13	[448]JAFLNY01environment	A13C		53	[659]LRTC01clinical	C53T		207	[212]425_04948_Thermolabile_hemolysin	A207-
											13	[449]JAFLNZ01environment	A13C		53	[665]LRTI01clinical	C53T		208	[71]641_04584_Thermolabile_hemolysin	G208-
											13	[483]LFZF01environment	A13C		53	[712]MIVB01clinical	C53T		208	[212]425_04948_Thermolabile_hemolysin	G208-
											13	[486]LIRQ01environment	A13C		53	[729]NIXZ01clinical	C53T		209	[71]641_04584_Thermolabile_hemolysin	A209-
											13	[487]LIRR01environment	A13C		53	[730]NJAP01clinical	C53T		209	[212]425_04948_Thermolabile_hemolysin	A209-
											13	[495]MBTR01environment	A13C		53	[731]NJHI01clinical	C53T		210	[71]641_04584_Thermolabile_hemolysin	T210-
											13	[506]MIQU01environment	A13C		53	[776]VTGQ01clinical	C53T		210	[212]425_04948_Thermolabile_hemolysin	T210-
											13	[508]MIQW01environment	A13C		54	[90]AZJP01clinical	A54-		211	[71]641_04584_Thermolabile_hemolysin	G211-
											13	[515]MIRI01environment	A13C		54	[451]AOPI01clinical	A54T		211	[212]425_04948_Thermolabile_hemolysin	G211-
											13	[541]MISM01environment	A13C		54	[509]AZJPclinical	A54-		212	[34]535_02812_Thermolabile_hemolysin	G212A
											13	[542]MISN01environment	A13C		54	[596]JYJT01clinical	A54T		212	[71]641_04584_Thermolabile_hemolysin	G212-
											13	[563]NIYP01environment	A13C		54	[602]LFWM01clinical	A54C		212	[212]425_04948_Thermolabile_hemolysin	G212-
											13	[589]NNFG01environment	A13-		54	[636]gi|1008715073|gb|LOHO01|clinical	A54T		213	[71]641_04584_Thermolabile_hemolysin	T213-
											13	[606]NNHM01environment	A13C		54	[640]LPVL01clinical	A54T		213	[212]425_04948_Thermolabile_hemolysin	T213-
											13	[608]NNHO01environment	A13C		54	[641]LPVN01clinical	A54T		214	[71]641_04584_Thermolabile_hemolysin	A214-
											13	[615]NNIG01environment	A13-		54	[646]LQCS01clinical	A54T		214	[212]425_04948_Thermolabile_hemolysin	A214-
											13	[617]NNIM01environment	A13-		54	[649]LRAI01clinical	A54T		215	[71]641_04584_Thermolabile_hemolysin	G215-
											13	[627]NNJM01environment	A13-		54	[652]LRFP01clinical	A54T		215	[212]425_04948_Thermolabile_hemolysin	G215-
											13	[658]NNMR01environment	A13-		54	[656]LRSU01clinical	A54T		216	[71]641_04584_Thermolabile_hemolysin	C216-
											13	[665]NNNI01environment	A13-		54	[659]LRTC01clinical	A54T		216	[212]425_04948_Thermolabile_hemolysin	C216-
											13	[670]NNOG01environment	A13-		54	[665]LRTI01clinical	A54T		217	[71]641_04584_Thermolabile_hemolysin	T217-
											13	[674]NNOP01environment	A13-		54	[712]MIVB01clinical	A54T		217	[212]425_04948_Thermolabile_hemolysin	T217-
											13	[677]NNOW01environment	A13-		54	[729]NIXZ01clinical	A54T		218	[71]641_04584_Thermolabile_hemolysin	A218-
											13	[678]NNOW01environment(2)	A13-		54	[736]QPIY01clinical	A54C		218	[212]425_04948_Thermolabile_hemolysin	A218-
											13	[684]NNPT01environment	A13-		55	[90]AZJP01clinical	G55-		219	[71]641_04584_Thermolabile_hemolysin	C219-
											13	[712]PKQA01environment	A13C		55	[509]AZJPclinical	G55-		219	[212]425_04948_Thermolabile_hemolysin	C219-
											13	[733]SZQH01environment	A13C		56	[90]AZJP01clinical	T56-		220	[71]641_04584_Thermolabile_hemolysin	T220-
											14	[140]NNEJ01environment	C14-		56	[509]AZJPclinical	T56-		220	[212]425_04948_Thermolabile_hemolysin	T220-
											14	[142]NNEQ01environment	C14-		57	[90]AZJP01clinical	T57-		221	[71]641_04584_Thermolabile_hemolysin	T221-
											14	[164]NNGY01environment	C14-		57	[509]AZJPclinical	T57-		221	[212]425_04948_Thermolabile_hemolysin	T221-
											14	[170]NNHF01environment	C14-		58	[90]AZJP01clinical	G58-		222	[71]641_04584_Thermolabile_hemolysin	C222-
											14	[188]NNIQ01environment	C14-		58	[509]AZJPclinical	G58-		222	[212]425_04948_Thermolabile_hemolysin	C222-
											14	[243]NNNK01environment	C14-		59	[90]AZJP01clinical	C59-		223	[71]641_04584_Thermolabile_hemolysin	A223-
											14	[248]NNNX01environment	C14-		59	[509]AZJPclinical	C59-		223	[212]425_04948_Thermolabile_hemolysin	A223-
											14	[260]NNOR01environment	C14-		60	[90]AZJP01clinical	C60-		224	[71]641_04584_Thermolabile_hemolysin	C224-
											14	[262]NNOV01environment	C14-		60	[509]AZJPclinical	C60-		224	[212]425_04948_Thermolabile_hemolysin	C224-
											14	[382]AWJV01environment	C14T		60	[736]QPIY01clinical	C60A		225	[71]641_04584_Thermolabile_hemolysin	C225-
											14	[383]AWJW01environment	C14T		61	[90]AZJP01clinical	G61-		225	[212]425_04948_Thermolabile_hemolysin	C225-
											14	[384]AWLL01environment	C14T		61	[451]AOPI01clinical	G61C		226	[71]641_04584_Thermolabile_hemolysin	A226-
											14	[389]AXNP01environment	C14T		61	[509]AZJPclinical	G61-		226	[212]425_04948_Thermolabile_hemolysin	A226-
											14	[394]gi|594009215|dbj|BAVI01|	C14T		61	[512]CAJDZI01clinical	G61C		227	[71]641_04584_Thermolabile_hemolysin	T227-
											14	[396]gi|594009080|dbj|BAVK01|(2)	C14T		61	[590]JNUE02clinical	G61C		227	[212]425_04948_Thermolabile_hemolysin	T227-
											14	[401]JABCKZ01environment	C14-		61	[596]JYJT01clinical	G61C		228	[71]641_04584_Thermolabile_hemolysin	T228-
											14	[403]JABCLC01environment	C14-		61	[636]gi|1008715073|gb|LOHO01|clinical	G61C		228	[212]425_04948_Thermolabile_hemolysin	T228-
											14	[405]JABCLD01environment(2)	C14-		61	[640]LPVL01clinical	G61C		229	[71]641_04584_Thermolabile_hemolysin	G229-
											14	[413]JABCLT01environment	C14-		61	[641]LPVN01clinical	G61C		229	[212]425_04948_Thermolabile_hemolysin	G229-
											14	[416]JABCLX01environment	C14-		61	[646]LQCS01clinical	G61C		230	[71]641_04584_Thermolabile_hemolysin	A230-
											14	[418]JABCLY01environment(2)	C14-		61	[649]LRAI01clinical	G61C		230	[212]425_04948_Thermolabile_hemolysin	A230-
											14	[432]JACVHG01environment	C14T		61	[652]LRFP01clinical	G61C		231	[71]641_04584_Thermolabile_hemolysin	C231-
											14	[436]JACVHM01environment	C14T		61	[653]LRFR01clinical	G61C		231	[212]425_04948_Thermolabile_hemolysin	C231-
											14	[439]JACVHQ01environment	C14T		61	[656]LRSU01clinical	G61C		232	[71]641_04584_Thermolabile_hemolysin	G232-
											14	[440]JACVHR01environment	C14T		61	[659]LRTC01clinical	G61C		232	[212]425_04948_Thermolabile_hemolysin	G232-
											14	[442]JACVHU01environment	C14T		61	[665]LRTI01clinical	G61C		233	[71]641_04584_Thermolabile_hemolysin	G233-
											14	[444]JAFLNR01environment	C14T		61	[712]MIVB01clinical	G61C		233	[212]425_04948_Thermolabile_hemolysin	G233-
											14	[448]JAFLNY01environment	C14T		61	[729]NIXZ01clinical	G61C		234	[7]335_00939_Thermolabile_hemolysin	C234T
											14	[449]JAFLNZ01environment	C14T		61	[730]NJAP01clinical	G61C		234	[8]338_00097_Thermolabile_hemolysin	C234T
											14	[483]LFZF01environment	C14T		61	[731]NJHI01clinical	G61C		234	[9]405_03100_Thermolabile_hemolysin	C234T
											14	[486]LIRQ01environment	C14T		61	[776]VTGQ01clinical	G61C		234	[10]406_00097_Thermolabile_hemolysin	C234T
											14	[487]LIRR01environment	C14T		62	[90]AZJP01clinical	A62-		234	[11]446_01291_Thermolabile_hemolysin	C234T
											14	[495]MBTR01environment	C14T		62	[509]AZJPclinical	A62-		234	[23]431_00953_Thermolabile_hemolysin	C234T
											14	[506]MIQU01environment	C14T		63	[90]AZJP01clinical	A63-		234	[24]432_03421_Thermolabile_hemolysin	C234T
											14	[508]MIQW01environment	C14T		63	[451]AOPI01clinical	A63G		234	[25]385_00954_Thermolabile_hemolysin	C234T
											14	[515]MIRI01environment	C14T		63	[509]AZJPclinical	A63-		234	[49]468_03281_Thermolabile_hemolysin	C234T
											14	[541]MISM01environment	C14T		63	[512]CAJDZI01clinical	A63G		234	[50]397_03058_Thermolabile_hemolysin	C234T
											14	[542]MISN01environment	C14T		63	[590]JNUE02clinical	A63G		234	[59]417_03321_Thermolabile_hemolysin	C234T
											14	[563]NIYP01environment	C14T		63	[596]JYJT01clinical	A63G		234	[60]539_02645_Thermolabile_hemolysin	C234T
											14	[589]NNFG01environment	C14-		63	[636]gi|1008715073|gb|LOHO01|clinical	A63G		234	[71]641_04584_Thermolabile_hemolysin	C234-
											14	[606]NNHM01environment	C14T		63	[640]LPVL01clinical	A63G		234	[73]498_02570_Thermolabile_hemolysin	C234T
											14	[608]NNHO01environment	C14T		63	[641]LPVN01clinical	A63G		234	[100]353_01560_Thermolabile_hemolysin	C234T
											14	[615]NNIG01environment	C14-		63	[646]LQCS01clinical	A63G		234	[101]410_03364_Thermolabile_hemolysin	C234T
											14	[617]NNIM01environment	C14-		63	[649]LRAI01clinical	A63G		234	[134]326_02433_Thermolabile_hemolysin	C234T
											14	[627]NNJM01environment	C14-		63	[652]LRFP01clinical	A63G		234	[212]425_04948_Thermolabile_hemolysin	C234-
											14	[658]NNMR01environment	C14-		63	[653]LRFR01clinical	A63G		235	[71]641_04584_Thermolabile_hemolysin	T235-
											14	[665]NNNI01environment	C14-		63	[656]LRSU01clinical	A63G		235	[212]425_04948_Thermolabile_hemolysin	T235-
											14	[670]NNOG01environment	C14-		63	[659]LRTC01clinical	A63G		236	[71]641_04584_Thermolabile_hemolysin	A236-
											14	[677]NNOW01environment	C14-		63	[665]LRTI01clinical	A63G		236	[212]425_04948_Thermolabile_hemolysin	A236-
											14	[678]NNOW01environment(2)	C14-		63	[712]MIVB01clinical	A63G		237	[71]641_04584_Thermolabile_hemolysin	C237-
											14	[712]PKQA01environment	C14T		63	[729]NIXZ01clinical	A63G		237	[212]425_04948_Thermolabile_hemolysin	C237-
											14	[733]SZQH01environment	C14T		63	[730]NJAP01clinical	A63G		238	[71]641_04584_Thermolabile_hemolysin	T238-
											15	[140]NNEJ01environment	A15-		63	[731]NJHI01clinical	A63G		238	[212]425_04948_Thermolabile_hemolysin	T238-
											15	[142]NNEQ01environment	A15-		63	[736]QPIY01clinical	A63G		239	[71]641_04584_Thermolabile_hemolysin	G239-
											15	[164]NNGY01environment	A15-		63	[776]VTGQ01clinical	A63G		239	[212]425_04948_Thermolabile_hemolysin	G239-
											15	[170]NNHF01environment	A15-		64	[90]AZJP01clinical	G64-		240	[71]641_04584_Thermolabile_hemolysin	G240-
											15	[188]NNIQ01environment	A15-		64	[451]AOPI01clinical	G64A		240	[212]425_04948_Thermolabile_hemolysin	G240-
											15	[243]NNNK01environment	A15-		64	[509]AZJPclinical	G64-		241	[71]641_04584_Thermolabile_hemolysin	T241-
											15	[248]NNNX01environment	A15-		64	[512]CAJDZI01clinical	G64A		241	[212]425_04948_Thermolabile_hemolysin	T241-
											15	[260]NNOR01environment	A15-		64	[590]JNUE02clinical	G64A		242	[71]641_04584_Thermolabile_hemolysin	G242-
											15	[262]NNOV01environment	A15-		64	[596]JYJT01clinical	G64A		242	[212]425_04948_Thermolabile_hemolysin	G242-
											15	[382]AWJV01environment	A15T		64	[636]gi|1008715073|gb|LOHO01|clinical	G64A		243	[71]641_04584_Thermolabile_hemolysin	G243-
											15	[383]AWJW01environment	A15T		64	[640]LPVL01clinical	G64A		243	[212]425_04948_Thermolabile_hemolysin	G243-
											15	[384]AWLL01environment	A15T		64	[641]LPVN01clinical	G64A		244	[71]641_04584_Thermolabile_hemolysin	A244-
											15	[389]AXNP01environment	A15T		64	[646]LQCS01clinical	G64A		244	[212]425_04948_Thermolabile_hemolysin	A244-
											15	[394]gi|594009215|dbj|BAVI01|	A15T		64	[649]LRAI01clinical	G64A		245	[71]641_04584_Thermolabile_hemolysin	G245-
											15	[396]gi|594009080|dbj|BAVK01|(2)	A15T		64	[652]LRFP01clinical	G64A		245	[212]425_04948_Thermolabile_hemolysin	G245-
											15	[401]JABCKZ01environment	A15-		64	[653]LRFR01clinical	G64A		246	[71]641_04584_Thermolabile_hemolysin	C246-
											15	[403]JABCLC01environment	A15-		64	[656]LRSU01clinical	G64A		246	[212]425_04948_Thermolabile_hemolysin	C246-
											15	[405]JABCLD01environment(2)	A15-		64	[659]LRTC01clinical	G64A		247	[71]641_04584_Thermolabile_hemolysin	T247-
											15	[413]JABCLT01environment	A15-		64	[665]LRTI01clinical	G64A		247	[212]425_04948_Thermolabile_hemolysin	T247-
											15	[416]JABCLX01environment	A15-		64	[712]MIVB01clinical	G64A		248	[71]641_04584_Thermolabile_hemolysin	C248-
											15	[418]JABCLY01environment(2)	A15-		64	[729]NIXZ01clinical	G64A		248	[212]425_04948_Thermolabile_hemolysin	C248-
											15	[432]JACVHG01environment	A15T		64	[730]NJAP01clinical	G64A		249	[71]641_04584_Thermolabile_hemolysin	C249-
											15	[436]JACVHM01environment	A15T		64	[731]NJHI01clinical	G64A		249	[212]425_04948_Thermolabile_hemolysin	C249-
											15	[439]JACVHQ01environment	A15T		64	[776]VTGQ01clinical	G64A		250	[71]641_04584_Thermolabile_hemolysin	G250-
											15	[440]JACVHR01environment	A15T		65	[90]AZJP01clinical	A65-		250	[212]425_04948_Thermolabile_hemolysin	G250-
											15	[442]JACVHU01environment	A15T		66	[90]AZJP01clinical	G66-		251	[71]641_04584_Thermolabile_hemolysin	T251-
											15	[444]JAFLNR01environment	A15T		66	[451]AOPI01clinical	G66C		251	[212]425_04948_Thermolabile_hemolysin	T251-
											15	[448]JAFLNY01environment	A15T		66	[509]AZJPclinical	G66A		252	[71]641_04584_Thermolabile_hemolysin	T252-
											15	[449]JAFLNZ01environment	A15T		66	[512]CAJDZI01clinical	G66C		252	[161]408_02508_Thermolabile_hemolysin	T252C
											15	[483]LFZF01environment	A15T		66	[590]JNUE02clinical	G66C		252	[212]425_04948_Thermolabile_hemolysin	T252-
											15	[486]LIRQ01environment	A15T		66	[596]JYJT01clinical	G66C		253	[71]641_04584_Thermolabile_hemolysin	T253-
											15	[487]LIRR01environment	A15T		66	[636]gi|1008715073|gb|LOHO01|clinical	G66C		253	[212]425_04948_Thermolabile_hemolysin	T253-
											15	[495]MBTR01environment	A15T		66	[640]LPVL01clinical	G66C		254	[71]641_04584_Thermolabile_hemolysin	C254-
											15	[506]MIQU01environment	A15T		66	[641]LPVN01clinical	G66C		254	[212]425_04948_Thermolabile_hemolysin	C254-
											15	[508]MIQW01environment	A15T		66	[646]LQCS01clinical	G66C		255	[71]641_04584_Thermolabile_hemolysin	A255-
											15	[515]MIRI01environment	A15T		66	[649]LRAI01clinical	G66C		255	[212]425_04948_Thermolabile_hemolysin	A255-
											15	[541]MISM01environment	A15T		66	[652]LRFP01clinical	G66C		256	[71]641_04584_Thermolabile_hemolysin	T256-
											15	[542]MISN01environment	A15T		66	[653]LRFR01clinical	G66C		256	[212]425_04948_Thermolabile_hemolysin	T256-
											15	[563]NIYP01environment	A15T		66	[656]LRSU01clinical	G66C		257	[71]641_04584_Thermolabile_hemolysin	T257-
											15	[589]NNFG01environment	A15-		66	[659]LRTC01clinical	G66C		257	[212]425_04948_Thermolabile_hemolysin	T257-
											15	[606]NNHM01environment	A15T		66	[665]LRTI01clinical	G66C		258	[71]641_04584_Thermolabile_hemolysin	T258-
											15	[608]NNHO01environment	A15T		66	[712]MIVB01clinical	G66C		258	[212]425_04948_Thermolabile_hemolysin	T258-
											15	[617]NNIM01environment	A15-		66	[729]NIXZ01clinical	G66C		259	[71]641_04584_Thermolabile_hemolysin	A259-
											15	[627]NNJM01environment	A15-		66	[730]NJAP01clinical	G66C		259	[212]425_04948_Thermolabile_hemolysin	A259-
											15	[658]NNMR01environment	A15-		66	[731]NJHI01clinical	G66C		260	[71]641_04584_Thermolabile_hemolysin	A260-
											15	[665]NNNI01environment	A15-		66	[776]VTGQ01clinical	G66C		260	[212]425_04948_Thermolabile_hemolysin	A260-
											15	[670]NNOG01environment	A15-		67	[90]AZJP01clinical	C67-		261	[71]641_04584_Thermolabile_hemolysin	A261-
											15	[677]NNOW01environment	A15-		67	[451]AOPI01clinical	C67A		261	[212]425_04948_Thermolabile_hemolysin	A261-
											15	[678]NNOW01environment(2)	A15-		67	[512]CAJDZI01clinical	C67A		262	[71]641_04584_Thermolabile_hemolysin	A262-
											15	[712]PKQA01environment	A15T		67	[590]JNUE02clinical	C67A		262	[212]425_04948_Thermolabile_hemolysin	A262-
											15	[733]SZQH01environment	A15T		67	[596]JYJT01clinical	C67A		263	[71]641_04584_Thermolabile_hemolysin	A263-
											16	[140]NNEJ01environment	A16-		67	[636]gi|1008715073|gb|LOHO01|clinical	C67A		263	[212]425_04948_Thermolabile_hemolysin	A263-
											16	[142]NNEQ01environment	A16-		67	[640]LPVL01clinical	C67A		264	[71]641_04584_Thermolabile_hemolysin	C264-
											16	[164]NNGY01environment	A16-		67	[641]LPVN01clinical	C67A		264	[212]425_04948_Thermolabile_hemolysin	C264-
											16	[170]NNHF01environment	A16-		67	[646]LQCS01clinical	C67A		265	[71]641_04584_Thermolabile_hemolysin	A265-
											16	[243]NNNK01environment	A16-		67	[649]LRAI01clinical	C67A		265	[212]425_04948_Thermolabile_hemolysin	A265-
											16	[248]NNNX01environment	A16-		67	[652]LRFP01clinical	C67A		266	[71]641_04584_Thermolabile_hemolysin	T266-
											16	[260]NNOR01environment	A16-		67	[653]LRFR01clinical	C67A		266	[212]425_04948_Thermolabile_hemolysin	T266-
											16	[262]NNOV01environment	A16-		67	[656]LRSU01clinical	C67A		267	[71]641_04584_Thermolabile_hemolysin	G267-
											16	[382]AWJV01environment	A16T		67	[659]LRTC01clinical	C67A		267	[212]425_04948_Thermolabile_hemolysin	G267-
											16	[383]AWJW01environment	A16T		67	[665]LRTI01clinical	C67A		268	[71]641_04584_Thermolabile_hemolysin	T268-
											16	[384]AWLL01environment	A16T		67	[712]MIVB01clinical	C67A		268	[212]425_04948_Thermolabile_hemolysin	T268-
											16	[389]AXNP01environment	A16T		67	[729]NIXZ01clinical	C67A		269	[71]641_04584_Thermolabile_hemolysin	T269-
											16	[394]gi|594009215|dbj|BAVI01|	A16T		67	[730]NJAP01clinical	C67A		269	[212]425_04948_Thermolabile_hemolysin	T269-
											16	[396]gi|594009080|dbj|BAVK01|(2)	A16T		67	[731]NJHI01clinical	C67A		270	[71]641_04584_Thermolabile_hemolysin	C270-
											16	[401]JABCKZ01environment	A16-		67	[776]VTGQ01clinical	C67A		270	[212]425_04948_Thermolabile_hemolysin	C270-
											16	[403]JABCLC01environment	A16-		68	[90]AZJP01clinical	C68-		271	[71]641_04584_Thermolabile_hemolysin	T271-
											16	[405]JABCLD01environment(2)	A16-		69	[90]AZJP01clinical	A69-		271	[212]425_04948_Thermolabile_hemolysin	T271-
											16	[413]JABCLT01environment	A16-		69	[109]CAJOAN01clinical	A69T		272	[71]641_04584_Thermolabile_hemolysin	A272-
											16	[416]JABCLX01environment	A16-		69	[699]MIUK01clinical	A69T		272	[212]425_04948_Thermolabile_hemolysin	A272-
											16	[418]JABCLY01environment(2)	A16-		70	[90]AZJP01clinical	A70-		273	[71]641_04584_Thermolabile_hemolysin	C273-
											16	[432]JACVHG01environment	A16T		71	[90]AZJP01clinical	C71-		273	[212]425_04948_Thermolabile_hemolysin	C273-
											16	[436]JACVHM01environment	A16T		71	[451]AOPI01clinical	C71A		274	[71]641_04584_Thermolabile_hemolysin	A274-
											16	[439]JACVHQ01environment	A16T		71	[509]AZJPclinical	C71A		274	[212]425_04948_Thermolabile_hemolysin	A274-
											16	[440]JACVHR01environment	A16T		71	[512]CAJDZI01clinical	C71A		275	[71]641_04584_Thermolabile_hemolysin	C275-
											16	[442]JACVHU01environment	A16T		71	[590]JNUE02clinical	C71A		275	[212]425_04948_Thermolabile_hemolysin	C275-
											16	[444]JAFLNR01environment	A16T		71	[596]JYJT01clinical	C71A		276	[54]383_01682_Thermolabile_hemolysin	C276A
											16	[448]JAFLNY01environment	A16T		71	[636]gi|1008715073|gb|LOHO01|clinical	C71A		276	[71]641_04584_Thermolabile_hemolysin	C276-
											16	[449]JAFLNZ01environment	A16T		71	[640]LPVL01clinical	C71A		276	[212]425_04948_Thermolabile_hemolysin	C276-
											16	[483]LFZF01environment	A16T		71	[641]LPVN01clinical	C71A		277	[71]641_04584_Thermolabile_hemolysin	A277-
											16	[486]LIRQ01environment	A16T		71	[646]LQCS01clinical	C71A		277	[212]425_04948_Thermolabile_hemolysin	A277-
											16	[487]LIRR01environment	A16T		71	[649]LRAI01clinical	C71A		278	[71]641_04584_Thermolabile_hemolysin	A278-
											16	[495]MBTR01environment	A16T		71	[652]LRFP01clinical	C71A		278	[212]425_04948_Thermolabile_hemolysin	A278-
											16	[506]MIQU01environment	A16T		71	[653]LRFR01clinical	C71A		279	[71]641_04584_Thermolabile_hemolysin	C279-
											16	[508]MIQW01environment	A16T		71	[656]LRSU01clinical	C71A		279	[212]425_04948_Thermolabile_hemolysin	C279-
											16	[515]MIRI01environment	A16T		71	[659]LRTC01clinical	C71A		280	[71]641_04584_Thermolabile_hemolysin	A280-
											16	[541]MISM01environment	A16T		71	[665]LRTI01clinical	C71A		280	[212]425_04948_Thermolabile_hemolysin	A280-
											16	[542]MISN01environment	A16T		71	[712]MIVB01clinical	C71A		281	[71]641_04584_Thermolabile_hemolysin	C281-
											16	[563]NIYP01environment	A16T		71	[729]NIXZ01clinical	C71A		281	[212]425_04948_Thermolabile_hemolysin	C281-
											16	[589]NNFG01environment	A16-		71	[730]NJAP01clinical	C71A		282	[71]641_04584_Thermolabile_hemolysin	G282-
											16	[606]NNHM01environment	A16T		71	[731]NJHI01clinical	C71A		282	[103]426_00435_Thermolabile_hemolysin	G282C
											16	[608]NNHO01environment	A16T		71	[776]VTGQ01clinical	C71A		282	[104]490_01151_Thermolabile_hemolysin	G282C
											16	[617]NNIM01environment	A16-		72	[90]AZJP01clinical	C72-		282	[105]491_00976_Thermolabile_hemolysin	G282C
											16	[627]NNJM01environment	A16-		72	[640]LPVL01clinical	C72T		282	[106]557_02056_Thermolabile_hemolysin	G282C
											16	[658]NNMR01environment	A16-		72	[736]QPIY01clinical	C72A		282	[107]606_00096_Thermolabile_hemolysin	G282C
											16	[665]NNNI01environment	A16-		73	[90]AZJP01clinical	T73-		282	[212]425_04948_Thermolabile_hemolysin	G282-
											16	[670]NNOG01environment	A16-		74	[90]AZJP01clinical	T74-		283	[71]641_04584_Thermolabile_hemolysin	T283-
											16	[677]NNOW01environment	A16-		74	[509]AZJPclinical	T74C		283	[212]425_04948_Thermolabile_hemolysin	T283-
											16	[678]NNOW01environment(2)	A16-		75	[90]AZJP01clinical	A75-		284	[71]641_04584_Thermolabile_hemolysin	C284-
											16	[712]PKQA01environment	A16T		75	[451]AOPI01clinical	A75C		284	[212]425_04948_Thermolabile_hemolysin	C284-
											16	[733]SZQH01environment	A16T		75	[512]CAJDZI01clinical	A75C		285	[71]641_04584_Thermolabile_hemolysin	G285-
											17	[140]NNEJ01environment	T17-		75	[590]JNUE02clinical	A75C		285	[212]425_04948_Thermolabile_hemolysin	G285-
											17	[142]NNEQ01environment	T17-		75	[596]JYJT01clinical	A75C		286	[71]641_04584_Thermolabile_hemolysin	C286-
											17	[164]NNGY01environment	T17-		75	[636]gi|1008715073|gb|LOHO01|clinical	A75C		286	[212]425_04948_Thermolabile_hemolysin	C286-
											17	[243]NNNK01environment	T17-		75	[640]LPVL01clinical	A75C		287	[71]641_04584_Thermolabile_hemolysin	A287-
											17	[248]NNNX01environment	T17-		75	[641]LPVN01clinical	A75C		287	[212]425_04948_Thermolabile_hemolysin	A287-
											17	[260]NNOR01environment	T17-		75	[646]LQCS01clinical	A75C		288	[71]641_04584_Thermolabile_hemolysin	A288-
											17	[262]NNOV01environment	T17-		75	[649]LRAI01clinical	A75C		288	[212]425_04948_Thermolabile_hemolysin	A288-
											17	[382]AWJV01environment	T17C		75	[652]LRFP01clinical	A75C		289	[71]641_04584_Thermolabile_hemolysin	A289-
											17	[383]AWJW01environment	T17C		75	[653]LRFR01clinical	A75C		289	[212]425_04948_Thermolabile_hemolysin	A289-
											17	[384]AWLL01environment	T17C		75	[656]LRSU01clinical	A75C		290	[71]641_04584_Thermolabile_hemolysin	A290-
											17	[389]AXNP01environment	T17C		75	[659]LRTC01clinical	A75C		290	[212]425_04948_Thermolabile_hemolysin	A290-
											17	[394]gi|594009215|dbj|BAVI01|	T17C		75	[665]LRTI01clinical	A75C		291	[71]641_04584_Thermolabile_hemolysin	C291-
											17	[396]gi|594009080|dbj|BAVK01|(2)	T17C		75	[712]MIVB01clinical	A75C		291	[212]425_04948_Thermolabile_hemolysin	C291-
											17	[401]JABCKZ01environment	T17-		75	[729]NIXZ01clinical	A75C		292	[71]641_04584_Thermolabile_hemolysin	G292-
											17	[403]JABCLC01environment	T17-		75	[730]NJAP01clinical	A75C		292	[212]425_04948_Thermolabile_hemolysin	G292-
											17	[405]JABCLD01environment(2)	T17-		75	[731]NJHI01clinical	A75C		293	[71]641_04584_Thermolabile_hemolysin	T293-
											17	[413]JABCLT01environment	T17-		75	[776]VTGQ01clinical	A75C		293	[212]425_04948_Thermolabile_hemolysin	T293-
											17	[416]JABCLX01environment	T17-		76	[90]AZJP01clinical	T76-		294	[71]641_04584_Thermolabile_hemolysin	T294-
											17	[418]JABCLY01environment(2)	T17-		76	[509]AZJPclinical	T76-		294	[212]425_04948_Thermolabile_hemolysin	T294-
											17	[432]JACVHG01environment	T17C		76	[744]QRSH01clinical	T76A		295	[71]641_04584_Thermolabile_hemolysin	A295-
											17	[436]JACVHM01environment	T17C		77	[90]AZJP01clinical	C77-		295	[212]425_04948_Thermolabile_hemolysin	A295-
											17	[439]JACVHQ01environment	T17C		77	[509]AZJPclinical	C77-		296	[71]641_04584_Thermolabile_hemolysin	T296-
											17	[440]JACVHR01environment	T17C		78	[90]AZJP01clinical	A78-		296	[212]425_04948_Thermolabile_hemolysin	T296-
											17	[442]JACVHU01environment	T17C		78	[347]NNCI01clinical	A78G		297	[71]641_04584_Thermolabile_hemolysin	C297-
											17	[444]JAFLNR01environment	T17C		78	[509]AZJPclinical	A78-		297	[212]425_04948_Thermolabile_hemolysin	C297-
											17	[448]JAFLNY01environment	T17C		79	[90]AZJP01clinical	C79-		298	[71]641_04584_Thermolabile_hemolysin	C298-
											17	[449]JAFLNZ01environment	T17C		79	[451]AOPI01clinical	C79G		298	[212]425_04948_Thermolabile_hemolysin	C298-
											17	[483]LFZF01environment	T17C		79	[509]AZJPclinical	C79-		299	[53]650_02934_Thermolabile_hemolysin	G299A
											17	[486]LIRQ01environment	T17C		79	[512]CAJDZI01clinical	C79G		299	[71]641_04584_Thermolabile_hemolysin	G299-
											17	[487]LIRR01environment	T17C		79	[532]CAJOAH01clinical	C79T		299	[212]425_04948_Thermolabile_hemolysin	G299-
											17	[495]MBTR01environment	T17C		79	[590]JNUE02clinical	C79G		300	[38]419_02744_Thermolabile_hemolysin	T300C
											17	[506]MIQU01environment	T17C		79	[596]JYJT01clinical	C79G		300	[39]420_03014_Thermolabile_hemolysin	T300C
											17	[508]MIQW01environment	T17C		79	[636]gi|1008715073|gb|LOHO01|clinical	C79G		300	[40]427_02939_Thermolabile_hemolysin	T300C
											17	[515]MIRI01environment	T17C		79	[640]LPVL01clinical	C79G		300	[41]598_00897_Thermolabile_hemolysin	T300C
											17	[541]MISM01environment	T17C		79	[641]LPVN01clinical	C79G		300	[43]613_00552_Thermolabile_hemolysin	T300C
											17	[542]MISN01environment	T17C		79	[646]LQCS01clinical	C79G		300	[71]641_04584_Thermolabile_hemolysin	T300-
											17	[563]NIYP01environment	T17C		79	[649]LRAI01clinical	C79G		300	[131]558_02771_Thermolabile_hemolysin	T300C
											17	[589]NNFG01environment	T17-		79	[652]LRFP01clinical	C79G		300	[212]425_04948_Thermolabile_hemolysin	T300-
											17	[606]NNHM01environment	T17C		79	[653]LRFR01clinical	C79G		301	[71]641_04584_Thermolabile_hemolysin	C301-
											17	[608]NNHO01environment	T17C		79	[656]LRSU01clinical	C79G		301	[212]425_04948_Thermolabile_hemolysin	C301-
											17	[617]NNIM01environment	T17-		79	[659]LRTC01clinical	C79G		302	[71]641_04584_Thermolabile_hemolysin	A302-
											17	[627]NNJM01environment	T17-		79	[665]LRTI01clinical	C79G		302	[212]425_04948_Thermolabile_hemolysin	A302-
											17	[658]NNMR01environment	T17-		79	[712]MIVB01clinical	C79G		303	[71]641_04584_Thermolabile_hemolysin	G303-
											17	[665]NNNI01environment	T17-		79	[729]NIXZ01clinical	C79G		303	[212]425_04948_Thermolabile_hemolysin	G303-
											17	[670]NNOG01environment	T17-		79	[730]NJAP01clinical	C79G		304	[71]641_04584_Thermolabile_hemolysin	C304-
											17	[677]NNOW01environment	T17-		79	[731]NJHI01clinical	C79G		304	[212]425_04948_Thermolabile_hemolysin	C304-
											17	[678]NNOW01environment(2)	T17-		79	[776]VTGQ01clinical	C79G		305	[71]641_04584_Thermolabile_hemolysin	G305-
											17	[712]PKQA01environment	T17C		80	[90]AZJP01clinical	C80-		305	[212]425_04948_Thermolabile_hemolysin	G305-
											17	[733]SZQH01environment	T17C		80	[509]AZJPclinical	C80-		306	[71]641_04584_Thermolabile_hemolysin	T306-
											18	[140]NNEJ01environment	C18-		81	[90]AZJP01clinical	A81-		306	[212]425_04948_Thermolabile_hemolysin	T306-
											18	[142]NNEQ01environment	C18-		81	[509]AZJPclinical	A81-		307	[71]641_04584_Thermolabile_hemolysin	T307-
											18	[164]NNGY01environment	C18-		82	[90]AZJP01clinical	G82-		307	[212]425_04948_Thermolabile_hemolysin	T307-
											18	[243]NNNK01environment	C18-		82	[451]AOPI01clinical	G82C		308	[71]641_04584_Thermolabile_hemolysin	G308-
											18	[248]NNNX01environment	C18-		82	[509]AZJPclinical	G82-		308	[212]425_04948_Thermolabile_hemolysin	G308-
											18	[260]NNOR01environment	C18-		82	[512]CAJDZI01clinical	G82C		309	[71]641_04584_Thermolabile_hemolysin	T309-
											18	[382]AWJV01environment	C18T		82	[590]JNUE02clinical	G82C		309	[212]425_04948_Thermolabile_hemolysin	T309-
											18	[389]AXNP01environment	C18T		82	[596]JYJT01clinical	G82C		310	[71]641_04584_Thermolabile_hemolysin	G310-
											18	[396]gi|594009080|dbj|BAVK01|(2)	C18T		82	[636]gi|1008715073|gb|LOHO01|clinical	G82C		310	[212]425_04948_Thermolabile_hemolysin	G310-
											18	[401]JABCKZ01environment	C18-		82	[640]LPVL01clinical	G82C		311	[71]641_04584_Thermolabile_hemolysin	A311-
											18	[403]JABCLC01environment	C18-		82	[641]LPVN01clinical	G82C		311	[212]425_04948_Thermolabile_hemolysin	A311-
											18	[405]JABCLD01environment(2)	C18-		82	[646]LQCS01clinical	G82C		312	[71]641_04584_Thermolabile_hemolysin	A312-
											18	[413]JABCLT01environment	C18-		82	[649]LRAI01clinical	G82C		312	[212]425_04948_Thermolabile_hemolysin	A312-
											18	[416]JABCLX01environment	C18-		82	[652]LRFP01clinical	G82C		313	[71]641_04584_Thermolabile_hemolysin	G313-
											18	[418]JABCLY01environment(2)	C18-		82	[653]LRFR01clinical	G82C		313	[212]425_04948_Thermolabile_hemolysin	G313-
											18	[442]JACVHU01environment	C18T		82	[656]LRSU01clinical	G82C		314	[51]526_00715_Thermolabile_hemolysin	C314A
											18	[495]MBTR01environment	C18T		82	[659]LRTC01clinical	G82C		314	[52]400_01188_Thermolabile_hemolysin	C314A
											18	[506]MIQU01environment	C18T		82	[665]LRTI01clinical	G82C		314	[71]641_04584_Thermolabile_hemolysin	C314-
											18	[515]MIRI01environment	C18T		82	[712]MIVB01clinical	G82C		314	[212]425_04948_Thermolabile_hemolysin	C314-
											18	[589]NNFG01environment	C18-		82	[729]NIXZ01clinical	G82C		315	[7]335_00939_Thermolabile_hemolysin	A315C
											18	[606]NNHM01environment	C18T		82	[730]NJAP01clinical	G82C		315	[8]338_00097_Thermolabile_hemolysin	A315C
											18	[608]NNHO01environment	C18T		82	[731]NJHI01clinical	G82C		315	[9]405_03100_Thermolabile_hemolysin	A315C
											18	[627]NNJM01environment	C18-		82	[776]VTGQ01clinical	G82C		315	[10]406_00097_Thermolabile_hemolysin	A315C
											18	[658]NNMR01environment	C18-		83	[90]AZJP01clinical	A83-		315	[11]446_01291_Thermolabile_hemolysin	A315C
											18	[665]NNNI01environment	C18-		83	[451]AOPI01clinical	A83C		315	[23]431_00953_Thermolabile_hemolysin	A315C
											18	[670]NNOG01environment	C18-		83	[509]AZJPclinical	A83-		315	[24]432_03421_Thermolabile_hemolysin	A315C
											18	[677]NNOW01environment	C18-		83	[512]CAJDZI01clinical	A83C		315	[25]385_00954_Thermolabile_hemolysin	A315C
											18	[678]NNOW01environment(2)	C18-		83	[590]JNUE02clinical	A83C		315	[31]324_00733_Thermolabile_hemolysin	A315C
											18	[712]PKQA01environment	C18T		83	[596]JYJT01clinical	A83C		315	[32]380_03224_Thermolabile_hemolysin	A315C
											19	[140]NNEJ01environment	A19-		83	[636]gi|1008715073|gb|LOHO01|clinical	A83C		315	[35]508_00082_Thermolabile_hemolysin	A315C
											19	[164]NNGY01environment	A19-		83	[640]LPVL01clinical	A83C		315	[36]509_00082_Thermolabile_hemolysin	A315C
											19	[243]NNNK01environment	A19-		83	[641]LPVN01clinical	A83C		315	[37]511_01399_Thermolabile_hemolysin	A315C
											19	[248]NNNX01environment	A19-		83	[646]LQCS01clinical	A83C		315	[38]419_02744_Thermolabile_hemolysin	A315C
											19	[260]NNOR01environment	A19-		83	[649]LRAI01clinical	A83C		315	[39]420_03014_Thermolabile_hemolysin	A315C
											19	[401]JABCKZ01environment	A19-		83	[652]LRFP01clinical	A83C		315	[40]427_02939_Thermolabile_hemolysin	A315C
											19	[403]JABCLC01environment	A19-		83	[653]LRFR01clinical	A83C		315	[41]598_00897_Thermolabile_hemolysin	A315C
											19	[405]JABCLD01environment(2)	A19-		83	[656]LRSU01clinical	A83C		315	[42]527_02685_Thermolabile_hemolysin	A315C
											19	[413]JABCLT01environment	A19-		83	[659]LRTC01clinical	A83C		315	[43]613_00552_Thermolabile_hemolysin	A315C
											19	[416]JABCLX01environment	A19-		83	[665]LRTI01clinical	A83C		315	[49]468_03281_Thermolabile_hemolysin	A315C
											19	[418]JABCLY01environment(2)	A19-		83	[712]MIVB01clinical	A83C		315	[50]397_03058_Thermolabile_hemolysin	A315C
											19	[589]NNFG01environment	A19-		83	[729]NIXZ01clinical	A83C		315	[53]650_02934_Thermolabile_hemolysin	A315C
											19	[627]NNJM01environment	A19-		83	[730]NJAP01clinical	A83C		315	[71]641_04584_Thermolabile_hemolysin	A315-
											19	[658]NNMR01environment	A19-		83	[731]NJHI01clinical	A83C		315	[72]493_02391_Thermolabile_hemolysin	A315C
											19	[670]NNOG01environment	A19-		83	[776]VTGQ01clinical	A83C		315	[73]498_02570_Thermolabile_hemolysin	A315C
											19	[677]NNOW01environment	A19-		84	[90]AZJP01clinical	A84-		315	[75]579_02063_Thermolabile_hemolysin	A315C
											19	[678]NNOW01environment(2)	A19-		84	[509]AZJPclinical	A84-		315	[86]399_03550_Thermolabile_hemolysin	A315C
											20	[164]NNGY01environment	C20-		85	[90]AZJP01clinical	A85-		315	[87]533_02847_Thermolabile_hemolysin	A315C
											20	[243]NNNK01environment	C20-		85	[451]AOPI01clinical	A85G		315	[100]353_01560_Thermolabile_hemolysin	A315C
											20	[260]NNOR01environment	C20-		85	[509]AZJPclinical	A85-		315	[101]410_03364_Thermolabile_hemolysin	A315C
											20	[382]AWJV01environment	C20G		85	[512]CAJDZI01clinical	A85G		315	[103]426_00435_Thermolabile_hemolysin	A315C
											20	[383]AWJW01environment	C20A		85	[590]JNUE02clinical	A85G		315	[104]490_01151_Thermolabile_hemolysin	A315C
											20	[384]AWLL01environment	C20A		85	[596]JYJT01clinical	A85G		315	[105]491_00976_Thermolabile_hemolysin	A315C
											20	[389]AXNP01environment	C20G		85	[636]gi|1008715073|gb|LOHO01|clinical	A85G		315	[106]557_02056_Thermolabile_hemolysin	A315C
											20	[394]gi|594009215|dbj|BAVI01|	C20A		85	[640]LPVL01clinical	A85G		315	[107]606_00096_Thermolabile_hemolysin	A315C
											20	[396]gi|594009080|dbj|BAVK01|(2)	C20G		85	[641]LPVN01clinical	A85G		315	[109]320_01310_Thermolabile_hemolysin	A315C
											20	[401]JABCKZ01environment	C20-		85	[646]LQCS01clinical	A85G		315	[124]592_01410_Thermolabile_hemolysin	A315C
											20	[403]JABCLC01environment	C20-		85	[649]LRAI01clinical	A85G		315	[131]558_02771_Thermolabile_hemolysin	A315C
											20	[405]JABCLD01environment(2)	C20-		85	[652]LRFP01clinical	A85G		315	[134]326_02433_Thermolabile_hemolysin	A315C
											20	[413]JABCLT01environment	C20-		85	[653]LRFR01clinical	A85G		315	[135]626_00681_Thermolabile_hemolysin	A315C
											20	[418]JABCLY01environment(2)	C20-		85	[656]LRSU01clinical	A85G		315	[136]561_03675_Thermolabile_hemolysin	A315C
											20	[432]JACVHG01environment	C20A		85	[659]LRTC01clinical	A85G		315	[141]364_00096_Thermolabile_hemolysin	A315C
											20	[436]JACVHM01environment	C20A		85	[665]LRTI01clinical	A85G		315	[151]418_00418_Thermolabile_hemolysin	A315C
											20	[439]JACVHQ01environment	C20A		85	[712]MIVB01clinical	A85G		315	[152]459_02990_Thermolabile_hemolysin	A315C
											20	[440]JACVHR01environment	C20A		85	[729]NIXZ01clinical	A85G		315	[153]391_01783_Thermolabile_hemolysin	A315C
											20	[442]JACVHU01environment	C20G		85	[730]NJAP01clinical	A85G		315	[179]574_01895_Thermolabile_hemolysin	A315C
											20	[444]JAFLNR01environment	C20A		85	[731]NJHI01clinical	A85G		315	[182]362_01544_Thermolabile_hemolysin	A315C
											20	[448]JAFLNY01environment	C20A		85	[776]VTGQ01clinical	A85G		315	[185]302_00987_Thermolabile_hemolysin	A315C
											20	[449]JAFLNZ01environment	C20A		86	[90]AZJP01clinical	T86-		315	[186]325_00083_Thermolabile_hemolysin	A315C
											20	[483]LFZF01environment	C20A		86	[451]AOPI01clinical	T86A		315	[187]352_00094_Thermolabile_hemolysin	A315C
											20	[486]LIRQ01environment	C20A		86	[509]AZJPclinical	T86-		315	[209]409_02637_Thermolabile_hemolysin	A315C
											20	[487]LIRR01environment	C20A		86	[512]CAJDZI01clinical	T86A		315	[212]425_04948_Thermolabile_hemolysin	A315-
											20	[495]MBTR01environment	C20G		86	[590]JNUE02clinical	T86A		316	[71]641_04584_Thermolabile_hemolysin	A316-
											20	[506]MIQU01environment	C20G		86	[596]JYJT01clinical	T86A		316	[212]425_04948_Thermolabile_hemolysin	A316-
											20	[508]MIQW01environment	C20A		86	[636]gi|1008715073|gb|LOHO01|clinical	T86A		317	[71]641_04584_Thermolabile_hemolysin	C317-
											20	[515]MIRI01environment	C20G		86	[640]LPVL01clinical	T86A		317	[212]425_04948_Thermolabile_hemolysin	C317-
											20	[541]MISM01environment	C20A		86	[641]LPVN01clinical	T86A		318	[71]641_04584_Thermolabile_hemolysin	A318-
											20	[542]MISN01environment	C20A		86	[646]LQCS01clinical	T86A		318	[212]425_04948_Thermolabile_hemolysin	A318-
											20	[563]NIYP01environment	C20A		86	[649]LRAI01clinical	T86A		319	[69]460_02161_Thermolabile_hemolysin	T319C
											20	[606]NNHM01environment	C20G		86	[652]LRFP01clinical	T86A		319	[70]470_01815_Thermolabile_hemolysin	T319C
											20	[608]NNHO01environment	C20G		86	[653]LRFR01clinical	T86A		319	[71]641_04584_Thermolabile_hemolysin	T319-
											20	[627]NNJM01environment	C20-		86	[656]LRSU01clinical	T86A		319	[212]425_04948_Thermolabile_hemolysin	T319-
											20	[658]NNMR01environment	C20-		86	[659]LRTC01clinical	T86A		320	[71]641_04584_Thermolabile_hemolysin	T320-
											20	[670]NNOG01environment	C20-		86	[665]LRTI01clinical	T86A		320	[212]425_04948_Thermolabile_hemolysin	T320-
											20	[677]NNOW01environment	C20-		86	[712]MIVB01clinical	T86A		321	[71]641_04584_Thermolabile_hemolysin	A321-
											20	[678]NNOW01environment(2)	C20-		86	[729]NIXZ01clinical	T86A		321	[212]425_04948_Thermolabile_hemolysin	A321-
											20	[712]PKQA01environment	C20G		86	[730]NJAP01clinical	T86A		322	[71]641_04584_Thermolabile_hemolysin	G322-
											20	[733]SZQH01environment	C20A		86	[731]NJHI01clinical	T86A		322	[212]425_04948_Thermolabile_hemolysin	G322-
											21	[164]NNGY01environment	A21-		86	[776]VTGQ01clinical	T86A		323	[71]641_04584_Thermolabile_hemolysin	A323-
											21	[243]NNNK01environment	A21-		87	[90]AZJP01clinical	G87-		323	[212]425_04948_Thermolabile_hemolysin	A323-
											21	[260]NNOR01environment	A21-		87	[451]AOPI01clinical	G87C		324	[71]641_04584_Thermolabile_hemolysin	T324-
											21	[382]AWJV01environment	A21C		87	[509]AZJPclinical	G87-		324	[212]425_04948_Thermolabile_hemolysin	T324-
											21	[383]AWJW01environment	A21C		87	[512]CAJDZI01clinical	G87C		325	[71]641_04584_Thermolabile_hemolysin	T325-
											21	[384]AWLL01environment	A21C		87	[590]JNUE02clinical	G87C		325	[212]425_04948_Thermolabile_hemolysin	T325-
											21	[389]AXNP01environment	A21C		87	[596]JYJT01clinical	G87C		326	[71]641_04584_Thermolabile_hemolysin	T326-
											21	[394]gi|594009215|dbj|BAVI01|	A21C		87	[636]gi|1008715073|gb|LOHO01|clinical	G87C		326	[212]425_04948_Thermolabile_hemolysin	T326-
											21	[396]gi|594009080|dbj|BAVK01|(2)	A21C		87	[640]LPVL01clinical	G87C		327	[61]411_00082_Thermolabile_hemolysin	G327A
											21	[401]JABCKZ01environment	A21-		87	[641]LPVN01clinical	G87C		327	[62]390_00082_Thermolabile_hemolysin	G327A
											21	[403]JABCLC01environment	A21-		87	[646]LQCS01clinical	G87C		327	[71]641_04584_Thermolabile_hemolysin	G327-
											21	[405]JABCLD01environment(2)	A21-		87	[649]LRAI01clinical	G87C		327	[192]551_00552_Thermolabile_hemolysin	G327A
											21	[413]JABCLT01environment	A21-		87	[652]LRFP01clinical	G87C		327	[199]415_01096_Thermolabile_hemolysin	G327A
											21	[418]JABCLY01environment(2)	A21-		87	[653]LRFR01clinical	G87C		327	[200]348_04262_Thermolabile_hemolysin	G327A
											21	[432]JACVHG01environment	A21C		87	[656]LRSU01clinical	G87C		327	[212]425_04948_Thermolabile_hemolysin	G327-
											21	[436]JACVHM01environment	A21C		87	[659]LRTC01clinical	G87C		328	[71]641_04584_Thermolabile_hemolysin	G328-
											21	[439]JACVHQ01environment	A21C		87	[665]LRTI01clinical	G87C		328	[212]425_04948_Thermolabile_hemolysin	G328-
											21	[440]JACVHR01environment	A21C		87	[669]MISQ01clinical	G87A		329	[71]641_04584_Thermolabile_hemolysin	C329-
											21	[442]JACVHU01environment	A21C		87	[712]MIVB01clinical	G87C		329	[212]425_04948_Thermolabile_hemolysin	C329-
											21	[444]JAFLNR01environment	A21C		87	[729]NIXZ01clinical	G87C		330	[71]641_04584_Thermolabile_hemolysin	G330-
											21	[448]JAFLNY01environment	A21C		87	[730]NJAP01clinical	G87C		330	[212]425_04948_Thermolabile_hemolysin	G330-
											21	[449]JAFLNZ01environment	A21C		87	[731]NJHI01clinical	G87C		331	[71]641_04584_Thermolabile_hemolysin	A331-
											21	[483]LFZF01environment	A21C		87	[776]VTGQ01clinical	G87C		331	[212]425_04948_Thermolabile_hemolysin	A331-
											21	[486]LIRQ01environment	A21C		88	[90]AZJP01clinical	G88-		332	[71]641_04584_Thermolabile_hemolysin	A332-
											21	[487]LIRR01environment	A21C		88	[509]AZJPclinical	G88-		332	[212]425_04948_Thermolabile_hemolysin	A332-
											21	[495]MBTR01environment	A21C		89	[90]AZJP01clinical	T89-		333	[71]641_04584_Thermolabile_hemolysin	C333-
											21	[506]MIQU01environment	A21C		89	[451]AOPI01clinical	T89C		333	[212]425_04948_Thermolabile_hemolysin	C333-
											21	[508]MIQW01environment	A21C		89	[509]AZJPclinical	T89-		334	[14]514_04294_Thermolabile_hemolysin	G334A
											21	[515]MIRI01environment	A21C		89	[512]CAJDZI01clinical	T89C		334	[15]372_01709_Thermolabile_hemolysin	G334A
											21	[541]MISM01environment	A21C		89	[590]JNUE02clinical	T89C		334	[71]641_04584_Thermolabile_hemolysin	G334-
											21	[542]MISN01environment	A21C		89	[596]JYJT01clinical	T89C		334	[212]425_04948_Thermolabile_hemolysin	G334-
											21	[563]NIYP01environment	A21C		89	[636]gi|1008715073|gb|LOHO01|clinical	T89C		335	[71]641_04584_Thermolabile_hemolysin	A335-
											21	[606]NNHM01environment	A21C		89	[640]LPVL01clinical	T89C		335	[212]425_04948_Thermolabile_hemolysin	A335-
											21	[608]NNHO01environment	A21C		89	[641]LPVN01clinical	T89C		336	[71]641_04584_Thermolabile_hemolysin	G336-
											21	[627]NNJM01environment	A21-		89	[646]LQCS01clinical	T89C		336	[110]442_00905_Thermolabile_hemolysin	G336A
											21	[658]NNMR01environment	A21-		89	[649]LRAI01clinical	T89C		336	[212]425_04948_Thermolabile_hemolysin	G336-
											21	[670]NNOG01environment	A21-		89	[652]LRFP01clinical	T89C		337	[71]641_04584_Thermolabile_hemolysin	A337-
											21	[677]NNOW01environment	A21-		89	[653]LRFR01clinical	T89C		337	[212]425_04948_Thermolabile_hemolysin	A337-
											21	[678]NNOW01environment(2)	A21-		89	[656]LRSU01clinical	T89C		338	[71]641_04584_Thermolabile_hemolysin	A338-
											21	[712]PKQA01environment	A21C		89	[659]LRTC01clinical	T89C		338	[212]425_04948_Thermolabile_hemolysin	A338-
											21	[733]SZQH01environment	A21C		89	[665]LRTI01clinical	T89C		339	[71]641_04584_Thermolabile_hemolysin	C339-
											22	[164]NNGY01environment	C22-		89	[712]MIVB01clinical	T89C		339	[212]425_04948_Thermolabile_hemolysin	C339-
											22	[243]NNNK01environment	C22-		89	[729]NIXZ01clinical	T89C		340	[71]641_04584_Thermolabile_hemolysin	G340-
											22	[382]AWJV01environment	C22A		89	[730]NJAP01clinical	T89C		340	[212]425_04948_Thermolabile_hemolysin	G340-
											22	[383]AWJW01environment	C22A		89	[731]NJHI01clinical	T89C		341	[71]641_04584_Thermolabile_hemolysin	C341-
											22	[384]AWLL01environment	C22A		89	[776]VTGQ01clinical	T89C		341	[212]425_04948_Thermolabile_hemolysin	C341-
											22	[389]AXNP01environment	C22A		90	[90]AZJP01clinical	T90-		342	[71]641_04584_Thermolabile_hemolysin	A342-
											22	[394]gi|594009215|dbj|BAVI01|	C22A		90	[509]AZJPclinical	T90-		342	[156]524_00082_Thermolabile_hemolysin	A342G
											22	[396]gi|594009080|dbj|BAVK01|(2)	C22A		90	[640]LPVL01clinical	T90C		342	[212]425_04948_Thermolabile_hemolysin	A342-
											22	[401]JABCKZ01environment	C22-		91	[90]AZJP01clinical	T91-		343	[71]641_04584_Thermolabile_hemolysin	G343-
											22	[403]JABCLC01environment	C22-		91	[451]AOPI01clinical	T91G		343	[212]425_04948_Thermolabile_hemolysin	G343-
											22	[405]JABCLD01environment(2)	C22-		91	[509]AZJPclinical	T91-		344	[71]641_04584_Thermolabile_hemolysin	A344-
											22	[413]JABCLT01environment	C22-		91	[512]CAJDZI01clinical	T91G		344	[212]425_04948_Thermolabile_hemolysin	A344-
											22	[418]JABCLY01environment(2)	C22-		91	[590]JNUE02clinical	T91G		345	[2]528_02826_Thermolabile_hemolysin	C345T
											22	[432]JACVHG01environment	C22A		91	[596]JYJT01clinical	T91G		345	[3]384_00080_Thermolabile_hemolysin	C345T
											22	[436]JACVHM01environment	C22A		91	[636]gi|1008715073|gb|LOHO01|clinical	T91G		345	[71]641_04584_Thermolabile_hemolysin	C345-
											22	[439]JACVHQ01environment	C22A		91	[640]LPVL01clinical	T91G		345	[212]425_04948_Thermolabile_hemolysin	C345-
											22	[440]JACVHR01environment	C22A		91	[641]LPVN01clinical	T91G		346	[71]641_04584_Thermolabile_hemolysin	A346-
											22	[442]JACVHU01environment	C22A		91	[646]LQCS01clinical	T91G		346	[212]425_04948_Thermolabile_hemolysin	A346-
											22	[444]JAFLNR01environment	C22A		91	[649]LRAI01clinical	T91G		347	[71]641_04584_Thermolabile_hemolysin	T347-
											22	[448]JAFLNY01environment	C22A		91	[652]LRFP01clinical	T91G		347	[212]425_04948_Thermolabile_hemolysin	T347-
											22	[449]JAFLNZ01environment	C22A		91	[653]LRFR01clinical	T91G		348	[71]641_04584_Thermolabile_hemolysin	T348-
											22	[483]LFZF01environment	C22A		91	[656]LRSU01clinical	T91G		348	[212]425_04948_Thermolabile_hemolysin	T348-
											22	[486]LIRQ01environment	C22A		91	[659]LRTC01clinical	T91G		349	[71]641_04584_Thermolabile_hemolysin	A349-
											22	[487]LIRR01environment	C22A		91	[665]LRTI01clinical	T91G		349	[212]425_04948_Thermolabile_hemolysin	A349-
											22	[495]MBTR01environment	C22A		91	[712]MIVB01clinical	T91G		350	[56]367_00083_Thermolabile_hemolysin	C350T
											22	[506]MIQU01environment	C22A		91	[729]NIXZ01clinical	T91G		350	[71]641_04584_Thermolabile_hemolysin	C350-
											22	[508]MIQW01environment	C22A		91	[730]NJAP01clinical	T91G		350	[212]425_04948_Thermolabile_hemolysin	C350-
											22	[515]MIRI01environment	C22A		91	[731]NJHI01clinical	T91G		351	[71]641_04584_Thermolabile_hemolysin	G351-
											22	[541]MISM01environment	C22A		91	[776]VTGQ01clinical	T91G		351	[212]425_04948_Thermolabile_hemolysin	G351-
											22	[542]MISN01environment	C22A		92	[90]AZJP01clinical	C92-		352	[71]641_04584_Thermolabile_hemolysin	T352-
											22	[563]NIYP01environment	C22A		92	[509]AZJPclinical	C92-		352	[212]425_04948_Thermolabile_hemolysin	T352-
											22	[606]NNHM01environment	C22A		93	[90]AZJP01clinical	A93-		353	[71]641_04584_Thermolabile_hemolysin	T353-
											22	[608]NNHO01environment	C22A		93	[736]QPIY01clinical	A93T		353	[212]425_04948_Thermolabile_hemolysin	T353-
											22	[658]NNMR01environment	C22-		94	[90]AZJP01clinical	G94-		354	[71]641_04584_Thermolabile_hemolysin	C354-
											22	[670]NNOG01environment	C22-		94	[451]AOPI01clinical	G94-		354	[212]425_04948_Thermolabile_hemolysin	C354-
											22	[677]NNOW01environment	C22-		94	[512]CAJDZI01clinical	G94-		355	[71]641_04584_Thermolabile_hemolysin	T355-
											22	[678]NNOW01environment(2)	C22-		94	[590]JNUE02clinical	G94-		355	[212]425_04948_Thermolabile_hemolysin	T355-
											22	[712]PKQA01environment	C22A		94	[596]JYJT01clinical	G94-		356	[71]641_04584_Thermolabile_hemolysin	T356-
											22	[733]SZQH01environment	C22A		94	[636]gi|1008715073|gb|LOHO01|clinical	G94-		356	[212]425_04948_Thermolabile_hemolysin	T356-
											23	[164]NNGY01environment	T23-		94	[640]LPVL01clinical	G94-		357	[71]641_04584_Thermolabile_hemolysin	C357-
											23	[243]NNNK01environment	T23-		94	[641]LPVN01clinical	G94-		357	[212]425_04948_Thermolabile_hemolysin	C357-
											23	[401]JABCKZ01environment	T23-		94	[646]LQCS01clinical	G94-		358	[71]641_04584_Thermolabile_hemolysin	G358-
											23	[403]JABCLC01environment	T23-		94	[649]LRAI01clinical	G94-		358	[212]425_04948_Thermolabile_hemolysin	G358-
											23	[405]JABCLD01environment(2)	T23-		94	[652]LRFP01clinical	G94-		359	[71]641_04584_Thermolabile_hemolysin	C359-
											23	[413]JABCLT01environment	T23-		94	[653]LRFR01clinical	G94-		359	[212]425_04948_Thermolabile_hemolysin	C359-
											23	[418]JABCLY01environment(2)	T23-		94	[656]LRSU01clinical	G94-		360	[71]641_04584_Thermolabile_hemolysin	C360-
											23	[658]NNMR01environment	T23-		94	[659]LRTC01clinical	G94-		360	[212]425_04948_Thermolabile_hemolysin	C360-
											23	[670]NNOG01environment	T23-		94	[665]LRTI01clinical	G94-		361	[71]641_04584_Thermolabile_hemolysin	G361-
											23	[677]NNOW01environment	T23-		94	[712]MIVB01clinical	G94-		361	[212]425_04948_Thermolabile_hemolysin	G361-
											23	[678]NNOW01environment(2)	T23-		94	[729]NIXZ01clinical	G94-		362	[71]641_04584_Thermolabile_hemolysin	C362-
											24	[164]NNGY01environment	A24-		94	[730]NJAP01clinical	G94-		362	[212]425_04948_Thermolabile_hemolysin	C362-
											24	[243]NNNK01environment	A24-		94	[731]NJHI01clinical	G94-		363	[71]641_04584_Thermolabile_hemolysin	T363-
											24	[382]AWJV01environment	A24T		94	[776]VTGQ01clinical	G94-		363	[212]425_04948_Thermolabile_hemolysin	T363-
											24	[383]AWJW01environment	A24T		95	[90]AZJP01clinical	C95-		364	[71]641_04584_Thermolabile_hemolysin	G364-
											24	[384]AWLL01environment	A24T		95	[188]JZAN01clinical	C95T		364	[212]425_04948_Thermolabile_hemolysin	G364-
											24	[389]AXNP01environment	A24T		95	[451]AOPI01clinical	C95-		365	[71]641_04584_Thermolabile_hemolysin	A365-
											24	[394]gi|594009215|dbj|BAVI01|	A24T		95	[494]AWMO01clinical	C95T		365	[212]425_04948_Thermolabile_hemolysin	A365-
											24	[396]gi|594009080|dbj|BAVK01|(2)	A24T		95	[512]CAJDZI01clinical	C95-		366	[71]641_04584_Thermolabile_hemolysin	C366-
											24	[401]JABCKZ01environment	A24-		95	[590]JNUE02clinical	C95-		366	[212]425_04948_Thermolabile_hemolysin	C366-
											24	[403]JABCLC01environment	A24-		95	[596]JYJT01clinical	C95-		367	[71]641_04584_Thermolabile_hemolysin	A367-
											24	[405]JABCLD01environment(2)	A24-		95	[636]gi|1008715073|gb|LOHO01|clinical	C95-		367	[212]425_04948_Thermolabile_hemolysin	A367-
											24	[413]JABCLT01environment	A24-		95	[640]LPVL01clinical	C95-		368	[71]641_04584_Thermolabile_hemolysin	A368-
											24	[418]JABCLY01environment(2)	A24-		95	[641]LPVN01clinical	C95-		368	[212]425_04948_Thermolabile_hemolysin	A368-
											24	[432]JACVHG01environment	A24T		95	[646]LQCS01clinical	C95-		369	[71]641_04584_Thermolabile_hemolysin	T369-
											24	[436]JACVHM01environment	A24T		95	[649]LRAI01clinical	C95-		369	[212]425_04948_Thermolabile_hemolysin	T369-
											24	[439]JACVHQ01environment	A24T		95	[652]LRFP01clinical	C95-		370	[71]641_04584_Thermolabile_hemolysin	C370-
											24	[440]JACVHR01environment	A24T		95	[653]LRFR01clinical	C95-		370	[212]425_04948_Thermolabile_hemolysin	C370-
											24	[442]JACVHU01environment	A24T		95	[656]LRSU01clinical	C95-		371	[71]641_04584_Thermolabile_hemolysin	G371-
											24	[444]JAFLNR01environment	A24T		95	[659]LRTC01clinical	C95-		371	[212]425_04948_Thermolabile_hemolysin	G371-
											24	[448]JAFLNY01environment	A24T		95	[665]LRTI01clinical	C95-		372	[71]641_04584_Thermolabile_hemolysin	C372-
											24	[449]JAFLNZ01environment	A24T		95	[712]MIVB01clinical	C95-		372	[212]425_04948_Thermolabile_hemolysin	C372-
											24	[483]LFZF01environment	A24T		95	[729]NIXZ01clinical	C95-		373	[71]641_04584_Thermolabile_hemolysin	T373-
											24	[486]LIRQ01environment	A24T		95	[730]NJAP01clinical	C95-		373	[212]425_04948_Thermolabile_hemolysin	T373-
											24	[487]LIRR01environment	A24T		95	[731]NJHI01clinical	C95-		374	[71]641_04584_Thermolabile_hemolysin	T374-
											24	[495]MBTR01environment	A24T		95	[776]VTGQ01clinical	C95-		374	[212]425_04948_Thermolabile_hemolysin	T374-
											24	[506]MIQU01environment	A24T		96	[90]AZJP01clinical	G96-		375	[71]641_04584_Thermolabile_hemolysin	C375-
											24	[508]MIQW01environment	A24T		96	[451]AOPI01clinical	G96-		375	[212]425_04948_Thermolabile_hemolysin	C375-
											24	[515]MIRI01environment	A24T		96	[512]CAJDZI01clinical	G96-		376	[71]641_04584_Thermolabile_hemolysin	T376-
											24	[541]MISM01environment	A24T		96	[590]JNUE02clinical	G96-		376	[212]425_04948_Thermolabile_hemolysin	T376-
											24	[542]MISN01environment	A24T		96	[596]JYJT01clinical	G96-		377	[71]641_04584_Thermolabile_hemolysin	C377-
											24	[563]NIYP01environment	A24T		96	[636]gi|1008715073|gb|LOHO01|clinical	G96-		377	[212]425_04948_Thermolabile_hemolysin	C377-
											24	[606]NNHM01environment	A24T		96	[640]LPVL01clinical	G96-		378	[71]641_04584_Thermolabile_hemolysin	A378-
											24	[608]NNHO01environment	A24T		96	[641]LPVN01clinical	G96-		378	[212]425_04948_Thermolabile_hemolysin	A378-
											24	[658]NNMR01environment	A24-		96	[646]LQCS01clinical	G96-		379	[71]641_04584_Thermolabile_hemolysin	T379-
											24	[677]NNOW01environment	A24-		96	[649]LRAI01clinical	G96-		379	[212]425_04948_Thermolabile_hemolysin	T379-
											24	[678]NNOW01environment(2)	A24-		96	[652]LRFP01clinical	G96-		380	[71]641_04584_Thermolabile_hemolysin	A380-
											24	[712]PKQA01environment	A24T		96	[653]LRFR01clinical	G96-		380	[212]425_04948_Thermolabile_hemolysin	A380-
											24	[733]SZQH01environment	A24T		96	[656]LRSU01clinical	G96-		381	[71]641_04584_Thermolabile_hemolysin	C381-
											25	[243]NNNK01environment	T25-		96	[659]LRTC01clinical	G96-		381	[212]425_04948_Thermolabile_hemolysin	C381-
											25	[401]JABCKZ01environment	T25-		96	[665]LRTI01clinical	G96-		381	[224]624_03237_Thermolabile_hemolysin	C381T
											25	[403]JABCLC01environment	T25-		96	[712]MIVB01clinical	G96-		382	[71]641_04584_Thermolabile_hemolysin	A382-
											25	[405]JABCLD01environment(2)	T25-		96	[729]NIXZ01clinical	G96-		382	[212]425_04948_Thermolabile_hemolysin	A382-
											25	[413]JABCLT01environment	T25-		96	[730]NJAP01clinical	G96-		383	[71]641_04584_Thermolabile_hemolysin	A383-
											25	[418]JABCLY01environment(2)	T25-		96	[731]NJHI01clinical	G96-		383	[212]425_04948_Thermolabile_hemolysin	A383-
											25	[658]NNMR01environment	T25-		96	[776]VTGQ01clinical	G96-		384	[71]641_04584_Thermolabile_hemolysin	C384-
											25	[677]NNOW01environment	T25-		97	[90]AZJP01clinical	T97-		384	[212]425_04948_Thermolabile_hemolysin	C384-
											25	[678]NNOW01environment(2)	T25-		97	[451]AOPI01clinical	T97-		385	[71]641_04584_Thermolabile_hemolysin	C385-
											26	[243]NNNK01environment	T26-		97	[512]CAJDZI01clinical	T97-		385	[212]425_04948_Thermolabile_hemolysin	C385-
											26	[401]JABCKZ01environment	T26-		97	[590]JNUE02clinical	T97-		386	[71]641_04584_Thermolabile_hemolysin	A386-
											26	[403]JABCLC01environment	T26-		97	[596]JYJT01clinical	T97-		386	[212]425_04948_Thermolabile_hemolysin	A386-
											26	[405]JABCLD01environment(2)	T26-		97	[636]gi|1008715073|gb|LOHO01|clinical	T97-		387	[71]641_04584_Thermolabile_hemolysin	C387-
											26	[413]JABCLT01environment	T26-		97	[640]LPVL01clinical	T97-		387	[212]425_04948_Thermolabile_hemolysin	C387-
											26	[418]JABCLY01environment(2)	T26-		97	[641]LPVN01clinical	T97-		388	[71]641_04584_Thermolabile_hemolysin	A388-
											26	[658]NNMR01environment	T26-		97	[646]LQCS01clinical	T97-		388	[212]425_04948_Thermolabile_hemolysin	A388-
											26	[678]NNOW01environment(2)	T26-		97	[649]LRAI01clinical	T97-		389	[71]641_04584_Thermolabile_hemolysin	C389-
											27	[243]NNNK01environment	A27-		97	[652]LRFP01clinical	T97-		389	[212]425_04948_Thermolabile_hemolysin	C389-
											27	[382]AWJV01environment	A27C		97	[653]LRFR01clinical	T97-		390	[71]641_04584_Thermolabile_hemolysin	G390-
											27	[383]AWJW01environment	A27T		97	[656]LRSU01clinical	T97-		390	[92]392_02544_Thermolabile_hemolysin	G390A
											27	[384]AWLL01environment	A27T		97	[659]LRTC01clinical	T97-		390	[212]425_04948_Thermolabile_hemolysin	G390-
											27	[389]AXNP01environment	A27C		97	[665]LRTI01clinical	T97-		391	[71]641_04584_Thermolabile_hemolysin	A391-
											27	[394]gi|594009215|dbj|BAVI01|	A27T		97	[712]MIVB01clinical	T97-		391	[212]425_04948_Thermolabile_hemolysin	A391-
											27	[396]gi|594009080|dbj|BAVK01|(2)	A27C		97	[729]NIXZ01clinical	T97-		392	[71]641_04584_Thermolabile_hemolysin	T392-
											27	[401]JABCKZ01environment	A27-		97	[730]NJAP01clinical	T97-		392	[212]425_04948_Thermolabile_hemolysin	T392-
											27	[403]JABCLC01environment	A27-		97	[731]NJHI01clinical	T97-		393	[71]641_04584_Thermolabile_hemolysin	C393-
											27	[405]JABCLD01environment(2)	A27-		97	[776]VTGQ01clinical	T97-		393	[126]484_00082_Thermolabile_hemolysin	C393T
											27	[413]JABCLT01environment	A27-		98	[90]AZJP01clinical	C98-		393	[127]485_00531_Thermolabile_hemolysin	C393T
											27	[418]JABCLY01environment(2)	A27-		98	[451]AOPI01clinical	C98-		393	[128]339_03100_Thermolabile_hemolysin	C393T
											27	[432]JACVHG01environment	A27T		98	[509]AZJPclinical	C98-		393	[129]342_02933_Thermolabile_hemolysin	C393T
											27	[436]JACVHM01environment	A27T		98	[512]CAJDZI01clinical	C98-		393	[130]377_03094_Thermolabile_hemolysin	C393T
											27	[439]JACVHQ01environment	A27T		98	[590]JNUE02clinical	C98-		393	[212]425_04948_Thermolabile_hemolysin	C393-
											27	[440]JACVHR01environment	A27T		98	[596]JYJT01clinical	C98-		394	[71]641_04584_Thermolabile_hemolysin	T394-
											27	[442]JACVHU01environment	A27C		98	[636]gi|1008715073|gb|LOHO01|clinical	C98-		394	[212]425_04948_Thermolabile_hemolysin	T394-
											27	[444]JAFLNR01environment	A27T		98	[640]LPVL01clinical	C98-		395	[71]641_04584_Thermolabile_hemolysin	G395-
											27	[448]JAFLNY01environment	A27T		98	[641]LPVN01clinical	C98-		395	[212]425_04948_Thermolabile_hemolysin	G395-
											27	[449]JAFLNZ01environment	A27T		98	[646]LQCS01clinical	C98-		396	[71]641_04584_Thermolabile_hemolysin	G396-
											27	[483]LFZF01environment	A27T		98	[649]LRAI01clinical	C98-		396	[212]425_04948_Thermolabile_hemolysin	G396-
											27	[486]LIRQ01environment	A27T		98	[652]LRFP01clinical	C98-		397	[71]641_04584_Thermolabile_hemolysin	A397-
											27	[487]LIRR01environment	A27T		98	[653]LRFR01clinical	C98-		397	[212]425_04948_Thermolabile_hemolysin	A397-
											27	[495]MBTR01environment	A27C		98	[656]LRSU01clinical	C98-		398	[71]641_04584_Thermolabile_hemolysin	G398-
											27	[506]MIQU01environment	A27C		98	[659]LRTC01clinical	C98-		398	[212]425_04948_Thermolabile_hemolysin	G398-
											27	[508]MIQW01environment	A27T		98	[665]LRTI01clinical	C98-		399	[71]641_04584_Thermolabile_hemolysin	C399-
											27	[515]MIRI01environment	A27C		98	[712]MIVB01clinical	C98-		399	[212]425_04948_Thermolabile_hemolysin	C399-
											27	[541]MISM01environment	A27T		98	[729]NIXZ01clinical	C98-		400	[71]641_04584_Thermolabile_hemolysin	A400-
											27	[542]MISN01environment	A27T		98	[730]NJAP01clinical	C98-		400	[212]425_04948_Thermolabile_hemolysin	A400-
											27	[563]NIYP01environment	A27T		98	[731]NJHI01clinical	C98-		401	[71]641_04584_Thermolabile_hemolysin	A401-
											27	[606]NNHM01environment	A27C		98	[776]VTGQ01clinical	C98-		401	[212]425_04948_Thermolabile_hemolysin	A401-
											27	[608]NNHO01environment	A27C		99	[30]AWJG01clinical	T99G		402	[71]641_04584_Thermolabile_hemolysin	C402-
											27	[678]NNOW01environment(2)	A27-		99	[74]AWMK01clinical	T99G		402	[212]425_04948_Thermolabile_hemolysin	C402-
											27	[712]PKQA01environment	A27C		99	[79]AWMS01clinical	T99G		403	[71]641_04584_Thermolabile_hemolysin	G403-
											27	[733]SZQH01environment	A27T		99	[90]AZJP01clinical	T99-		403	[212]425_04948_Thermolabile_hemolysin	G403-
											28	[243]NNNK01environment	A28-		99	[207]LHAY01clinical	T99G		404	[71]641_04584_Thermolabile_hemolysin	A404-
											28	[283]NNQO01environment	A28G		99	[265]LRSY01clinical	T99G		404	[212]425_04948_Thermolabile_hemolysin	A404-
											28	[382]AWJV01environment	A28T		99	[451]AOPI01clinical	T99-		405	[71]641_04584_Thermolabile_hemolysin	C405-
											28	[383]AWJW01environment	A28T		99	[509]AZJPclinical	T99-		405	[212]425_04948_Thermolabile_hemolysin	C405-
											28	[384]AWLL01environment	A28T		99	[512]CAJDZI01clinical	T99-		406	[71]641_04584_Thermolabile_hemolysin	G406-
											28	[389]AXNP01environment	A28T		99	[537]CAJOAS01clinical	T99G		406	[212]425_04948_Thermolabile_hemolysin	G406-
											28	[394]gi|594009215|dbj|BAVI01|	A28T		99	[590]JNUE02clinical	T99-		407	[71]641_04584_Thermolabile_hemolysin	C407-
											28	[396]gi|594009080|dbj|BAVK01|(2)	A28T		99	[596]JYJT01clinical	T99-		407	[212]425_04948_Thermolabile_hemolysin	C407-
											28	[401]JABCKZ01environment	A28-		99	[636]gi|1008715073|gb|LOHO01|clinical	T99-		408	[71]641_04584_Thermolabile_hemolysin	A408-
											28	[403]JABCLC01environment	A28-		99	[640]LPVL01clinical	T99-		408	[212]425_04948_Thermolabile_hemolysin	A408-
											28	[405]JABCLD01environment(2)	A28-		99	[641]LPVN01clinical	T99-		409	[71]641_04584_Thermolabile_hemolysin	G409-
											28	[413]JABCLT01environment	A28-		99	[646]LQCS01clinical	T99-		409	[212]425_04948_Thermolabile_hemolysin	G409-
											28	[418]JABCLY01environment(2)	A28-		99	[649]LRAI01clinical	T99-		410	[71]641_04584_Thermolabile_hemolysin	C410-
											28	[432]JACVHG01environment	A28T		99	[652]LRFP01clinical	T99-		410	[212]425_04948_Thermolabile_hemolysin	C410-
											28	[436]JACVHM01environment	A28T		99	[653]LRFR01clinical	T99-		411	[71]641_04584_Thermolabile_hemolysin	A411-
											28	[439]JACVHQ01environment	A28T		99	[656]LRSU01clinical	T99-		411	[212]425_04948_Thermolabile_hemolysin	A411-
											28	[440]JACVHR01environment	A28T		99	[659]LRTC01clinical	T99-		412	[71]641_04584_Thermolabile_hemolysin	A412-
											28	[442]JACVHU01environment	A28T		99	[665]LRTI01clinical	T99-		412	[212]425_04948_Thermolabile_hemolysin	A412-
											28	[444]JAFLNR01environment	A28T		99	[712]MIVB01clinical	T99-		413	[71]641_04584_Thermolabile_hemolysin	T413-
											28	[448]JAFLNY01environment	A28T		99	[729]NIXZ01clinical	T99-		413	[212]425_04948_Thermolabile_hemolysin	T413-
											28	[449]JAFLNZ01environment	A28T		99	[730]NJAP01clinical	T99-		414	[71]641_04584_Thermolabile_hemolysin	G414-
											28	[483]LFZF01environment	A28T		99	[731]NJHI01clinical	T99-		414	[212]425_04948_Thermolabile_hemolysin	G414-
											28	[486]LIRQ01environment	A28T		99	[776]VTGQ01clinical	T99-		415	[71]641_04584_Thermolabile_hemolysin	C415-
											28	[487]LIRR01environment	A28T		100	[90]AZJP01clinical	G100-		415	[212]425_04948_Thermolabile_hemolysin	C415-
											28	[495]MBTR01environment	A28T		100	[451]AOPI01clinical	G100-		416	[71]641_04584_Thermolabile_hemolysin	A416-
											28	[506]MIQU01environment	A28T		100	[509]AZJPclinical	G100-		416	[212]425_04948_Thermolabile_hemolysin	A416-
											28	[508]MIQW01environment	A28T		100	[512]CAJDZI01clinical	G100-		417	[71]641_04584_Thermolabile_hemolysin	G417-
											28	[515]MIRI01environment	A28T		100	[590]JNUE02clinical	G100-		417	[212]425_04948_Thermolabile_hemolysin	G417-
											28	[541]MISM01environment	A28T		100	[596]JYJT01clinical	G100-		418	[71]641_04584_Thermolabile_hemolysin	C418-
											28	[542]MISN01environment	A28T		100	[636]gi|1008715073|gb|LOHO01|clinical	G100-		418	[212]425_04948_Thermolabile_hemolysin	C418-
											28	[563]NIYP01environment	A28T		100	[640]LPVL01clinical	G100-		419	[71]641_04584_Thermolabile_hemolysin	C419-
											28	[606]NNHM01environment	A28T		100	[641]LPVN01clinical	G100-		419	[212]425_04948_Thermolabile_hemolysin	C419-
											28	[608]NNHO01environment	A28T		100	[646]LQCS01clinical	G100-		420	[71]641_04584_Thermolabile_hemolysin	A420-
											28	[678]NNOW01environment(2)	A28-		100	[649]LRAI01clinical	G100-		420	[212]425_04948_Thermolabile_hemolysin	A420-
											28	[712]PKQA01environment	A28T		100	[652]LRFP01clinical	G100-		421	[71]641_04584_Thermolabile_hemolysin	G421-
											28	[733]SZQH01environment	A28T		100	[653]LRFR01clinical	G100-		421	[212]425_04948_Thermolabile_hemolysin	G421-
											29	[243]NNNK01environment	C29-		100	[656]LRSU01clinical	G100-		422	[71]641_04584_Thermolabile_hemolysin	A422-
											29	[401]JABCKZ01environment	C29-		100	[659]LRTC01clinical	G100-		422	[212]425_04948_Thermolabile_hemolysin	A422-
											29	[403]JABCLC01environment	C29-		100	[665]LRTI01clinical	G100-		423	[71]641_04584_Thermolabile_hemolysin	T423-
											29	[405]JABCLD01environment(2)	C29-		100	[712]MIVB01clinical	G100-		423	[212]425_04948_Thermolabile_hemolysin	T423-
											29	[413]JABCLT01environment	C29-		100	[729]NIXZ01clinical	G100-		424	[71]641_04584_Thermolabile_hemolysin	C424-
											29	[418]JABCLY01environment(2)	C29-		100	[730]NJAP01clinical	G100-		424	[212]425_04948_Thermolabile_hemolysin	C424-
											29	[678]NNOW01environment(2)	C29-		100	[731]NJHI01clinical	G100-		425	[71]641_04584_Thermolabile_hemolysin	A425-
											30	[243]NNNK01environment	T30-		100	[776]VTGQ01clinical	G100-		425	[212]425_04948_Thermolabile_hemolysin	A425-
											30	[383]AWJW01environment	T30A		101	[90]AZJP01clinical	A101-		426	[71]641_04584_Thermolabile_hemolysin	A426-
											30	[384]AWLL01environment	T30A		101	[451]AOPI01clinical	A101-		426	[212]425_04948_Thermolabile_hemolysin	A426-
											30	[394]gi|594009215|dbj|BAVI01|	T30A		101	[509]AZJPclinical	A101-		427	[71]641_04584_Thermolabile_hemolysin	A427-
											30	[401]JABCKZ01environment	T30-		101	[512]CAJDZI01clinical	A101-		427	[212]425_04948_Thermolabile_hemolysin	A427-
											30	[403]JABCLC01environment	T30-		101	[590]JNUE02clinical	A101-		428	[71]641_04584_Thermolabile_hemolysin	T428-
											30	[405]JABCLD01environment(2)	T30-		101	[596]JYJT01clinical	A101-		428	[212]425_04948_Thermolabile_hemolysin	T428-
											30	[413]JABCLT01environment	T30-		101	[636]gi|1008715073|gb|LOHO01|clinical	A101-		429	[71]641_04584_Thermolabile_hemolysin	C429-
											30	[418]JABCLY01environment(2)	T30-		101	[640]LPVL01clinical	A101-		429	[212]425_04948_Thermolabile_hemolysin	C429-
											30	[432]JACVHG01environment	T30A		101	[641]LPVN01clinical	A101-		430	[71]641_04584_Thermolabile_hemolysin	A430-
											30	[436]JACVHM01environment	T30A		101	[646]LQCS01clinical	A101-		430	[212]425_04948_Thermolabile_hemolysin	A430-
											30	[439]JACVHQ01environment	T30A		101	[649]LRAI01clinical	A101-		431	[71]641_04584_Thermolabile_hemolysin	A431-
											30	[440]JACVHR01environment	T30A		101	[652]LRFP01clinical	A101-		431	[212]425_04948_Thermolabile_hemolysin	A431-
											30	[444]JAFLNR01environment	T30A		101	[653]LRFR01clinical	A101-		432	[71]641_04584_Thermolabile_hemolysin	C432-
											30	[448]JAFLNY01environment	T30A		101	[656]LRSU01clinical	A101-		432	[212]425_04948_Thermolabile_hemolysin	C432-
											30	[449]JAFLNZ01environment	T30A		101	[659]LRTC01clinical	A101-		433	[71]641_04584_Thermolabile_hemolysin	A433-
											30	[483]LFZF01environment	T30A		101	[665]LRTI01clinical	A101-		433	[212]425_04948_Thermolabile_hemolysin	A433-
											30	[486]LIRQ01environment	T30A		101	[712]MIVB01clinical	A101-		434	[71]641_04584_Thermolabile_hemolysin	A434-
											30	[487]LIRR01environment	T30A		101	[729]NIXZ01clinical	A101-		434	[212]425_04948_Thermolabile_hemolysin	A434-
											30	[508]MIQW01environment	T30A		101	[730]NJAP01clinical	A101-		435	[71]641_04584_Thermolabile_hemolysin	A435-
											30	[541]MISM01environment	T30A		101	[731]NJHI01clinical	A101-		435	[212]425_04948_Thermolabile_hemolysin	A435-
											30	[542]MISN01environment	T30A		101	[776]VTGQ01clinical	A101-		436	[71]641_04584_Thermolabile_hemolysin	G436-
											30	[563]NIYP01environment	T30A		102	[90]AZJP01clinical	A102-		436	[212]425_04948_Thermolabile_hemolysin	G436-
											30	[678]NNOW01environment(2)	T30-		102	[451]AOPI01clinical	A102-		437	[71]641_04584_Thermolabile_hemolysin	T437-
											30	[733]SZQH01environment	T30A		102	[509]AZJPclinical	A102-		437	[212]425_04948_Thermolabile_hemolysin	T437-
											31	[243]NNNK01environment	G31-		102	[512]CAJDZI01clinical	A102-		438	[71]641_04584_Thermolabile_hemolysin	G438-
											31	[401]JABCKZ01environment	G31-		102	[590]JNUE02clinical	A102-		438	[212]425_04948_Thermolabile_hemolysin	G438-
											31	[403]JABCLC01environment	G31-		102	[596]JYJT01clinical	A102-		439	[71]641_04584_Thermolabile_hemolysin	G439-
											31	[405]JABCLD01environment(2)	G31-		102	[636]gi|1008715073|gb|LOHO01|clinical	A102-		439	[212]425_04948_Thermolabile_hemolysin	G439-
											31	[413]JABCLT01environment	G31-		102	[640]LPVL01clinical	A102-		440	[71]641_04584_Thermolabile_hemolysin	T440-
											31	[418]JABCLY01environment(2)	G31-		102	[641]LPVN01clinical	A102-		440	[212]425_04948_Thermolabile_hemolysin	T440-
											31	[678]NNOW01environment(2)	G31-		102	[646]LQCS01clinical	A102-		441	[71]641_04584_Thermolabile_hemolysin	T441-
											32	[243]NNNK01environment	C32-		102	[649]LRAI01clinical	A102-		441	[212]425_04948_Thermolabile_hemolysin	T441-
											32	[401]JABCKZ01environment	C32-		102	[652]LRFP01clinical	A102-		442	[71]641_04584_Thermolabile_hemolysin	G442-
											32	[403]JABCLC01environment	C32-		102	[653]LRFR01clinical	A102-		442	[212]425_04948_Thermolabile_hemolysin	G442-
											32	[405]JABCLD01environment(2)	C32-		102	[656]LRSU01clinical	A102-		443	[71]641_04584_Thermolabile_hemolysin	C443-
											32	[413]JABCLT01environment	C32-		102	[659]LRTC01clinical	A102-		443	[212]425_04948_Thermolabile_hemolysin	C443-
											32	[418]JABCLY01environment(2)	C32-		102	[665]LRTI01clinical	A102-		444	[6]510_00082_Thermolabile_hemolysin	A444T
											32	[678]NNOW01environment(2)	C32-		102	[712]MIVB01clinical	A102-		444	[23]431_00953_Thermolabile_hemolysin	A444T
											33	[243]NNNK01environment	A33-		102	[729]NIXZ01clinical	A102-		444	[24]432_03421_Thermolabile_hemolysin	A444T
											33	[401]JABCKZ01environment	A33-		102	[730]NJAP01clinical	A102-		444	[25]385_00954_Thermolabile_hemolysin	A444T
											33	[403]JABCLC01environment	A33-		102	[731]NJHI01clinical	A102-		444	[68]512_00869_Thermolabile_hemolysin	A444T
											33	[405]JABCLD01environment(2)	A33-		102	[776]VTGQ01clinical	A102-		444	[71]641_04584_Thermolabile_hemolysin	A444-
											33	[413]JABCLT01environment	A33-		103	[90]AZJP01clinical	G103-		444	[110]442_00905_Thermolabile_hemolysin	A444T
											33	[418]JABCLY01environment(2)	A33-		103	[451]AOPI01clinical	G103-		444	[133]317_02853_Thermolabile_hemolysin	A444T
											33	[678]NNOW01environment(2)	A33-		103	[509]AZJPclinical	G103-		444	[162]304_03121_Thermolabile_hemolysin	A444T
											34	[243]NNNK01environment	T34-		103	[512]CAJDZI01clinical	G103-		444	[163]421_01931_Thermolabile_hemolysin	A444T
											34	[382]AWJV01environment	T34A		103	[590]JNUE02clinical	G103-		444	[164]486_02583_Thermolabile_hemolysin	A444T
											34	[383]AWJW01environment	T34A		103	[596]JYJT01clinical	G103-		444	[165]492_02958_Thermolabile_hemolysin	A444T
											34	[384]AWLL01environment	T34A		103	[636]gi|1008715073|gb|LOHO01|clinical	G103-		444	[166]496_01304_Thermolabile_hemolysin	A444T
											34	[389]AXNP01environment	T34A		103	[640]LPVL01clinical	G103-		444	[167]500_02899_Thermolabile_hemolysin	A444T
											34	[394]gi|594009215|dbj|BAVI01|	T34A		103	[641]LPVN01clinical	G103-		444	[168]303_02542_Thermolabile_hemolysin	A444T
											34	[396]gi|594009080|dbj|BAVK01|(2)	T34A		103	[646]LQCS01clinical	G103-		444	[169]311_01511_Thermolabile_hemolysin	A444T
											34	[401]JABCKZ01environment	T34-		103	[649]LRAI01clinical	G103-		444	[212]425_04948_Thermolabile_hemolysin	A444-
											34	[403]JABCLC01environment	T34-		103	[652]LRFP01clinical	G103-		445	[71]641_04584_Thermolabile_hemolysin	C445-
											34	[405]JABCLD01environment(2)	T34-		103	[653]LRFR01clinical	G103-		445	[212]425_04948_Thermolabile_hemolysin	C445-
											34	[413]JABCLT01environment	T34-		103	[656]LRSU01clinical	G103-		446	[71]641_04584_Thermolabile_hemolysin	T446-
											34	[418]JABCLY01environment(2)	T34-		103	[659]LRTC01clinical	G103-		446	[212]425_04948_Thermolabile_hemolysin	T446-
											34	[432]JACVHG01environment	T34A		103	[665]LRTI01clinical	G103-		447	[71]641_04584_Thermolabile_hemolysin	C447-
											34	[436]JACVHM01environment	T34A		103	[712]MIVB01clinical	G103-		447	[75]579_02063_Thermolabile_hemolysin	C447T
											34	[439]JACVHQ01environment	T34A		103	[729]NIXZ01clinical	G103-		447	[212]425_04948_Thermolabile_hemolysin	C447-
											34	[440]JACVHR01environment	T34A		103	[730]NJAP01clinical	G103-		448	[71]641_04584_Thermolabile_hemolysin	G448-
											34	[442]JACVHU01environment	T34A		103	[731]NJHI01clinical	G103-		448	[212]425_04948_Thermolabile_hemolysin	G448-
											34	[444]JAFLNR01environment	T34A		103	[776]VTGQ01clinical	G103-		449	[71]641_04584_Thermolabile_hemolysin	G449-
											34	[448]JAFLNY01environment	T34A		104	[90]AZJP01clinical	T104-		449	[212]425_04948_Thermolabile_hemolysin	G449-
											34	[449]JAFLNZ01environment	T34A		104	[451]AOPI01clinical	T104C		450	[71]641_04584_Thermolabile_hemolysin	T450-
											34	[483]LFZF01environment	T34A		104	[509]AZJPclinical	T104-		450	[212]425_04948_Thermolabile_hemolysin	T450-
											34	[486]LIRQ01environment	T34A		104	[512]CAJDZI01clinical	T104C		451	[71]641_04584_Thermolabile_hemolysin	G451-
											34	[487]LIRR01environment	T34A		104	[590]JNUE02clinical	T104C		451	[212]425_04948_Thermolabile_hemolysin	G451-
											34	[495]MBTR01environment	T34A		104	[596]JYJT01clinical	T104C		452	[71]641_04584_Thermolabile_hemolysin	A452-
											34	[506]MIQU01environment	T34A		104	[636]gi|1008715073|gb|LOHO01|clinical	T104C		452	[212]425_04948_Thermolabile_hemolysin	A452-
											34	[508]MIQW01environment	T34A		104	[640]LPVL01clinical	T104C		453	[71]641_04584_Thermolabile_hemolysin	C453-
											34	[515]MIRI01environment	T34A		104	[641]LPVN01clinical	T104C		453	[212]425_04948_Thermolabile_hemolysin	C453-
											34	[541]MISM01environment	T34A		104	[646]LQCS01clinical	T104C		454	[71]641_04584_Thermolabile_hemolysin	A454-
											34	[542]MISN01environment	T34A		104	[649]LRAI01clinical	T104C		454	[212]425_04948_Thermolabile_hemolysin	A454-
											34	[563]NIYP01environment	T34A		104	[652]LRFP01clinical	T104C		455	[71]641_04584_Thermolabile_hemolysin	G455-
											34	[606]NNHM01environment	T34A		104	[653]LRFR01clinical	T104C		455	[212]425_04948_Thermolabile_hemolysin	G455-
											34	[608]NNHO01environment	T34A		104	[656]LRSU01clinical	T104C		456	[71]641_04584_Thermolabile_hemolysin	C456-
											34	[678]NNOW01environment(2)	T34-		104	[659]LRTC01clinical	T104C		456	[212]425_04948_Thermolabile_hemolysin	C456-
											34	[712]PKQA01environment	T34A		104	[665]LRTI01clinical	T104C		457	[71]641_04584_Thermolabile_hemolysin	T457-
											34	[733]SZQH01environment	T34A		104	[712]MIVB01clinical	T104C		457	[212]425_04948_Thermolabile_hemolysin	T457-
											35	[243]NNNK01environment	T35-		104	[729]NIXZ01clinical	T104C		458	[71]641_04584_Thermolabile_hemolysin	T458-
											35	[382]AWJV01environment	T35C		104	[730]NJAP01clinical	T104C		458	[212]425_04948_Thermolabile_hemolysin	T458-
											35	[383]AWJW01environment	T35C		104	[731]NJHI01clinical	T104C		459	[71]641_04584_Thermolabile_hemolysin	G459-
											35	[384]AWLL01environment	T35C		104	[776]VTGQ01clinical	T104C		459	[212]425_04948_Thermolabile_hemolysin	G459-
											35	[389]AXNP01environment	T35C		105	[90]AZJP01clinical	G105-		460	[71]641_04584_Thermolabile_hemolysin	T460-
											35	[394]gi|594009215|dbj|BAVI01|	T35C		105	[451]AOPI01clinical	G105A		460	[212]425_04948_Thermolabile_hemolysin	T460-
											35	[396]gi|594009080|dbj|BAVK01|(2)	T35C		105	[509]AZJPclinical	G105-		461	[71]641_04584_Thermolabile_hemolysin	C461-
											35	[401]JABCKZ01environment	T35-		105	[512]CAJDZI01clinical	G105A		461	[212]425_04948_Thermolabile_hemolysin	C461-
											35	[403]JABCLC01environment	T35-		105	[590]JNUE02clinical	G105A		462	[71]641_04584_Thermolabile_hemolysin	T462-
											35	[405]JABCLD01environment(2)	T35-		105	[596]JYJT01clinical	G105A		462	[212]425_04948_Thermolabile_hemolysin	T462-
											35	[413]JABCLT01environment	T35-		105	[636]gi|1008715073|gb|LOHO01|clinical	G105A		463	[71]641_04584_Thermolabile_hemolysin	G463-
											35	[418]JABCLY01environment(2)	T35-		105	[640]LPVL01clinical	G105A		463	[212]425_04948_Thermolabile_hemolysin	G463-
											35	[432]JACVHG01environment	T35C		105	[641]LPVN01clinical	G105A		464	[71]641_04584_Thermolabile_hemolysin	A464-
											35	[436]JACVHM01environment	T35C		105	[646]LQCS01clinical	G105A		464	[212]425_04948_Thermolabile_hemolysin	A464-
											35	[439]JACVHQ01environment	T35C		105	[649]LRAI01clinical	G105A		465	[71]641_04584_Thermolabile_hemolysin	T465-
											35	[440]JACVHR01environment	T35C		105	[652]LRFP01clinical	G105A		465	[212]425_04948_Thermolabile_hemolysin	T465-
											35	[442]JACVHU01environment	T35C		105	[653]LRFR01clinical	G105A		466	[71]641_04584_Thermolabile_hemolysin	A466-
											35	[444]JAFLNR01environment	T35C		105	[656]LRSU01clinical	G105A		466	[212]425_04948_Thermolabile_hemolysin	A466-
											35	[448]JAFLNY01environment	T35C		105	[659]LRTC01clinical	G105A		467	[71]641_04584_Thermolabile_hemolysin	C467-
											35	[449]JAFLNZ01environment	T35C		105	[665]LRTI01clinical	G105A		467	[212]425_04948_Thermolabile_hemolysin	C467-
											35	[483]LFZF01environment	T35C		105	[712]MIVB01clinical	G105A		468	[71]641_04584_Thermolabile_hemolysin	A468-
											35	[486]LIRQ01environment	T35C		105	[729]NIXZ01clinical	G105A		468	[74]538_00752_Thermolabile_hemolysin	A468G
											35	[487]LIRR01environment	T35C		105	[730]NJAP01clinical	G105A		468	[89]482_02525_Thermolabile_hemolysin	A468C
											35	[495]MBTR01environment	T35C		105	[731]NJHI01clinical	G105A		468	[90]414_01486_Thermolabile_hemolysin	A468C
											35	[506]MIQU01environment	T35C		105	[776]VTGQ01clinical	G105A		468	[212]425_04948_Thermolabile_hemolysin	A468-
											35	[508]MIQW01environment	T35C		106	[9]AOPB02clinical	A106T		469	[71]641_04584_Thermolabile_hemolysin	G469-
											35	[515]MIRI01environment	T35C		106	[20]AVPX01clinical	A106T		469	[212]425_04948_Thermolabile_hemolysin	G469-
											35	[541]MISM01environment	T35C		106	[90]AZJP01clinical	A106-		470	[71]641_04584_Thermolabile_hemolysin	G470-
											35	[542]MISN01environment	T35C		106	[92]CABMHD01clinical	A106T		470	[212]425_04948_Thermolabile_hemolysin	G470-
											35	[563]NIYP01environment	T35C		106	[295]MITX01clinical	A106T		471	[71]641_04584_Thermolabile_hemolysin	C471-
											35	[606]NNHM01environment	T35C		106	[299]MIUS01clinical	A106T		471	[212]425_04948_Thermolabile_hemolysin	C471-
											35	[608]NNHO01environment	T35C		106	[300]MIUU01clinical	A106T		472	[71]641_04584_Thermolabile_hemolysin	A472-
											35	[678]NNOW01environment(2)	T35-		106	[302]MIVI01clinical	A106T		472	[212]425_04948_Thermolabile_hemolysin	A472-
											35	[712]PKQA01environment	T35C		106	[451]AOPI01clinical	A106C		473	[71]641_04584_Thermolabile_hemolysin	A473-
											35	[733]SZQH01environment	T35C		106	[509]AZJPclinical	A106-		473	[212]425_04948_Thermolabile_hemolysin	A473-
											36	[243]NNNK01environment	A36-		106	[512]CAJDZI01clinical	A106C		474	[6]510_00082_Thermolabile_hemolysin	C474T
											36	[401]JABCKZ01environment	A36-		106	[590]JNUE02clinical	A106C		474	[71]641_04584_Thermolabile_hemolysin	C474-
											36	[403]JABCLC01environment	A36-		106	[596]JYJT01clinical	A106C		474	[212]425_04948_Thermolabile_hemolysin	C474-
											36	[405]JABCLD01environment(2)	A36-		106	[636]gi|1008715073|gb|LOHO01|clinical	A106C		475	[71]641_04584_Thermolabile_hemolysin	A475-
											36	[413]JABCLT01environment	A36-		106	[640]LPVL01clinical	A106C		475	[212]425_04948_Thermolabile_hemolysin	A475-
											36	[418]JABCLY01environment(2)	A36-		106	[641]LPVN01clinical	A106C		476	[71]641_04584_Thermolabile_hemolysin	T476-
											36	[678]NNOW01environment(2)	A36-		106	[646]LQCS01clinical	A106C		476	[212]425_04948_Thermolabile_hemolysin	T476-
											37	[243]NNNK01environment	C37-		106	[649]LRAI01clinical	A106C		477	[71]641_04584_Thermolabile_hemolysin	C477-
											37	[382]AWJV01environment	C37T		106	[652]LRFP01clinical	A106C		477	[212]425_04948_Thermolabile_hemolysin	C477-
											37	[383]AWJW01environment	C37T		106	[653]LRFR01clinical	A106C		478	[71]641_04584_Thermolabile_hemolysin	T478-
											37	[384]AWLL01environment	C37T		106	[656]LRSU01clinical	A106C		478	[212]425_04948_Thermolabile_hemolysin	T478-
											37	[389]AXNP01environment	C37T		106	[659]LRTC01clinical	A106C		479	[71]641_04584_Thermolabile_hemolysin	T479-
											37	[394]gi|594009215|dbj|BAVI01|	C37T		106	[665]LRTI01clinical	A106C		479	[212]425_04948_Thermolabile_hemolysin	T479-
											37	[396]gi|594009080|dbj|BAVK01|(2)	C37T		106	[690]MITZ01clinical	A106T		480	[71]641_04584_Thermolabile_hemolysin	T480-
											37	[401]JABCKZ01environment	C37-		106	[712]MIVB01clinical	A106C		480	[212]425_04948_Thermolabile_hemolysin	T480-
											37	[403]JABCLC01environment	C37-		106	[729]NIXZ01clinical	A106C		481	[71]641_04584_Thermolabile_hemolysin	A481-
											37	[405]JABCLD01environment(2)	C37-		106	[730]NJAP01clinical	A106C		481	[212]425_04948_Thermolabile_hemolysin	A481-
											37	[413]JABCLT01environment	C37-		106	[731]NJHI01clinical	A106C		482	[71]641_04584_Thermolabile_hemolysin	A482-
											37	[418]JABCLY01environment(2)	C37-		106	[736]QPIY01clinical	A106G		482	[212]425_04948_Thermolabile_hemolysin	A482-
											37	[432]JACVHG01environment	C37T		106	[776]VTGQ01clinical	A106C		483	[71]641_04584_Thermolabile_hemolysin	C483-
											37	[436]JACVHM01environment	C37T		107	[90]AZJP01clinical	T107-		483	[212]425_04948_Thermolabile_hemolysin	C483-
											37	[439]JACVHQ01environment	C37T		107	[509]AZJPclinical	T107-		484	[71]641_04584_Thermolabile_hemolysin	G484-
											37	[440]JACVHR01environment	C37T		108	[90]AZJP01clinical	C108-		484	[212]425_04948_Thermolabile_hemolysin	G484-
											37	[442]JACVHU01environment	C37T		108	[509]AZJPclinical	C108-		485	[71]641_04584_Thermolabile_hemolysin	C485-
											37	[444]JAFLNR01environment	C37T		109	[90]AZJP01clinical	A109-		485	[212]425_04948_Thermolabile_hemolysin	C485-
											37	[448]JAFLNY01environment	C37T		109	[509]AZJPclinical	A109-		486	[12]433_00085_Thermolabile_hemolysin	A486G
											37	[449]JAFLNZ01environment	C37T		110	[90]AZJP01clinical	G110-		486	[13]602_00082_Thermolabile_hemolysin	A486G
											37	[483]LFZF01environment	C37T		110	[509]AZJPclinical	G110-		486	[14]514_04294_Thermolabile_hemolysin	A486G
											37	[486]LIRQ01environment	C37T		111	[5]ACKB01clinical	C111T		486	[15]372_01709_Thermolabile_hemolysin	A486G
											37	[487]LIRR01environment	C37T		111	[90]AZJP01clinical	C111-		486	[18]327_03179_Thermolabile_hemolysin	A486G
											37	[495]MBTR01environment	C37T		111	[91]AZKN01clinical	C111T		486	[71]641_04584_Thermolabile_hemolysin	A486-
											37	[506]MIQU01environment	C37T		111	[117]JABWSI01clinical	C111T		486	[212]425_04948_Thermolabile_hemolysin	A486-
											37	[508]MIQW01environment	C37T		111	[257]LRFW01clinical	C111T		487	[71]641_04584_Thermolabile_hemolysin	T487-
											37	[515]MIRI01environment	C37T		111	[307]gi|1112946380|gb|MORQ01|clinical	C111T		487	[212]425_04948_Thermolabile_hemolysin	T487-
											37	[541]MISM01environment	C37T		111	[451]AOPI01clinical	C111A		488	[71]641_04584_Thermolabile_hemolysin	C488-
											37	[542]MISN01environment	C37T		111	[455]AVOM01clinical	C111T		488	[212]425_04948_Thermolabile_hemolysin	C488-
											37	[563]NIYP01environment	C37T		111	[504]AXNK01clinical	C111T		489	[71]641_04584_Thermolabile_hemolysin	A489-
											37	[606]NNHM01environment	C37T		111	[505]AXNL01clinical	C111T		489	[212]425_04948_Thermolabile_hemolysin	A489-
											37	[608]NNHO01environment	C37T		111	[509]AZJPclinical	C111-		490	[71]641_04584_Thermolabile_hemolysin	C490-
											37	[678]NNOW01environment(2)	C37-		111	[512]CAJDZI01clinical	C111A		490	[212]425_04948_Thermolabile_hemolysin	C490-
											37	[712]PKQA01environment	C37T		111	[524]CAJNZR01clinical	C111T		491	[71]641_04584_Thermolabile_hemolysin	A491-
											37	[733]SZQH01environment	C37T		111	[590]JNUE02clinical	C111A		491	[212]425_04948_Thermolabile_hemolysin	A491-
											38	[243]NNNK01environment	T38-		111	[596]JYJT01clinical	C111A		492	[71]641_04584_Thermolabile_hemolysin	A492-
											38	[382]AWJV01environment	T38A		111	[636]gi|1008715073|gb|LOHO01|clinical	C111A		492	[212]425_04948_Thermolabile_hemolysin	A492-
											38	[383]AWJW01environment	T38A		111	[640]LPVL01clinical	C111A		493	[71]641_04584_Thermolabile_hemolysin	T493-
											38	[384]AWLL01environment	T38A		111	[641]LPVN01clinical	C111A		493	[212]425_04948_Thermolabile_hemolysin	T493-
											38	[389]AXNP01environment	T38A		111	[645]LQCF01clinical	C111T		494	[71]641_04584_Thermolabile_hemolysin	G494-
											38	[394]gi|594009215|dbj|BAVI01|	T38A		111	[646]LQCS01clinical	C111A		494	[212]425_04948_Thermolabile_hemolysin	G494-
											38	[396]gi|594009080|dbj|BAVK01|(2)	T38A		111	[649]LRAI01clinical	C111A		495	[71]641_04584_Thermolabile_hemolysin	G495-
											38	[401]JABCKZ01environment	T38-		111	[652]LRFP01clinical	C111A		495	[212]425_04948_Thermolabile_hemolysin	G495-
											38	[403]JABCLC01environment	T38-		111	[653]LRFR01clinical	C111A		496	[71]641_04584_Thermolabile_hemolysin	C496-
											38	[405]JABCLD01environment(2)	T38-		111	[656]LRSU01clinical	C111A		496	[212]425_04948_Thermolabile_hemolysin	C496-
											38	[413]JABCLT01environment	T38-		111	[659]LRTC01clinical	C111A		497	[71]641_04584_Thermolabile_hemolysin	G497-
											38	[418]JABCLY01environment(2)	T38-		111	[665]LRTI01clinical	C111A		497	[212]425_04948_Thermolabile_hemolysin	G497-
											38	[432]JACVHG01environment	T38A		111	[712]MIVB01clinical	C111A		498	[71]641_04584_Thermolabile_hemolysin	C498-
											38	[436]JACVHM01environment	T38A		111	[729]NIXZ01clinical	C111A		498	[212]425_04948_Thermolabile_hemolysin	C498-
											38	[439]JACVHQ01environment	T38A		111	[730]NJAP01clinical	C111A		499	[71]641_04584_Thermolabile_hemolysin	T499-
											38	[440]JACVHR01environment	T38A		111	[731]NJHI01clinical	C111A		499	[212]425_04948_Thermolabile_hemolysin	T499-
											38	[442]JACVHU01environment	T38A		111	[740]QRSD01clinical	C111T		500	[71]641_04584_Thermolabile_hemolysin	T500-
											38	[444]JAFLNR01environment	T38A		111	[776]VTGQ01clinical	C111A		500	[212]425_04948_Thermolabile_hemolysin	T500-
											38	[448]JAFLNY01environment	T38A		112	[90]AZJP01clinical	A112-		501	[71]641_04584_Thermolabile_hemolysin	C501-
											38	[449]JAFLNZ01environment	T38A		112	[451]AOPI01clinical	A112G		501	[212]425_04948_Thermolabile_hemolysin	C501-
											38	[483]LFZF01environment	T38A		112	[512]CAJDZI01clinical	A112G		502	[71]641_04584_Thermolabile_hemolysin	C502-
											38	[486]LIRQ01environment	T38A		112	[590]JNUE02clinical	A112G		502	[212]425_04948_Thermolabile_hemolysin	C502-
											38	[487]LIRR01environment	T38A		112	[596]JYJT01clinical	A112G		503	[71]641_04584_Thermolabile_hemolysin	C503-
											38	[495]MBTR01environment	T38A		112	[636]gi|1008715073|gb|LOHO01|clinical	A112G		503	[212]425_04948_Thermolabile_hemolysin	C503-
											38	[506]MIQU01environment	T38A		112	[640]LPVL01clinical	A112G		504	[33]467_00871_Thermolabile_hemolysin	T504C
											38	[508]MIQW01environment	T38A		112	[641]LPVN01clinical	A112G		504	[34]535_02812_Thermolabile_hemolysin	T504C
											38	[515]MIRI01environment	T38A		112	[646]LQCS01clinical	A112G		504	[71]641_04584_Thermolabile_hemolysin	T504-
											38	[541]MISM01environment	T38A		112	[649]LRAI01clinical	A112G		504	[160]310_00474_Thermolabile_hemolysin	T504C
											38	[542]MISN01environment	T38A		112	[652]LRFP01clinical	A112G		504	[212]425_04948_Thermolabile_hemolysin	T504-
											38	[563]NIYP01environment	T38A		112	[653]LRFR01clinical	A112G		505	[71]641_04584_Thermolabile_hemolysin	A505-
											38	[606]NNHM01environment	T38A		112	[656]LRSU01clinical	A112G		505	[212]425_04948_Thermolabile_hemolysin	A505-
											38	[608]NNHO01environment	T38A		112	[659]LRTC01clinical	A112G		506	[71]641_04584_Thermolabile_hemolysin	A506-
											38	[678]NNOW01environment(2)	T38-		112	[665]LRTI01clinical	A112G		506	[212]425_04948_Thermolabile_hemolysin	A506-
											38	[712]PKQA01environment	T38A		112	[712]MIVB01clinical	A112G		507	[71]641_04584_Thermolabile_hemolysin	C507-
											38	[733]SZQH01environment	T38A		112	[729]NIXZ01clinical	A112G		507	[212]425_04948_Thermolabile_hemolysin	C507-
											39	[243]NNNK01environment	C39-		112	[730]NJAP01clinical	A112G		508	[71]641_04584_Thermolabile_hemolysin	C508-
											39	[382]AWJV01environment	C39G		112	[731]NJHI01clinical	A112G		508	[212]425_04948_Thermolabile_hemolysin	C508-
											39	[383]AWJW01environment	C39A		112	[776]VTGQ01clinical	A112G		509	[71]641_04584_Thermolabile_hemolysin	C509-
											39	[384]AWLL01environment	C39A		113	[90]AZJP01clinical	C113-		509	[212]425_04948_Thermolabile_hemolysin	C509-
											39	[389]AXNP01environment	C39G		113	[509]AZJPclinical	C113A		510	[35]508_00082_Thermolabile_hemolysin	G510A
											39	[394]gi|594009215|dbj|BAVI01|	C39A		114	[90]AZJP01clinical	G114-		510	[36]509_00082_Thermolabile_hemolysin	G510A
											39	[395]gi|594009406|dbj|BAVJ01|	C39T		114	[152]JNSU02clinical	G114A		510	[37]511_01399_Thermolabile_hemolysin	G510A
											39	[396]gi|594009080|dbj|BAVK01|(2)	C39G		114	[509]AZJPclinical	G114A		510	[71]641_04584_Thermolabile_hemolysin	G510-
											39	[401]JABCKZ01environment	C39-		114	[772]VTGF01clinical	G114A		510	[212]425_04948_Thermolabile_hemolysin	G510-
											39	[403]JABCLC01environment	C39-		115	[90]AZJP01clinical	C115-		511	[71]641_04584_Thermolabile_hemolysin	A511-
											39	[405]JABCLD01environment(2)	C39-		116	[90]AZJP01clinical	A116-		511	[212]425_04948_Thermolabile_hemolysin	A511-
											39	[413]JABCLT01environment	C39-		117	[90]AZJP01clinical	A117-		512	[71]641_04584_Thermolabile_hemolysin	A512-
											39	[416]JABCLX01environment	C39T		118	[90]AZJP01clinical	G118-		512	[212]425_04948_Thermolabile_hemolysin	A512-
											39	[418]JABCLY01environment(2)	C39-		118	[451]AOPI01clinical	G118T		513	[31]324_00733_Thermolabile_hemolysin	C513T
											39	[432]JACVHG01environment	C39A		118	[512]CAJDZI01clinical	G118T		513	[32]380_03224_Thermolabile_hemolysin	C513T
											39	[436]JACVHM01environment	C39A		118	[590]JNUE02clinical	G118T		513	[61]411_00082_Thermolabile_hemolysin	C513T
											39	[439]JACVHQ01environment	C39A		118	[596]JYJT01clinical	G118T		513	[62]390_00082_Thermolabile_hemolysin	C513T
											39	[440]JACVHR01environment	C39A		118	[636]gi|1008715073|gb|LOHO01|clinical	G118T		513	[71]641_04584_Thermolabile_hemolysin	C513-
											39	[442]JACVHU01environment	C39G		118	[640]LPVL01clinical	G118T		513	[72]493_02391_Thermolabile_hemolysin	C513T
											39	[444]JAFLNR01environment	C39A		118	[641]LPVN01clinical	G118T		513	[103]426_00435_Thermolabile_hemolysin	C513T
											39	[448]JAFLNY01environment	C39A		118	[646]LQCS01clinical	G118T		513	[104]490_01151_Thermolabile_hemolysin	C513T
											39	[449]JAFLNZ01environment	C39A		118	[649]LRAI01clinical	G118T		513	[105]491_00976_Thermolabile_hemolysin	C513T
											39	[483]LFZF01environment	C39A		118	[652]LRFP01clinical	G118T		513	[106]557_02056_Thermolabile_hemolysin	C513T
											39	[486]LIRQ01environment	C39A		118	[653]LRFR01clinical	G118T		513	[107]606_00096_Thermolabile_hemolysin	C513T
											39	[487]LIRR01environment	C39A		118	[656]LRSU01clinical	G118T		513	[108]501_01200_Thermolabile_hemolysin	C513T
											39	[490]LIRV01environment	C39T		118	[659]LRTC01clinical	G118T		513	[109]320_01310_Thermolabile_hemolysin	C513T
											39	[495]MBTR01environment	C39G		118	[665]LRTI01clinical	G118T		513	[111]331_00912_Thermolabile_hemolysin	C513T
											39	[506]MIQU01environment	C39G		118	[712]MIVB01clinical	G118T		513	[112]340_00497_Thermolabile_hemolysin	C513T
											39	[508]MIQW01environment	C39A		118	[729]NIXZ01clinical	G118T		513	[113]349_03298_Thermolabile_hemolysin	C513T
											39	[515]MIRI01environment	C39G		118	[730]NJAP01clinical	G118T		513	[114]356_04784_Thermolabile_hemolysin	C513T
											39	[541]MISM01environment	C39A		118	[731]NJHI01clinical	G118T		513	[115]378_00406_Thermolabile_hemolysin	C513T
											39	[542]MISN01environment	C39A		118	[776]VTGQ01clinical	G118T		513	[116]381_03698_Thermolabile_hemolysin	C513T
											39	[563]NIYP01environment	C39A		119	[90]AZJP01clinical	A119-		513	[124]592_01410_Thermolabile_hemolysin	C513T
											39	[606]NNHM01environment	C39G		119	[451]AOPI01clinical	A119G		513	[133]317_02853_Thermolabile_hemolysin	C513T
											39	[608]NNHO01environment	C39G		119	[509]AZJPclinical	A119G		513	[162]304_03121_Thermolabile_hemolysin	C513T
											39	[678]NNOW01environment(2)	C39-		119	[512]CAJDZI01clinical	A119G		513	[163]421_01931_Thermolabile_hemolysin	C513T
											39	[712]PKQA01environment	C39G		119	[590]JNUE02clinical	A119G		513	[164]486_02583_Thermolabile_hemolysin	C513T
											39	[733]SZQH01environment	C39A		119	[596]JYJT01clinical	A119G		513	[165]492_02958_Thermolabile_hemolysin	C513T
											40	[243]NNNK01environment	C40-		119	[636]gi|1008715073|gb|LOHO01|clinical	A119G		513	[166]496_01304_Thermolabile_hemolysin	C513T
											40	[401]JABCKZ01environment	C40-		119	[640]LPVL01clinical	A119G		513	[167]500_02899_Thermolabile_hemolysin	C513T
											40	[403]JABCLC01environment	C40-		119	[641]LPVN01clinical	A119G		513	[168]303_02542_Thermolabile_hemolysin	C513T
											40	[405]JABCLD01environment(2)	C40-		119	[646]LQCS01clinical	A119G		513	[169]311_01511_Thermolabile_hemolysin	C513T
											40	[413]JABCLT01environment	C40-		119	[649]LRAI01clinical	A119G		513	[170]455_00731_Thermolabile_hemolysin	C513T
											40	[418]JABCLY01environment(2)	C40-		119	[652]LRFP01clinical	A119G		513	[171]625_00895_Thermolabile_hemolysin	C513T
											40	[678]NNOW01environment(2)	C40-		119	[653]LRFR01clinical	A119G		513	[209]409_02637_Thermolabile_hemolysin	C513T
											41	[243]NNNK01environment	C41-		119	[656]LRSU01clinical	A119G		513	[212]425_04948_Thermolabile_hemolysin	C513-
											41	[382]AWJV01environment	C41G		119	[659]LRTC01clinical	A119G		514	[71]641_04584_Thermolabile_hemolysin	A514-
											41	[383]AWJW01environment	C41G		119	[665]LRTI01clinical	A119G		514	[212]425_04948_Thermolabile_hemolysin	A514-
											41	[384]AWLL01environment	C41G		119	[712]MIVB01clinical	A119G		515	[71]641_04584_Thermolabile_hemolysin	G515-
											41	[389]AXNP01environment	C41G		119	[729]NIXZ01clinical	A119G		515	[212]425_04948_Thermolabile_hemolysin	G515-
											41	[394]gi|594009215|dbj|BAVI01|	C41G		119	[730]NJAP01clinical	A119G		516	[71]641_04584_Thermolabile_hemolysin	C516-
											41	[396]gi|594009080|dbj|BAVK01|(2)	C41G		119	[731]NJHI01clinical	A119G		516	[212]425_04948_Thermolabile_hemolysin	C516-
											41	[401]JABCKZ01environment	C41-		119	[776]VTGQ01clinical	A119G		517	[71]641_04584_Thermolabile_hemolysin	T517-
											41	[403]JABCLC01environment	C41-		120	[90]AZJP01clinical	A120-		517	[212]425_04948_Thermolabile_hemolysin	T517-
											41	[405]JABCLD01environment(2)	C41-		120	[451]AOPI01clinical	A120-		518	[71]641_04584_Thermolabile_hemolysin	G518-
											41	[413]JABCLT01environment	C41-		120	[509]AZJPclinical	A120-		518	[212]425_04948_Thermolabile_hemolysin	G518-
											41	[418]JABCLY01environment(2)	C41-		120	[512]CAJDZI01clinical	A120-		519	[71]641_04584_Thermolabile_hemolysin	G519-
											41	[432]JACVHG01environment	C41G		120	[590]JNUE02clinical	A120-		519	[212]425_04948_Thermolabile_hemolysin	G519-
											41	[436]JACVHM01environment	C41G		120	[596]JYJT01clinical	A120-		520	[71]641_04584_Thermolabile_hemolysin	T520-
											41	[439]JACVHQ01environment	C41G		120	[636]gi|1008715073|gb|LOHO01|clinical	A120-		520	[212]425_04948_Thermolabile_hemolysin	T520-
											41	[440]JACVHR01environment	C41G		120	[640]LPVL01clinical	A120-		521	[71]641_04584_Thermolabile_hemolysin	T521-
											41	[442]JACVHU01environment	C41G		120	[641]LPVN01clinical	A120-		521	[212]425_04948_Thermolabile_hemolysin	T521-
											41	[444]JAFLNR01environment	C41G		120	[646]LQCS01clinical	A120-		522	[71]641_04584_Thermolabile_hemolysin	C522-
											41	[448]JAFLNY01environment	C41G		120	[649]LRAI01clinical	A120-		522	[212]425_04948_Thermolabile_hemolysin	C522-
											41	[449]JAFLNZ01environment	C41G		120	[652]LRFP01clinical	A120-		523	[71]641_04584_Thermolabile_hemolysin	T523-
											41	[483]LFZF01environment	C41G		120	[653]LRFR01clinical	A120-		523	[212]425_04948_Thermolabile_hemolysin	T523-
											41	[486]LIRQ01environment	C41G		120	[656]LRSU01clinical	A120-		524	[71]641_04584_Thermolabile_hemolysin	T524-
											41	[487]LIRR01environment	C41G		120	[659]LRTC01clinical	A120-		524	[212]425_04948_Thermolabile_hemolysin	T524-
											41	[495]MBTR01environment	C41G		120	[665]LRTI01clinical	A120-		525	[71]641_04584_Thermolabile_hemolysin	A525-
											41	[506]MIQU01environment	C41G		120	[712]MIVB01clinical	A120-		525	[212]425_04948_Thermolabile_hemolysin	A525-
											41	[508]MIQW01environment	C41G		120	[729]NIXZ01clinical	A120-		526	[71]641_04584_Thermolabile_hemolysin	G526-
											41	[515]MIRI01environment	C41G		120	[730]NJAP01clinical	A120-		526	[212]425_04948_Thermolabile_hemolysin	G526-
											41	[541]MISM01environment	C41G		120	[731]NJHI01clinical	A120-		527	[71]641_04584_Thermolabile_hemolysin	G527-
											41	[542]MISN01environment	C41G		120	[776]VTGQ01clinical	A120-		527	[212]425_04948_Thermolabile_hemolysin	G527-
											41	[563]NIYP01environment	C41G		121	[90]AZJP01clinical	A121-		528	[71]641_04584_Thermolabile_hemolysin	T528-
											41	[606]NNHM01environment	C41G		121	[451]AOPI01clinical	A121-		528	[212]425_04948_Thermolabile_hemolysin	T528-
											41	[608]NNHO01environment	C41G		121	[509]AZJPclinical	A121-		529	[71]641_04584_Thermolabile_hemolysin	C529-
											41	[678]NNOW01environment(2)	C41-		121	[512]CAJDZI01clinical	A121-		529	[212]425_04948_Thermolabile_hemolysin	C529-
											41	[712]PKQA01environment	C41G		121	[590]JNUE02clinical	A121-		530	[71]641_04584_Thermolabile_hemolysin	A530-
											41	[733]SZQH01environment	C41G		121	[596]JYJT01clinical	A121-		530	[212]425_04948_Thermolabile_hemolysin	A530-
											42	[243]NNNK01environment	G42-		121	[636]gi|1008715073|gb|LOHO01|clinical	A121-		531	[71]641_04584_Thermolabile_hemolysin	C531-
											42	[383]AWJW01environment	G42A		121	[640]LPVL01clinical	A121-		531	[212]425_04948_Thermolabile_hemolysin	C531-
											42	[384]AWLL01environment	G42A		121	[641]LPVN01clinical	A121-		532	[71]641_04584_Thermolabile_hemolysin	T532-
											42	[394]gi|594009215|dbj|BAVI01|	G42A		121	[646]LQCS01clinical	A121-		532	[212]425_04948_Thermolabile_hemolysin	T532-
											42	[401]JABCKZ01environment	G42-		121	[649]LRAI01clinical	A121-		533	[71]641_04584_Thermolabile_hemolysin	T533-
											42	[403]JABCLC01environment	G42-		121	[652]LRFP01clinical	A121-		533	[212]425_04948_Thermolabile_hemolysin	T533-
											42	[405]JABCLD01environment(2)	G42-		121	[653]LRFR01clinical	A121-		534	[71]641_04584_Thermolabile_hemolysin	C534-
											42	[413]JABCLT01environment	G42-		121	[656]LRSU01clinical	A121-		534	[212]425_04948_Thermolabile_hemolysin	C534-
											42	[418]JABCLY01environment(2)	G42-		121	[659]LRTC01clinical	A121-		535	[71]641_04584_Thermolabile_hemolysin	T535-
											42	[432]JACVHG01environment	G42A		121	[665]LRTI01clinical	A121-		535	[212]425_04948_Thermolabile_hemolysin	T535-
											42	[436]JACVHM01environment	G42A		121	[712]MIVB01clinical	A121-		536	[71]641_04584_Thermolabile_hemolysin	C536-
											42	[439]JACVHQ01environment	G42A		121	[729]NIXZ01clinical	A121-		536	[212]425_04948_Thermolabile_hemolysin	C536-
											42	[440]JACVHR01environment	G42A		121	[730]NJAP01clinical	A121-		537	[57]632_00935_Thermolabile_hemolysin	C537A
											42	[444]JAFLNR01environment	G42A		121	[731]NJHI01clinical	A121-		537	[71]641_04584_Thermolabile_hemolysin	C537-
											42	[448]JAFLNY01environment	G42A		121	[776]VTGQ01clinical	A121-		537	[86]399_03550_Thermolabile_hemolysin	C537G
											42	[449]JAFLNZ01environment	G42A		122	[90]AZJP01clinical	A122-		537	[212]425_04948_Thermolabile_hemolysin	C537-
											42	[483]LFZF01environment	G42A		122	[451]AOPI01clinical	A122-		538	[71]641_04584_Thermolabile_hemolysin	A538-
											42	[486]LIRQ01environment	G42A		122	[509]AZJPclinical	A122-		538	[212]425_04948_Thermolabile_hemolysin	A538-
											42	[487]LIRR01environment	G42A		122	[512]CAJDZI01clinical	A122-		539	[71]641_04584_Thermolabile_hemolysin	A539-
											42	[508]MIQW01environment	G42A		122	[590]JNUE02clinical	A122-		539	[212]425_04948_Thermolabile_hemolysin	A539-
											42	[541]MISM01environment	G42A		122	[596]JYJT01clinical	A122-		540	[71]641_04584_Thermolabile_hemolysin	C540-
											42	[542]MISN01environment	G42A		122	[636]gi|1008715073|gb|LOHO01|clinical	A122-		540	[212]425_04948_Thermolabile_hemolysin	C540-
											42	[563]NIYP01environment	G42A		122	[640]LPVL01clinical	A122-		541	[71]641_04584_Thermolabile_hemolysin	G541-
											42	[678]NNOW01environment(2)	G42-		122	[641]LPVN01clinical	A122-		541	[212]425_04948_Thermolabile_hemolysin	G541-
											42	[679]NNPE01environment	G42A		122	[646]LQCS01clinical	A122-		542	[71]641_04584_Thermolabile_hemolysin	G542-
											42	[733]SZQH01environment	G42A		122	[649]LRAI01clinical	A122-		542	[212]425_04948_Thermolabile_hemolysin	G542-
											43	[243]NNNK01environment	C43-		122	[652]LRFP01clinical	A122-		543	[71]641_04584_Thermolabile_hemolysin	T543-
											43	[382]AWJV01environment	C43T		122	[653]LRFR01clinical	A122-		543	[212]425_04948_Thermolabile_hemolysin	T543-
											43	[383]AWJW01environment	C43T		122	[656]LRSU01clinical	A122-		544	[71]641_04584_Thermolabile_hemolysin	T544-
											43	[384]AWLL01environment	C43T		122	[659]LRTC01clinical	A122-		544	[212]425_04948_Thermolabile_hemolysin	T544-
											43	[389]AXNP01environment	C43T		122	[665]LRTI01clinical	A122-		545	[71]641_04584_Thermolabile_hemolysin	T545-
											43	[394]gi|594009215|dbj|BAVI01|	C43T		122	[675]MITC01clinical	A122G		545	[212]425_04948_Thermolabile_hemolysin	T545-
											43	[396]gi|594009080|dbj|BAVK01|(2)	C43T		122	[676]MITD01clinical	A122G		546	[71]641_04584_Thermolabile_hemolysin	T546-
											43	[401]JABCKZ01environment	C43-		122	[712]MIVB01clinical	A122-		546	[131]558_02771_Thermolabile_hemolysin	T546C
											43	[403]JABCLC01environment	C43-		122	[729]NIXZ01clinical	A122-		546	[212]425_04948_Thermolabile_hemolysin	T546-
											43	[405]JABCLD01environment(2)	C43-		122	[730]NJAP01clinical	A122-		547	[71]641_04584_Thermolabile_hemolysin	G547-
											43	[413]JABCLT01environment	C43-		122	[731]NJHI01clinical	A122-		547	[212]425_04948_Thermolabile_hemolysin	G547-
											43	[418]JABCLY01environment(2)	C43-		122	[776]VTGQ01clinical	A122-		548	[71]641_04584_Thermolabile_hemolysin	T548-
											43	[432]JACVHG01environment	C43T		123	[90]AZJP01clinical	C123-		548	[212]425_04948_Thermolabile_hemolysin	T548-
											43	[436]JACVHM01environment	C43T		123	[451]AOPI01clinical	C123-		549	[2]528_02826_Thermolabile_hemolysin	T549G
											43	[439]JACVHQ01environment	C43T		123	[509]AZJPclinical	C123-		549	[3]384_00080_Thermolabile_hemolysin	T549G
											43	[440]JACVHR01environment	C43T		123	[512]CAJDZI01clinical	C123-		549	[4]371_02472_Thermolabile_hemolysin	T549G
											43	[442]JACVHU01environment	C43T		123	[590]JNUE02clinical	C123-		549	[5]395_01495_Thermolabile_hemolysin	T549G
											43	[444]JAFLNR01environment	C43T		123	[596]JYJT01clinical	C123-		549	[6]510_00082_Thermolabile_hemolysin	T549G
											43	[448]JAFLNY01environment	C43T		123	[636]gi|1008715073|gb|LOHO01|clinical	C123-		549	[7]335_00939_Thermolabile_hemolysin	T549G
											43	[449]JAFLNZ01environment	C43T		123	[640]LPVL01clinical	C123-		549	[8]338_00097_Thermolabile_hemolysin	T549G
											43	[483]LFZF01environment	C43T		123	[641]LPVN01clinical	C123-		549	[9]405_03100_Thermolabile_hemolysin	T549G
											43	[486]LIRQ01environment	C43T		123	[646]LQCS01clinical	C123-		549	[10]406_00097_Thermolabile_hemolysin	T549G
											43	[487]LIRR01environment	C43T		123	[649]LRAI01clinical	C123-		549	[11]446_01291_Thermolabile_hemolysin	T549G
											43	[495]MBTR01environment	C43T		123	[652]LRFP01clinical	C123-		549	[12]433_00085_Thermolabile_hemolysin	T549G
											43	[506]MIQU01environment	C43T		123	[653]LRFR01clinical	C123-		549	[13]602_00082_Thermolabile_hemolysin	T549G
											43	[508]MIQW01environment	C43T		123	[656]LRSU01clinical	C123-		549	[14]514_04294_Thermolabile_hemolysin	T549G
											43	[515]MIRI01environment	C43T		123	[659]LRTC01clinical	C123-		549	[15]372_01709_Thermolabile_hemolysin	T549G
											43	[541]MISM01environment	C43T		123	[665]LRTI01clinical	C123-		549	[16]428_03717_Thermolabile_hemolysin	T549G
											43	[542]MISN01environment	C43T		123	[712]MIVB01clinical	C123-		549	[17]610_03226_Thermolabile_hemolysin	T549G
											43	[563]NIYP01environment	C43T		123	[729]NIXZ01clinical	C123-		549	[18]327_03179_Thermolabile_hemolysin	T549G
											43	[606]NNHM01environment	C43T		123	[730]NJAP01clinical	C123-		549	[19]375_00773_Thermolabile_hemolysin	T549G
											43	[608]NNHO01environment	C43T		123	[731]NJHI01clinical	C123-		549	[20]393_00085_Thermolabile_hemolysin	T549G
											43	[678]NNOW01environment(2)	C43-		123	[736]QPIY01clinical	C123T		549	[21]366_00634_Thermolabile_hemolysin	T549G
											43	[694]NNQI01environment	C43T		123	[776]VTGQ01clinical	C123-		549	[22]382_00083_Thermolabile_hemolysin	T549G
											43	[712]PKQA01environment	C43T		124	[90]AZJP01clinical	C124-		549	[23]431_00953_Thermolabile_hemolysin	T549G
											43	[733]SZQH01environment	C43T		124	[451]AOPI01clinical	C124-		549	[24]432_03421_Thermolabile_hemolysin	T549G
											44	[243]NNNK01environment	T44-		124	[509]AZJPclinical	C124-		549	[25]385_00954_Thermolabile_hemolysin	T549G
											44	[382]AWJV01environment	T44G		124	[512]CAJDZI01clinical	C124-		549	[26]487_00879_Thermolabile_hemolysin	T549G
											44	[383]AWJW01environment	T44G		124	[590]JNUE02clinical	C124-		549	[27]581_01096_Thermolabile_hemolysin	T549G
											44	[384]AWLL01environment	T44G		124	[596]JYJT01clinical	C124-		549	[28]586_03748_Thermolabile_hemolysin	T549G
											44	[389]AXNP01environment	T44G		124	[636]gi|1008715073|gb|LOHO01|clinical	C124-		549	[29]330_00083_Thermolabile_hemolysin	T549G
											44	[394]gi|594009215|dbj|BAVI01|	T44G		124	[640]LPVL01clinical	C124-		549	[30]355_04533_Thermolabile_hemolysin	T549G
											44	[396]gi|594009080|dbj|BAVK01|(2)	T44G		124	[641]LPVN01clinical	C124-		549	[31]324_00733_Thermolabile_hemolysin	T549G
											44	[401]JABCKZ01environment	T44-		124	[646]LQCS01clinical	C124-		549	[32]380_03224_Thermolabile_hemolysin	T549G
											44	[403]JABCLC01environment	T44-		124	[649]LRAI01clinical	C124-		549	[35]508_00082_Thermolabile_hemolysin	T549G
											44	[405]JABCLD01environment(2)	T44-		124	[652]LRFP01clinical	C124-		549	[36]509_00082_Thermolabile_hemolysin	T549G
											44	[413]JABCLT01environment	T44-		124	[653]LRFR01clinical	C124-		549	[37]511_01399_Thermolabile_hemolysin	T549G
											44	[418]JABCLY01environment(2)	T44-		124	[656]LRSU01clinical	C124-		549	[38]419_02744_Thermolabile_hemolysin	T549G
											44	[432]JACVHG01environment	T44G		124	[659]LRTC01clinical	C124-		549	[39]420_03014_Thermolabile_hemolysin	T549G
											44	[436]JACVHM01environment	T44G		124	[665]LRTI01clinical	C124-		549	[40]427_02939_Thermolabile_hemolysin	T549G
											44	[439]JACVHQ01environment	T44G		124	[712]MIVB01clinical	C124-		549	[41]598_00897_Thermolabile_hemolysin	T549G
											44	[440]JACVHR01environment	T44G		124	[729]NIXZ01clinical	C124-		549	[42]527_02685_Thermolabile_hemolysin	T549G
											44	[442]JACVHU01environment	T44G		124	[730]NJAP01clinical	C124-		549	[43]613_00552_Thermolabile_hemolysin	T549G
											44	[444]JAFLNR01environment	T44G		124	[731]NJHI01clinical	C124-		549	[44]318_02238_Thermolabile_hemolysin	T549G
											44	[448]JAFLNY01environment	T44G		124	[776]VTGQ01clinical	C124-		549	[45]537_03014_Thermolabile_hemolysin	T549G
											44	[449]JAFLNZ01environment	T44G		125	[90]AZJP01clinical	A125-		549	[46]374_02398_Thermolabile_hemolysin	T549G
											44	[483]LFZF01environment	T44G		125	[451]AOPI01clinical	A125-		549	[48]424_00469_Thermolabile_hemolysin	T549G
											44	[486]LIRQ01environment	T44G		125	[509]AZJPclinical	A125-		549	[49]468_03281_Thermolabile_hemolysin	T549G
											44	[487]LIRR01environment	T44G		125	[512]CAJDZI01clinical	A125-		549	[50]397_03058_Thermolabile_hemolysin	T549G
											44	[495]MBTR01environment	T44G		125	[590]JNUE02clinical	A125-		549	[51]526_00715_Thermolabile_hemolysin	T549G
											44	[506]MIQU01environment	T44G		125	[596]JYJT01clinical	A125-		549	[52]400_01188_Thermolabile_hemolysin	T549G
											44	[508]MIQW01environment	T44G		125	[636]gi|1008715073|gb|LOHO01|clinical	A125-		549	[53]650_02934_Thermolabile_hemolysin	T549G
											44	[515]MIRI01environment	T44G		125	[640]LPVL01clinical	A125-		549	[54]383_01682_Thermolabile_hemolysin	T549G
											44	[541]MISM01environment	T44G		125	[641]LPVN01clinical	A125-		549	[55]471_00612_Thermolabile_hemolysin	T549G
											44	[542]MISN01environment	T44G		125	[646]LQCS01clinical	A125-		549	[56]367_00083_Thermolabile_hemolysin	T549G
											44	[563]NIYP01environment	T44G		125	[649]LRAI01clinical	A125-		549	[57]632_00935_Thermolabile_hemolysin	T549G
											44	[606]NNHM01environment	T44G		125	[652]LRFP01clinical	A125-		549	[58]577_02428_Thermolabile_hemolysin	T549G
											44	[608]NNHO01environment	T44G		125	[653]LRFR01clinical	A125-		549	[59]417_03321_Thermolabile_hemolysin	T549G
											44	[678]NNOW01environment(2)	T44-		125	[656]LRSU01clinical	A125-		549	[60]539_02645_Thermolabile_hemolysin	T549G
											44	[712]PKQA01environment	T44G		125	[659]LRTC01clinical	A125-		549	[61]411_00082_Thermolabile_hemolysin	T549G
											44	[733]SZQH01environment	T44G		125	[665]LRTI01clinical	A125-		549	[62]390_00082_Thermolabile_hemolysin	T549G
											45	[243]NNNK01environment	T45-		125	[712]MIVB01clinical	A125-		549	[63]452_01956_Thermolabile_hemolysin	T549G
											45	[382]AWJV01environment	T45A		125	[729]NIXZ01clinical	A125-		549	[64]473_00977_Thermolabile_hemolysin	T549G
											45	[383]AWJW01environment	T45C		125	[730]NJAP01clinical	A125-		549	[65]412_00961_Thermolabile_hemolysin	T549G
											45	[384]AWLL01environment	T45C		125	[731]NJHI01clinical	A125-		549	[66]469_00081_Thermolabile_hemolysin	T549G
											45	[389]AXNP01environment	T45A		125	[776]VTGQ01clinical	A125-		549	[67]474_00082_Thermolabile_hemolysin	T549G
											45	[394]gi|594009215|dbj|BAVI01|	T45C		126	[90]AZJP01clinical	A126-		549	[68]512_00869_Thermolabile_hemolysin	T549G
											45	[396]gi|594009080|dbj|BAVK01|(2)	T45A		126	[451]AOPI01clinical	A126-		549	[69]460_02161_Thermolabile_hemolysin	T549G
											45	[401]JABCKZ01environment	T45-		126	[509]AZJPclinical	A126-		549	[70]470_01815_Thermolabile_hemolysin	T549G
											45	[403]JABCLC01environment	T45-		126	[512]CAJDZI01clinical	A126-		549	[71]641_04584_Thermolabile_hemolysin	T549-
											45	[405]JABCLD01environment(2)	T45-		126	[590]JNUE02clinical	A126-		549	[72]493_02391_Thermolabile_hemolysin	T549G
											45	[413]JABCLT01environment	T45-		126	[596]JYJT01clinical	A126-		549	[73]498_02570_Thermolabile_hemolysin	T549G
											45	[418]JABCLY01environment(2)	T45-		126	[636]gi|1008715073|gb|LOHO01|clinical	A126-		549	[74]538_00752_Thermolabile_hemolysin	T549G
											45	[432]JACVHG01environment	T45C		126	[640]LPVL01clinical	A126-		549	[75]579_02063_Thermolabile_hemolysin	T549G
											45	[436]JACVHM01environment	T45C		126	[641]LPVN01clinical	A126-		549	[76]631_00082_Thermolabile_hemolysin	T549G
											45	[439]JACVHQ01environment	T45C		126	[646]LQCS01clinical	A126-		549	[77]401_01855_Thermolabile_hemolysin	T549G
											45	[440]JACVHR01environment	T45C		126	[649]LRAI01clinical	A126-		549	[78]450_00082_Thermolabile_hemolysin	T549G
											45	[442]JACVHU01environment	T45A		126	[652]LRFP01clinical	A126-		549	[79]376_03255_Thermolabile_hemolysin	T549G
											45	[444]JAFLNR01environment	T45C		126	[653]LRFR01clinical	A126-		549	[80]481_02386_Thermolabile_hemolysin	T549G
											45	[448]JAFLNY01environment	T45C		126	[656]LRSU01clinical	A126-		549	[81]334_03321_Thermolabile_hemolysin	T549G
											45	[449]JAFLNZ01environment	T45C		126	[659]LRTC01clinical	A126-		549	[82]472_04110_Thermolabile_hemolysin	T549G
											45	[483]LFZF01environment	T45C		126	[665]LRTI01clinical	A126-		549	[83]571_01823_Thermolabile_hemolysin	T549G
											45	[486]LIRQ01environment	T45C		126	[712]MIVB01clinical	A126-		549	[84]620_02311_Thermolabile_hemolysin	T549G
											45	[487]LIRR01environment	T45C		126	[729]NIXZ01clinical	A126-		549	[85]368_00636_Thermolabile_hemolysin	T549G
											45	[495]MBTR01environment	T45A		126	[730]NJAP01clinical	A126-		549	[86]399_03550_Thermolabile_hemolysin	T549G
											45	[506]MIQU01environment	T45A		126	[731]NJHI01clinical	A126-		549	[87]533_02847_Thermolabile_hemolysin	T549G
											45	[508]MIQW01environment	T45C		126	[776]VTGQ01clinical	A126-		549	[88]477_03417_Thermolabile_hemolysin	T549G
											45	[515]MIRI01environment	T45A		127	[90]AZJP01clinical	A127-		549	[89]482_02525_Thermolabile_hemolysin	T549G
											45	[541]MISM01environment	T45C		127	[451]AOPI01clinical	A127-		549	[90]414_01486_Thermolabile_hemolysin	T549G
											45	[542]MISN01environment	T45C		127	[509]AZJPclinical	A127-		549	[91]337_00702_Thermolabile_hemolysin	T549G
											45	[563]NIYP01environment	T45C		127	[512]CAJDZI01clinical	A127-		549	[92]392_02544_Thermolabile_hemolysin	T549G
											45	[606]NNHM01environment	T45A		127	[590]JNUE02clinical	A127-		549	[93]404_00083_Thermolabile_hemolysin	T549G
											45	[608]NNHO01environment	T45A		127	[596]JYJT01clinical	A127-		549	[94]445_00188_Thermolabile_hemolysin	T549G
											45	[678]NNOW01environment(2)	T45-		127	[636]gi|1008715073|gb|LOHO01|clinical	A127-		549	[95]451_02403_Thermolabile_hemolysin	T549G
											45	[712]PKQA01environment	T45A		127	[640]LPVL01clinical	A127-		549	[96]476_02320_Thermolabile_hemolysin	T549G
											45	[733]SZQH01environment	T45C		127	[641]LPVN01clinical	A127-		549	[97]478_02086_Thermolabile_hemolysin	T549G
											46	[243]NNNK01environment	G46-		127	[646]LQCS01clinical	A127-		549	[98]541_00484_Thermolabile_hemolysin	T549G
											46	[401]JABCKZ01environment	G46-		127	[649]LRAI01clinical	A127-		549	[99]358_03041_Thermolabile_hemolysin	T549G
											46	[403]JABCLC01environment	G46-		127	[652]LRFP01clinical	A127-		549	[100]353_01560_Thermolabile_hemolysin	T549G
											46	[405]JABCLD01environment(2)	G46-		127	[653]LRFR01clinical	A127-		549	[101]410_03364_Thermolabile_hemolysin	T549G
											46	[413]JABCLT01environment	G46-		127	[656]LRSU01clinical	A127-		549	[102]345_01053_Thermolabile_hemolysin	T549G
											46	[418]JABCLY01environment(2)	G46-		127	[659]LRTC01clinical	A127-		549	[103]426_00435_Thermolabile_hemolysin	T549G
											46	[678]NNOW01environment(2)	G46-		127	[665]LRTI01clinical	A127-		549	[104]490_01151_Thermolabile_hemolysin	T549G
											47	[243]NNNK01environment	C47-		127	[712]MIVB01clinical	A127-		549	[105]491_00976_Thermolabile_hemolysin	T549G
											47	[382]AWJV01environment	C47T		127	[729]NIXZ01clinical	A127-		549	[106]557_02056_Thermolabile_hemolysin	T549G
											47	[383]AWJW01environment	C47T		127	[730]NJAP01clinical	A127-		549	[107]606_00096_Thermolabile_hemolysin	T549G
											47	[384]AWLL01environment	C47T		127	[731]NJHI01clinical	A127-		549	[108]501_01200_Thermolabile_hemolysin	T549G
											47	[389]AXNP01environment	C47T		127	[776]VTGQ01clinical	A127-		549	[109]320_01310_Thermolabile_hemolysin	T549G
											47	[394]gi|594009215|dbj|BAVI01|	C47T		128	[90]AZJP01clinical	C128-		549	[110]442_00905_Thermolabile_hemolysin	T549G
											47	[396]gi|594009080|dbj|BAVK01|(2)	C47T		128	[451]AOPI01clinical	C128-		549	[117]448_02181_Thermolabile_hemolysin	T549G
											47	[401]JABCKZ01environment	C47-		128	[509]AZJPclinical	C128-		549	[118]322_02964_Thermolabile_hemolysin	T549G
											47	[403]JABCLC01environment	C47-		128	[512]CAJDZI01clinical	C128-		549	[119]609_02016_Thermolabile_hemolysin	T549G
											47	[405]JABCLD01environment(2)	C47-		128	[590]JNUE02clinical	C128-		549	[120]333_04986_Thermolabile_hemolysin	T549G
											47	[413]JABCLT01environment	C47-		128	[596]JYJT01clinical	C128-		549	[121]513_00085_Thermolabile_hemolysin	T549G
											47	[418]JABCLY01environment(2)	C47-		128	[636]gi|1008715073|gb|LOHO01|clinical	C128-		549	[122]515_01339_Thermolabile_hemolysin	T549G
											47	[432]JACVHG01environment	C47T		128	[640]LPVL01clinical	C128-		549	[123]308_00096_Thermolabile_hemolysin	T549G
											47	[436]JACVHM01environment	C47T		128	[641]LPVN01clinical	C128-		549	[124]592_01410_Thermolabile_hemolysin	T549G
											47	[439]JACVHQ01environment	C47T		128	[646]LQCS01clinical	C128-		549	[125]332_03095_Thermolabile_hemolysin	T549G
											47	[440]JACVHR01environment	C47T		128	[649]LRAI01clinical	C128-		549	[126]484_00082_Thermolabile_hemolysin	T549G
											47	[442]JACVHU01environment	C47T		128	[652]LRFP01clinical	C128-		549	[127]485_00531_Thermolabile_hemolysin	T549G
											47	[444]JAFLNR01environment	C47T		128	[653]LRFR01clinical	C128-		549	[128]339_03100_Thermolabile_hemolysin	T549G
											47	[448]JAFLNY01environment	C47T		128	[656]LRSU01clinical	C128-		549	[129]342_02933_Thermolabile_hemolysin	T549G
											47	[449]JAFLNZ01environment	C47T		128	[659]LRTC01clinical	C128-		549	[130]377_03094_Thermolabile_hemolysin	T549G
											47	[483]LFZF01environment	C47T		128	[665]LRTI01clinical	C128-		549	[131]558_02771_Thermolabile_hemolysin	T549G
											47	[486]LIRQ01environment	C47T		128	[712]MIVB01clinical	C128-		549	[133]317_02853_Thermolabile_hemolysin	T549G
											47	[487]LIRR01environment	C47T		128	[729]NIXZ01clinical	C128-		549	[134]326_02433_Thermolabile_hemolysin	T549G
											47	[495]MBTR01environment	C47T		128	[730]NJAP01clinical	C128-		549	[135]626_00681_Thermolabile_hemolysin	T549G
											47	[506]MIQU01environment	C47T		128	[731]NJHI01clinical	C128-		549	[136]561_03675_Thermolabile_hemolysin	T549G
											47	[508]MIQW01environment	C47T		128	[776]VTGQ01clinical	C128-		549	[137]562_01880_Thermolabile_hemolysin	T549G
											47	[515]MIRI01environment	C47T		129	[90]AZJP01clinical	C129-		549	[138]568_04884_Thermolabile_hemolysin	T549G
											47	[541]MISM01environment	C47T		129	[451]AOPI01clinical	C129-		549	[139]315_02850_Thermolabile_hemolysin	T549G
											47	[542]MISN01environment	C47T		129	[509]AZJPclinical	C129-		549	[140]458_00089_Thermolabile_hemolysin	T549G
											47	[563]NIYP01environment	C47T		129	[512]CAJDZI01clinical	C129-		549	[141]364_00096_Thermolabile_hemolysin	T549G
											47	[606]NNHM01environment	C47T		129	[590]JNUE02clinical	C129-		549	[142]456_01292_Thermolabile_hemolysin	T549G
											47	[608]NNHO01environment	C47T		129	[596]JYJT01clinical	C129-		549	[143]483_03989_Thermolabile_hemolysin	T549G
											47	[678]NNOW01environment(2)	C47-		129	[636]gi|1008715073|gb|LOHO01|clinical	C129-		549	[144]583_01195_Thermolabile_hemolysin	T549G
											47	[712]PKQA01environment	C47T		129	[640]LPVL01clinical	C129-		549	[145]360_01208_Thermolabile_hemolysin	T549G
											47	[733]SZQH01environment	C47T		129	[641]LPVN01clinical	C129-		549	[146]402_01901_Thermolabile_hemolysin	T549G
											48	[243]NNNK01environment	T48-		129	[646]LQCS01clinical	C129-		549	[147]449_02675_Thermolabile_hemolysin	T549G
											48	[383]AWJW01environment	T48G		129	[649]LRAI01clinical	C129-		549	[148]566_00088_Thermolabile_hemolysin	T549G
											48	[384]AWLL01environment	T48G		129	[652]LRFP01clinical	C129-		549	[149]618_01434_Thermolabile_hemolysin	T549G
											48	[394]gi|594009215|dbj|BAVI01|	T48G		129	[653]LRFR01clinical	C129-		549	[150]328_03325_Thermolabile_hemolysin	T549G
											48	[395]gi|594009406|dbj|BAVJ01|	T48C		129	[656]LRSU01clinical	C129-		549	[151]418_00418_Thermolabile_hemolysin	T549G
											48	[401]JABCKZ01environment	T48-		129	[659]LRTC01clinical	C129-		549	[152]459_02990_Thermolabile_hemolysin	T549G
											48	[403]JABCLC01environment	T48-		129	[665]LRTI01clinical	C129-		549	[153]391_01783_Thermolabile_hemolysin	T549G
											48	[405]JABCLD01environment(2)	T48-		129	[712]MIVB01clinical	C129-		549	[154]396_01888_Thermolabile_hemolysin	T549G
											48	[413]JABCLT01environment	T48-		129	[729]NIXZ01clinical	C129-		549	[155]398_00083_Thermolabile_hemolysin	T549G
											48	[416]JABCLX01environment	T48C		129	[730]NJAP01clinical	C129-		549	[156]524_00082_Thermolabile_hemolysin	T549G
											48	[418]JABCLY01environment(2)	T48-		129	[731]NJHI01clinical	C129-		549	[157]553_00083_Thermolabile_hemolysin	T549G
											48	[432]JACVHG01environment	T48G		129	[776]VTGQ01clinical	C129-		549	[158]563_03010_Thermolabile_hemolysin	T549G
											48	[436]JACVHM01environment	T48G		130	[90]AZJP01clinical	T130-		549	[161]408_02508_Thermolabile_hemolysin	T549G
											48	[439]JACVHQ01environment	T48G		130	[451]AOPI01clinical	T130-		549	[162]304_03121_Thermolabile_hemolysin	T549G
											48	[440]JACVHR01environment	T48G		130	[509]AZJPclinical	T130-		549	[163]421_01931_Thermolabile_hemolysin	T549G
											48	[444]JAFLNR01environment	T48G		130	[512]CAJDZI01clinical	T130-		549	[164]486_02583_Thermolabile_hemolysin	T549G
											48	[448]JAFLNY01environment	T48G		130	[590]JNUE02clinical	T130-		549	[165]492_02958_Thermolabile_hemolysin	T549G
											48	[449]JAFLNZ01environment	T48G		130	[596]JYJT01clinical	T130-		549	[166]496_01304_Thermolabile_hemolysin	T549G
											48	[483]LFZF01environment	T48G		130	[636]gi|1008715073|gb|LOHO01|clinical	T130-		549	[167]500_02899_Thermolabile_hemolysin	T549G
											48	[486]LIRQ01environment	T48G		130	[640]LPVL01clinical	T130-		549	[168]303_02542_Thermolabile_hemolysin	T549G
											48	[487]LIRR01environment	T48G		130	[641]LPVN01clinical	T130-		549	[169]311_01511_Thermolabile_hemolysin	T549G
											48	[490]LIRV01environment	T48C		130	[646]LQCS01clinical	T130-		549	[170]455_00731_Thermolabile_hemolysin	T549G
											48	[508]MIQW01environment	T48G		130	[649]LRAI01clinical	T130-		549	[171]625_00895_Thermolabile_hemolysin	T549G
											48	[541]MISM01environment	T48G		130	[652]LRFP01clinical	T130-		549	[172]441_00893_Thermolabile_hemolysin	T549G
											48	[542]MISN01environment	T48G		130	[653]LRFR01clinical	T130-		549	[173]443_00680_Thermolabile_hemolysin	T549G
											48	[563]NIYP01environment	T48G		130	[656]LRSU01clinical	T130-		549	[174]555_00957_Thermolabile_hemolysin	T549G
											48	[678]NNOW01environment(2)	T48-		130	[659]LRTC01clinical	T130-		549	[175]629_03212_Thermolabile_hemolysin	T549G
											48	[733]SZQH01environment	T48G		130	[665]LRTI01clinical	T130-		549	[176]489_01986_Thermolabile_hemolysin	T549G
											49	[243]NNNK01environment	T49-		130	[712]MIVB01clinical	T130-		549	[177]525_01067_Thermolabile_hemolysin	T549G
											49	[382]AWJV01environment	T49G		130	[729]NIXZ01clinical	T130-		549	[178]573_01063_Thermolabile_hemolysin	T549G
											49	[383]AWJW01environment	T49G		130	[730]NJAP01clinical	T130-		549	[179]574_01895_Thermolabile_hemolysin	T549G
											49	[384]AWLL01environment	T49G		130	[731]NJHI01clinical	T130-		549	[180]575_03379_Thermolabile_hemolysin	T549G
											49	[389]AXNP01environment	T49G		130	[776]VTGQ01clinical	T130-		549	[181]623_04114_Thermolabile_hemolysin	T549G
											49	[394]gi|594009215|dbj|BAVI01|	T49G		131	[90]AZJP01clinical	A131-		549	[182]362_01544_Thermolabile_hemolysin	T549G
											49	[396]gi|594009080|dbj|BAVK01|(2)	T49G		131	[451]AOPI01clinical	A131-		549	[183]454_00666_Thermolabile_hemolysin	T549G
											49	[401]JABCKZ01environment	T49-		131	[509]AZJPclinical	A131-		549	[184]554_02832_Thermolabile_hemolysin	T549G
											49	[403]JABCLC01environment	T49-		131	[512]CAJDZI01clinical	A131-		549	[185]302_00987_Thermolabile_hemolysin	T549G
											49	[405]JABCLD01environment(2)	T49-		131	[590]JNUE02clinical	A131-		549	[186]325_00083_Thermolabile_hemolysin	T549G
											49	[413]JABCLT01environment	T49-		131	[596]JYJT01clinical	A131-		549	[187]352_00094_Thermolabile_hemolysin	T549G
											49	[418]JABCLY01environment(2)	T49-		131	[636]gi|1008715073|gb|LOHO01|clinical	A131-		549	[188]622_00637_Thermolabile_hemolysin	T549G
											49	[432]JACVHG01environment	T49G		131	[640]LPVL01clinical	A131-		549	[189]601_00673_Thermolabile_hemolysin	T549G
											49	[436]JACVHM01environment	T49G		131	[641]LPVN01clinical	A131-		549	[190]357_01076_Thermolabile_hemolysin	T549G
											49	[439]JACVHQ01environment	T49G		131	[646]LQCS01clinical	A131-		549	[191]336_00713_Thermolabile_hemolysin	T549G
											49	[440]JACVHR01environment	T49G		131	[649]LRAI01clinical	A131-		549	[192]551_00552_Thermolabile_hemolysin	T549G
											49	[442]JACVHU01environment	T49G		131	[652]LRFP01clinical	A131-		549	[193]386_00084_Thermolabile_hemolysin	T549G
											49	[444]JAFLNR01environment	T49G		131	[653]LRFR01clinical	A131-		549	[194]354_03634_Thermolabile_hemolysin	T549G
											49	[448]JAFLNY01environment	T49G		131	[656]LRSU01clinical	A131-		549	[195]350_00083_Thermolabile_hemolysin	T549G
											49	[449]JAFLNZ01environment	T49G		131	[659]LRTC01clinical	A131-		549	[196]507_00860_Thermolabile_hemolysin	T549G
											49	[483]LFZF01environment	T49G		131	[665]LRTI01clinical	A131-		549	[197]504_00080_Thermolabile_hemolysin	T549G
											49	[486]LIRQ01environment	T49G		131	[712]MIVB01clinical	A131-		549	[198]503_00080_Thermolabile_hemolysin	T549G
											49	[487]LIRR01environment	T49G		131	[729]NIXZ01clinical	A131-		549	[199]415_01096_Thermolabile_hemolysin	T549G
											49	[495]MBTR01environment	T49G		131	[730]NJAP01clinical	A131-		549	[200]348_04262_Thermolabile_hemolysin	T549G
											49	[506]MIQU01environment	T49G		131	[731]NJHI01clinical	A131-		549	[201]305_01029_Thermolabile_hemolysin	T549G
											49	[508]MIQW01environment	T49G		131	[776]VTGQ01clinical	A131-		549	[202]640_00084_Thermolabile_hemolysin	T549G
											49	[515]MIRI01environment	T49G		132	[90]AZJP01clinical	T132-		549	[203]313_02596_Thermolabile_hemolysin	T549G
											49	[541]MISM01environment	T49G		132	[348]NNCK01clinical	T132C		549	[204]314_00845_Thermolabile_hemolysin	T549G
											49	[542]MISN01environment	T49G		132	[451]AOPI01clinical	T132-		549	[205]475_03294_Thermolabile_hemolysin	T549G
											49	[563]NIYP01environment	T49G		132	[509]AZJPclinical	T132-		549	[206]319_03011_Thermolabile_hemolysin	T549G
											49	[606]NNHM01environment	T49G		132	[512]CAJDZI01clinical	T132-		549	[207]506_00081_Thermolabile_hemolysin	T549G
											49	[608]NNHO01environment	T49G		132	[590]JNUE02clinical	T132-		549	[208]369_01288_Thermolabile_hemolysin	T549G
											49	[678]NNOW01environment(2)	T49-		132	[596]JYJT01clinical	T132-		549	[209]409_02637_Thermolabile_hemolysin	T549G
											49	[712]PKQA01environment	T49G		132	[636]gi|1008715073|gb|LOHO01|clinical	T132-		549	[210]416_04697_Thermolabile_hemolysin	T549G
											49	[733]SZQH01environment	T49G		132	[640]LPVL01clinical	T132-		549	[211]413_03615_Thermolabile_hemolysin	T549G
											50	[243]NNNK01environment	C50-		132	[641]LPVN01clinical	T132-		549	[212]425_04948_Thermolabile_hemolysin	T549-
											50	[401]JABCKZ01environment	C50-		132	[646]LQCS01clinical	T132-		549	[213]312_00082_Thermolabile_hemolysin	T549G
											50	[403]JABCLC01environment	C50-		132	[649]LRAI01clinical	T132-		549	[214]423_00689_Thermolabile_hemolysin	T549G
											50	[405]JABCLD01environment(2)	C50-		132	[652]LRFP01clinical	T132-		549	[215]502_03160_Thermolabile_hemolysin	T549G
											50	[413]JABCLT01environment	C50-		132	[653]LRFR01clinical	T132-		549	[216]569_02164_Thermolabile_hemolysin	T549G
											50	[418]JABCLY01environment(2)	C50-		132	[656]LRSU01clinical	T132-		549	[217]505_00787_Thermolabile_hemolysin	T549G
											50	[678]NNOW01environment(2)	C50-		132	[659]LRTC01clinical	T132-		549	[218]344_00481_Thermolabile_hemolysin	T549G
											51	[243]NNNK01environment	T51-		132	[665]LRTI01clinical	T132-		549	[219]306_02674_Thermolabile_hemolysin	T549G
											51	[395]gi|594009406|dbj|BAVJ01|	T51C		132	[712]MIVB01clinical	T132-		549	[220]462_02885_Thermolabile_hemolysin	T549G
											51	[401]JABCKZ01environment	T51-		132	[729]NIXZ01clinical	T132-		549	[221]536_02665_Thermolabile_hemolysin	T549G
											51	[403]JABCLC01environment	T51-		132	[730]NJAP01clinical	T132-		549	[222]611_03255_Thermolabile_hemolysin	T549G
											51	[405]JABCLD01environment(2)	T51-		132	[731]NJHI01clinical	T132-		549	[223]453_03642_Thermolabile_hemolysin	T549G
											51	[413]JABCLT01environment	T51-		132	[776]VTGQ01clinical	T132-		549	[224]624_03237_Thermolabile_hemolysin	T549G
											51	[416]JABCLX01environment	T51C		133	[90]AZJP01clinical	A133-		549	[225]499_00082_Thermolabile_hemolysin	T549G
											51	[418]JABCLY01environment(2)	T51-		133	[451]AOPI01clinical	A133-		549	[226]585_00081_Thermolabile_hemolysin	T549G
											51	[678]NNOW01environment(2)	T51-		133	[509]AZJPclinical	A133-		549	[227]307_01984_Thermolabile_hemolysin	T549G
											52	[243]NNNK01environment	G52-		133	[512]CAJDZI01clinical	A133-		549	[228]351_01491_Thermolabile_hemolysin	T549G
											52	[401]JABCKZ01environment	G52-		133	[590]JNUE02clinical	A133-		549	[229]363_01465_Thermolabile_hemolysin	T549G
											52	[403]JABCLC01environment	G52-		133	[596]JYJT01clinical	A133-		549	[230]429_04049_Thermolabile_hemolysin	T549G
											52	[405]JABCLD01environment(2)	G52-		133	[636]gi|1008715073|gb|LOHO01|clinical	A133-		549	[231]430_03162_Thermolabile_hemolysin	T549G
											52	[413]JABCLT01environment	G52-		133	[640]LPVL01clinical	A133-		549	[232]435_01036_Thermolabile_hemolysin	T549G
											52	[418]JABCLY01environment(2)	G52-		133	[641]LPVN01clinical	A133-		549	[233]437_00927_Thermolabile_hemolysin	T549G
											52	[678]NNOW01environment(2)	G52-		133	[646]LQCS01clinical	A133-		549	[234]438_03126_Thermolabile_hemolysin	T549G
											53	[243]NNNK01environment	C53-		133	[649]LRAI01clinical	A133-		549	[235]439_03368_Thermolabile_hemolysin	T549G
											53	[382]AWJV01environment	C53T		133	[652]LRFP01clinical	A133-		549	[236]444_03430_Thermolabile_hemolysin	T549G
											53	[383]AWJW01environment	C53T		133	[653]LRFR01clinical	A133-		549	[237]321_01062_Thermolabile_hemolysin	T549G
											53	[384]AWLL01environment	C53T		133	[656]LRSU01clinical	A133-		549	[238]323_01558_Thermolabile_hemolysin	T549G
											53	[389]AXNP01environment	C53T		133	[659]LRTC01clinical	A133-		549	[239]560_02725_Thermolabile_hemolysin	T549G
											53	[394]gi|594009215|dbj|BAVI01|	C53T		133	[665]LRTI01clinical	A133-		549	[240]599_03332_Thermolabile_hemolysin	T549G
											53	[396]gi|594009080|dbj|BAVK01|(2)	C53T		133	[712]MIVB01clinical	A133-		549	[241]394_02950_Thermolabile_hemolysin	T549G
											53	[401]JABCKZ01environment	C53-		133	[729]NIXZ01clinical	A133-		550	[71]641_04584_Thermolabile_hemolysin	T550-
											53	[403]JABCLC01environment	C53-		133	[730]NJAP01clinical	A133-		550	[212]425_04948_Thermolabile_hemolysin	T550-
											53	[405]JABCLD01environment(2)	C53-		133	[731]NJHI01clinical	A133-		551	[71]641_04584_Thermolabile_hemolysin	G551-
											53	[413]JABCLT01environment	C53-		133	[776]VTGQ01clinical	A133-		551	[212]425_04948_Thermolabile_hemolysin	G551-
											53	[418]JABCLY01environment(2)	C53-		134	[90]AZJP01clinical	C134-		552	[71]641_04584_Thermolabile_hemolysin	G552-
											53	[432]JACVHG01environment	C53T		134	[451]AOPI01clinical	C134-		552	[212]425_04948_Thermolabile_hemolysin	G552-
											53	[436]JACVHM01environment	C53T		134	[509]AZJPclinical	C134-		553	[71]641_04584_Thermolabile_hemolysin	A553-
											53	[439]JACVHQ01environment	C53T		134	[512]CAJDZI01clinical	C134-		553	[212]425_04948_Thermolabile_hemolysin	A553-
											53	[440]JACVHR01environment	C53T		134	[590]JNUE02clinical	C134-		554	[71]641_04584_Thermolabile_hemolysin	C554-
											53	[442]JACVHU01environment	C53T		134	[596]JYJT01clinical	C134-		554	[212]425_04948_Thermolabile_hemolysin	C554-
											53	[444]JAFLNR01environment	C53T		134	[636]gi|1008715073|gb|LOHO01|clinical	C134-		555	[71]641_04584_Thermolabile_hemolysin	A555-
											53	[448]JAFLNY01environment	C53T		134	[640]LPVL01clinical	C134-		555	[178]573_01063_Thermolabile_hemolysin	A555T
											53	[449]JAFLNZ01environment	C53T		134	[641]LPVN01clinical	C134-		555	[212]425_04948_Thermolabile_hemolysin	A555-
											53	[483]LFZF01environment	C53T		134	[646]LQCS01clinical	C134-		556	[71]641_04584_Thermolabile_hemolysin	G556-
											53	[486]LIRQ01environment	C53T		134	[649]LRAI01clinical	C134-		556	[212]425_04948_Thermolabile_hemolysin	G556-
											53	[487]LIRR01environment	C53T		134	[652]LRFP01clinical	C134-		557	[71]641_04584_Thermolabile_hemolysin	A557-
											53	[495]MBTR01environment	C53T		134	[653]LRFR01clinical	C134-		557	[212]425_04948_Thermolabile_hemolysin	A557-
											53	[506]MIQU01environment	C53T		134	[656]LRSU01clinical	C134-		558	[71]641_04584_Thermolabile_hemolysin	A558-
											53	[508]MIQW01environment	C53T		134	[659]LRTC01clinical	C134-		558	[212]425_04948_Thermolabile_hemolysin	A558-
											53	[515]MIRI01environment	C53T		134	[665]LRTI01clinical	C134-		559	[71]641_04584_Thermolabile_hemolysin	T559-
											53	[541]MISM01environment	C53T		134	[712]MIVB01clinical	C134-		559	[212]425_04948_Thermolabile_hemolysin	T559-
											53	[542]MISN01environment	C53T		134	[729]NIXZ01clinical	C134-		560	[71]641_04584_Thermolabile_hemolysin	A560-
											53	[563]NIYP01environment	C53T		134	[730]NJAP01clinical	C134-		560	[212]425_04948_Thermolabile_hemolysin	A560-
											53	[606]NNHM01environment	C53T		134	[731]NJHI01clinical	C134-		561	[71]641_04584_Thermolabile_hemolysin	C561-
											53	[608]NNHO01environment	C53T		134	[776]VTGQ01clinical	C134-		561	[212]425_04948_Thermolabile_hemolysin	C561-
											53	[678]NNOW01environment(2)	C53-		135	[90]AZJP01clinical	C135-		562	[71]641_04584_Thermolabile_hemolysin	A562-
											53	[712]PKQA01environment	C53T		135	[451]AOPI01clinical	C135-		562	[212]425_04948_Thermolabile_hemolysin	A562-
											53	[733]SZQH01environment	C53T		135	[509]AZJPclinical	C135-		563	[71]641_04584_Thermolabile_hemolysin	T563-
											54	[91]MIQL01environment	A54C		135	[512]CAJDZI01clinical	C135-		563	[212]425_04948_Thermolabile_hemolysin	T563-
											54	[243]NNNK01environment	A54-		135	[590]JNUE02clinical	C135-		564	[71]641_04584_Thermolabile_hemolysin	T564-
											54	[382]AWJV01environment	A54T		135	[596]JYJT01clinical	C135-		564	[212]425_04948_Thermolabile_hemolysin	T564-
											54	[389]AXNP01environment	A54T		135	[636]gi|1008715073|gb|LOHO01|clinical	C135-		565	[71]641_04584_Thermolabile_hemolysin	G565-
											54	[394]gi|594009215|dbj|BAVI01|	A54T		135	[640]LPVL01clinical	C135-		565	[212]425_04948_Thermolabile_hemolysin	G565-
											54	[395]gi|594009406|dbj|BAVJ01|	A54C		135	[641]LPVN01clinical	C135-		566	[71]641_04584_Thermolabile_hemolysin	C566-
											54	[396]gi|594009080|dbj|BAVK01|(2)	A54T		135	[646]LQCS01clinical	C135-		566	[212]425_04948_Thermolabile_hemolysin	C566-
											54	[401]JABCKZ01environment	A54-		135	[649]LRAI01clinical	C135-		567	[71]641_04584_Thermolabile_hemolysin	C567-
											54	[403]JABCLC01environment	A54-		135	[652]LRFP01clinical	C135-		567	[212]425_04948_Thermolabile_hemolysin	C567-
											54	[405]JABCLD01environment(2)	A54-		135	[653]LRFR01clinical	C135-		568	[71]641_04584_Thermolabile_hemolysin	A568-
											54	[413]JABCLT01environment	A54-		135	[656]LRSU01clinical	C135-		568	[212]425_04948_Thermolabile_hemolysin	A568-
											54	[416]JABCLX01environment	A54C		135	[659]LRTC01clinical	C135-		569	[71]641_04584_Thermolabile_hemolysin	A569-
											54	[418]JABCLY01environment(2)	A54-		135	[665]LRTI01clinical	C135-		569	[212]425_04948_Thermolabile_hemolysin	A569-
											54	[442]JACVHU01environment	A54T		135	[712]MIVB01clinical	C135-		570	[71]641_04584_Thermolabile_hemolysin	A570-
											54	[475]LFWK01environment	A54C		135	[729]NIXZ01clinical	C135-		570	[212]425_04948_Thermolabile_hemolysin	A570-
											54	[482]LFZB01environment	A54C		135	[730]NJAP01clinical	C135-		571	[71]641_04584_Thermolabile_hemolysin	G571-
											54	[490]LIRV01environment	A54C		135	[731]NJHI01clinical	C135-		571	[212]425_04948_Thermolabile_hemolysin	G571-
											54	[495]MBTR01environment	A54T		135	[736]QPIY01clinical	C135T		572	[71]641_04584_Thermolabile_hemolysin	C572-
											54	[498]MIQK01environment	A54C		135	[776]VTGQ01clinical	C135-		572	[212]425_04948_Thermolabile_hemolysin	C572-
											54	[506]MIQU01environment	A54T		136	[90]AZJP01clinical	T136-		573	[71]641_04584_Thermolabile_hemolysin	G573-
											54	[515]MIRI01environment	A54T		136	[451]AOPI01clinical	T136-		573	[82]472_04110_Thermolabile_hemolysin	G573T
											54	[606]NNHM01environment	A54T		136	[509]AZJPclinical	T136-		573	[212]425_04948_Thermolabile_hemolysin	G573-
											54	[608]NNHO01environment	A54T		136	[512]CAJDZI01clinical	T136-		574	[71]641_04584_Thermolabile_hemolysin	A574-
											54	[678]NNOW01environment(2)	A54-		136	[590]JNUE02clinical	T136-		574	[212]425_04948_Thermolabile_hemolysin	A574-
											54	[712]PKQA01environment	A54T		136	[596]JYJT01clinical	T136-		575	[71]641_04584_Thermolabile_hemolysin	A575-
											55	[243]NNNK01environment	G55-		136	[636]gi|1008715073|gb|LOHO01|clinical	T136-		575	[212]425_04948_Thermolabile_hemolysin	A575-
											55	[395]gi|594009406|dbj|BAVJ01|	G55A		136	[640]LPVL01clinical	T136-		576	[71]641_04584_Thermolabile_hemolysin	G576-
											55	[401]JABCKZ01environment	G55-		136	[641]LPVN01clinical	T136-		576	[212]425_04948_Thermolabile_hemolysin	G576-
											55	[403]JABCLC01environment	G55-		136	[646]LQCS01clinical	T136-		577	[71]641_04584_Thermolabile_hemolysin	A577-
											55	[405]JABCLD01environment(2)	G55-		136	[649]LRAI01clinical	T136-		577	[212]425_04948_Thermolabile_hemolysin	A577-
											55	[413]JABCLT01environment	G55-		136	[652]LRFP01clinical	T136-		578	[71]641_04584_Thermolabile_hemolysin	A578-
											55	[416]JABCLX01environment	G55A		136	[653]LRFR01clinical	T136-		578	[212]425_04948_Thermolabile_hemolysin	A578-
											55	[418]JABCLY01environment(2)	G55-		136	[656]LRSU01clinical	T136-		579	[71]641_04584_Thermolabile_hemolysin	C579-
											55	[678]NNOW01environment(2)	G55-		136	[659]LRTC01clinical	T136-		579	[212]425_04948_Thermolabile_hemolysin	C579-
											56	[243]NNNK01environment	T56-		136	[665]LRTI01clinical	T136-		580	[71]641_04584_Thermolabile_hemolysin	C580-
											56	[401]JABCKZ01environment	T56-		136	[712]MIVB01clinical	T136-		580	[212]425_04948_Thermolabile_hemolysin	C580-
											56	[403]JABCLC01environment	T56-		136	[729]NIXZ01clinical	T136-		581	[71]641_04584_Thermolabile_hemolysin	T581-
											56	[405]JABCLD01environment(2)	T56-		136	[730]NJAP01clinical	T136-		581	[212]425_04948_Thermolabile_hemolysin	T581-
											56	[413]JABCLT01environment	T56-		136	[731]NJHI01clinical	T136-		582	[71]641_04584_Thermolabile_hemolysin	T582-
											56	[418]JABCLY01environment(2)	T56-		136	[776]VTGQ01clinical	T136-		582	[212]425_04948_Thermolabile_hemolysin	T582-
											56	[678]NNOW01environment(2)	T56-		137	[90]AZJP01clinical	A137-		583	[71]641_04584_Thermolabile_hemolysin	C583-
											57	[243]NNNK01environment	T57-		137	[451]AOPI01clinical	A137-		583	[212]425_04948_Thermolabile_hemolysin	C583-
											57	[401]JABCKZ01environment	T57-		137	[509]AZJPclinical	A137-		584	[71]641_04584_Thermolabile_hemolysin	C584-
											57	[403]JABCLC01environment	T57-		137	[512]CAJDZI01clinical	A137-		584	[212]425_04948_Thermolabile_hemolysin	C584-
											57	[405]JABCLD01environment(2)	T57-		137	[590]JNUE02clinical	A137-		585	[31]324_00733_Thermolabile_hemolysin	G585A
											57	[413]JABCLT01environment	T57-		137	[596]JYJT01clinical	A137-		585	[32]380_03224_Thermolabile_hemolysin	G585A
											57	[418]JABCLY01environment(2)	T57-		137	[636]gi|1008715073|gb|LOHO01|clinical	A137-		585	[61]411_00082_Thermolabile_hemolysin	G585A
											57	[678]NNOW01environment(2)	T57-		137	[640]LPVL01clinical	A137-		585	[62]390_00082_Thermolabile_hemolysin	G585A
											58	[243]NNNK01environment	G58-		137	[641]LPVN01clinical	A137-		585	[67]474_00082_Thermolabile_hemolysin	G585A
											58	[401]JABCKZ01environment	G58-		137	[646]LQCS01clinical	A137-		585	[71]641_04584_Thermolabile_hemolysin	G585-
											58	[403]JABCLC01environment	G58-		137	[649]LRAI01clinical	A137-		585	[72]493_02391_Thermolabile_hemolysin	G585A
											58	[405]JABCLD01environment(2)	G58-		137	[652]LRFP01clinical	A137-		585	[103]426_00435_Thermolabile_hemolysin	G585A
											58	[413]JABCLT01environment	G58-		137	[653]LRFR01clinical	A137-		585	[104]490_01151_Thermolabile_hemolysin	G585A
											58	[418]JABCLY01environment(2)	G58-		137	[656]LRSU01clinical	A137-		585	[105]491_00976_Thermolabile_hemolysin	G585A
											58	[678]NNOW01environment(2)	G58-		137	[659]LRTC01clinical	A137-		585	[106]557_02056_Thermolabile_hemolysin	G585A
											59	[243]NNNK01environment	C59-		137	[665]LRTI01clinical	A137-		585	[107]606_00096_Thermolabile_hemolysin	G585A
											59	[401]JABCKZ01environment	C59-		137	[712]MIVB01clinical	A137-		585	[108]501_01200_Thermolabile_hemolysin	G585A
											59	[403]JABCLC01environment	C59-		137	[729]NIXZ01clinical	A137-		585	[109]320_01310_Thermolabile_hemolysin	G585A
											59	[405]JABCLD01environment(2)	C59-		137	[730]NJAP01clinical	A137-		585	[117]448_02181_Thermolabile_hemolysin	G585A
											59	[413]JABCLT01environment	C59-		137	[731]NJHI01clinical	A137-		585	[118]322_02964_Thermolabile_hemolysin	G585A
											59	[418]JABCLY01environment(2)	C59-		137	[776]VTGQ01clinical	A137-		585	[119]609_02016_Thermolabile_hemolysin	G585A
											59	[678]NNOW01environment(2)	C59-		138	[90]AZJP01clinical	T138-		585	[120]333_04986_Thermolabile_hemolysin	G585A
											60	[243]NNNK01environment	C60-		138	[451]AOPI01clinical	T138-		585	[121]513_00085_Thermolabile_hemolysin	G585A
											60	[395]gi|594009406|dbj|BAVJ01|	C60A		138	[512]CAJDZI01clinical	T138-		585	[132]347_00084_Thermolabile_hemolysin	G585A
											60	[401]JABCKZ01environment	C60-		138	[590]JNUE02clinical	T138-		585	[133]317_02853_Thermolabile_hemolysin	G585A
											60	[403]JABCLC01environment	C60-		138	[596]JYJT01clinical	T138-		585	[162]304_03121_Thermolabile_hemolysin	G585A
											60	[405]JABCLD01environment(2)	C60-		138	[636]gi|1008715073|gb|LOHO01|clinical	T138-		585	[163]421_01931_Thermolabile_hemolysin	G585A
											60	[413]JABCLT01environment	C60-		138	[640]LPVL01clinical	T138-		585	[164]486_02583_Thermolabile_hemolysin	G585A
											60	[416]JABCLX01environment	C60A		138	[641]LPVN01clinical	T138-		585	[165]492_02958_Thermolabile_hemolysin	G585A
											60	[418]JABCLY01environment(2)	C60-		138	[646]LQCS01clinical	T138-		585	[166]496_01304_Thermolabile_hemolysin	G585A
											60	[490]LIRV01environment	C60A		138	[649]LRAI01clinical	T138-		585	[167]500_02899_Thermolabile_hemolysin	G585A
											60	[678]NNOW01environment(2)	C60-		138	[652]LRFP01clinical	T138-		585	[168]303_02542_Thermolabile_hemolysin	G585A
											61	[243]NNNK01environment	G61-		138	[653]LRFR01clinical	T138-		585	[169]311_01511_Thermolabile_hemolysin	G585A
											61	[382]AWJV01environment	G61C		138	[656]LRSU01clinical	T138-		585	[170]455_00731_Thermolabile_hemolysin	G585A
											61	[383]AWJW01environment	G61C		138	[659]LRTC01clinical	T138-		585	[171]625_00895_Thermolabile_hemolysin	G585A
											61	[384]AWLL01environment	G61C		138	[665]LRTI01clinical	T138-		585	[209]409_02637_Thermolabile_hemolysin	G585A
											61	[389]AXNP01environment	G61C		138	[712]MIVB01clinical	T138-		585	[212]425_04948_Thermolabile_hemolysin	G585-
											61	[394]gi|594009215|dbj|BAVI01|	G61C		138	[729]NIXZ01clinical	T138-		585	[213]312_00082_Thermolabile_hemolysin	G585A
											61	[396]gi|594009080|dbj|BAVK01|(2)	G61C		138	[730]NJAP01clinical	T138-		585	[214]423_00689_Thermolabile_hemolysin	G585A
											61	[401]JABCKZ01environment	G61-		138	[731]NJHI01clinical	T138-		585	[215]502_03160_Thermolabile_hemolysin	G585A
											61	[403]JABCLC01environment	G61-		138	[736]QPIY01clinical	T138C		586	[71]641_04584_Thermolabile_hemolysin	C586-
											61	[405]JABCLD01environment(2)	G61-		138	[776]VTGQ01clinical	T138-		586	[212]425_04948_Thermolabile_hemolysin	C586-
											61	[413]JABCLT01environment	G61-		139	[90]AZJP01clinical	G139-		587	[71]641_04584_Thermolabile_hemolysin	T587-
											61	[418]JABCLY01environment(2)	G61-		139	[451]AOPI01clinical	G139-		587	[212]425_04948_Thermolabile_hemolysin	T587-
											61	[432]JACVHG01environment	G61C		139	[512]CAJDZI01clinical	G139-		588	[71]641_04584_Thermolabile_hemolysin	C588-
											61	[436]JACVHM01environment	G61C		139	[590]JNUE02clinical	G139-		588	[212]425_04948_Thermolabile_hemolysin	C588-
											61	[439]JACVHQ01environment	G61C		139	[596]JYJT01clinical	G139-		589	[71]641_04584_Thermolabile_hemolysin	T589-
											61	[440]JACVHR01environment	G61C		139	[636]gi|1008715073|gb|LOHO01|clinical	G139-		589	[212]425_04948_Thermolabile_hemolysin	T589-
											61	[442]JACVHU01environment	G61C		139	[640]LPVL01clinical	G139-		590	[71]641_04584_Thermolabile_hemolysin	A590-
											61	[444]JAFLNR01environment	G61C		139	[641]LPVN01clinical	G139-		590	[212]425_04948_Thermolabile_hemolysin	A590-
											61	[448]JAFLNY01environment	G61C		139	[646]LQCS01clinical	G139-		591	[71]641_04584_Thermolabile_hemolysin	C591-
											61	[449]JAFLNZ01environment	G61C		139	[649]LRAI01clinical	G139-		591	[212]425_04948_Thermolabile_hemolysin	C591-
											61	[483]LFZF01environment	G61C		139	[652]LRFP01clinical	G139-		592	[71]641_04584_Thermolabile_hemolysin	A592-
											61	[486]LIRQ01environment	G61C		139	[653]LRFR01clinical	G139-		592	[212]425_04948_Thermolabile_hemolysin	A592-
											61	[487]LIRR01environment	G61C		139	[656]LRSU01clinical	G139-		593	[71]641_04584_Thermolabile_hemolysin	A593-
											61	[495]MBTR01environment	G61C		139	[659]LRTC01clinical	G139-		593	[212]425_04948_Thermolabile_hemolysin	A593-
											61	[506]MIQU01environment	G61C		139	[665]LRTI01clinical	G139-		594	[71]641_04584_Thermolabile_hemolysin	C594-
											61	[508]MIQW01environment	G61C		139	[712]MIVB01clinical	G139-		594	[212]425_04948_Thermolabile_hemolysin	C594-
											61	[515]MIRI01environment	G61C		139	[729]NIXZ01clinical	G139-		595	[71]641_04584_Thermolabile_hemolysin	T595-
											61	[541]MISM01environment	G61C		139	[730]NJAP01clinical	G139-		595	[212]425_04948_Thermolabile_hemolysin	T595-
											61	[542]MISN01environment	G61C		139	[731]NJHI01clinical	G139-		596	[71]641_04584_Thermolabile_hemolysin	G596-
											61	[563]NIYP01environment	G61C		139	[776]VTGQ01clinical	G139-		596	[212]425_04948_Thermolabile_hemolysin	G596-
											61	[606]NNHM01environment	G61C		140	[90]AZJP01clinical	T140-		597	[71]641_04584_Thermolabile_hemolysin	G597-
											61	[608]NNHO01environment	G61C		140	[451]AOPI01clinical	T140-		597	[212]425_04948_Thermolabile_hemolysin	G597-
											61	[678]NNOW01environment(2)	G61-		140	[512]CAJDZI01clinical	T140-		598	[71]641_04584_Thermolabile_hemolysin	G598-
											61	[712]PKQA01environment	G61C		140	[590]JNUE02clinical	T140-		598	[212]425_04948_Thermolabile_hemolysin	G598-
											61	[733]SZQH01environment	G61C		140	[596]JYJT01clinical	T140-		599	[71]641_04584_Thermolabile_hemolysin	C599-
											62	[243]NNNK01environment	A62-		140	[636]gi|1008715073|gb|LOHO01|clinical	T140-		599	[212]425_04948_Thermolabile_hemolysin	C599-
											62	[401]JABCKZ01environment	A62-		140	[640]LPVL01clinical	T140-		600	[71]641_04584_Thermolabile_hemolysin	A600-
											62	[403]JABCLC01environment	A62-		140	[641]LPVN01clinical	T140-		600	[212]425_04948_Thermolabile_hemolysin	A600-
											62	[405]JABCLD01environment(2)	A62-		140	[646]LQCS01clinical	T140-		601	[71]641_04584_Thermolabile_hemolysin	G601-
											62	[413]JABCLT01environment	A62-		140	[649]LRAI01clinical	T140-		601	[212]425_04948_Thermolabile_hemolysin	G601-
											62	[418]JABCLY01environment(2)	A62-		140	[652]LRFP01clinical	T140-		602	[71]641_04584_Thermolabile_hemolysin	T602-
											62	[678]NNOW01environment(2)	A62-		140	[653]LRFR01clinical	T140-		602	[212]425_04948_Thermolabile_hemolysin	T602-
											63	[243]NNNK01environment	A63-		140	[656]LRSU01clinical	T140-		603	[71]641_04584_Thermolabile_hemolysin	T603-
											63	[382]AWJV01environment	A63G		140	[659]LRTC01clinical	T140-		603	[212]425_04948_Thermolabile_hemolysin	T603-
											63	[383]AWJW01environment	A63G		140	[665]LRTI01clinical	T140-		604	[71]641_04584_Thermolabile_hemolysin	G604-
											63	[384]AWLL01environment	A63G		140	[712]MIVB01clinical	T140-		604	[212]425_04948_Thermolabile_hemolysin	G604-
											63	[389]AXNP01environment	A63G		140	[729]NIXZ01clinical	T140-		605	[71]641_04584_Thermolabile_hemolysin	G605-
											63	[394]gi|594009215|dbj|BAVI01|	A63G		140	[730]NJAP01clinical	T140-		605	[212]425_04948_Thermolabile_hemolysin	G605-
											63	[395]gi|594009406|dbj|BAVJ01|	A63G		140	[731]NJHI01clinical	T140-		606	[71]641_04584_Thermolabile_hemolysin	C606-
											63	[396]gi|594009080|dbj|BAVK01|(2)	A63G		140	[776]VTGQ01clinical	T140-		606	[212]425_04948_Thermolabile_hemolysin	C606-
											63	[401]JABCKZ01environment	A63-		141	[90]AZJP01clinical	T141-		607	[71]641_04584_Thermolabile_hemolysin	G607-
											63	[403]JABCLC01environment	A63-		141	[451]AOPI01clinical	T141-		607	[212]425_04948_Thermolabile_hemolysin	G607-
											63	[405]JABCLD01environment(2)	A63-		141	[512]CAJDZI01clinical	T141-		608	[71]641_04584_Thermolabile_hemolysin	G608-
											63	[413]JABCLT01environment	A63-		141	[590]JNUE02clinical	T141-		608	[212]425_04948_Thermolabile_hemolysin	G608-
											63	[416]JABCLX01environment	A63G		141	[596]JYJT01clinical	T141-		609	[4]371_02472_Thermolabile_hemolysin	C609T
											63	[418]JABCLY01environment(2)	A63-		141	[636]gi|1008715073|gb|LOHO01|clinical	T141-		609	[5]395_01495_Thermolabile_hemolysin	C609T
											63	[432]JACVHG01environment	A63G		141	[640]LPVL01clinical	T141-		609	[12]433_00085_Thermolabile_hemolysin	C609T
											63	[436]JACVHM01environment	A63G		141	[641]LPVN01clinical	T141-		609	[13]602_00082_Thermolabile_hemolysin	C609T
											63	[439]JACVHQ01environment	A63G		141	[646]LQCS01clinical	T141-		609	[14]514_04294_Thermolabile_hemolysin	C609T
											63	[440]JACVHR01environment	A63G		141	[649]LRAI01clinical	T141-		609	[15]372_01709_Thermolabile_hemolysin	C609T
											63	[442]JACVHU01environment	A63G		141	[652]LRFP01clinical	T141-		609	[16]428_03717_Thermolabile_hemolysin	C609T
											63	[444]JAFLNR01environment	A63G		141	[653]LRFR01clinical	T141-		609	[17]610_03226_Thermolabile_hemolysin	C609T
											63	[448]JAFLNY01environment	A63G		141	[656]LRSU01clinical	T141-		609	[18]327_03179_Thermolabile_hemolysin	C609T
											63	[449]JAFLNZ01environment	A63G		141	[659]LRTC01clinical	T141-		609	[19]375_00773_Thermolabile_hemolysin	C609T
											63	[483]LFZF01environment	A63G		141	[665]LRTI01clinical	T141-		609	[20]393_00085_Thermolabile_hemolysin	C609T
											63	[486]LIRQ01environment	A63G		141	[712]MIVB01clinical	T141-		609	[21]366_00634_Thermolabile_hemolysin	C609T
											63	[487]LIRR01environment	A63G		141	[729]NIXZ01clinical	T141-		609	[53]650_02934_Thermolabile_hemolysin	C609T
											63	[490]LIRV01environment	A63G		141	[730]NJAP01clinical	T141-		609	[71]641_04584_Thermolabile_hemolysin	C609-
											63	[495]MBTR01environment	A63G		141	[731]NJHI01clinical	T141-		609	[76]631_00082_Thermolabile_hemolysin	C609T
											63	[506]MIQU01environment	A63G		141	[776]VTGQ01clinical	T141-		609	[110]442_00905_Thermolabile_hemolysin	C609T
											63	[508]MIQW01environment	A63G		142	[90]AZJP01clinical	C142-		609	[150]328_03325_Thermolabile_hemolysin	C609T
											63	[515]MIRI01environment	A63G		142	[451]AOPI01clinical	C142-		609	[180]575_03379_Thermolabile_hemolysin	C609T
											63	[541]MISM01environment	A63G		142	[509]AZJPclinical	C142T		609	[212]425_04948_Thermolabile_hemolysin	C609-
											63	[542]MISN01environment	A63G		142	[512]CAJDZI01clinical	C142-		610	[71]641_04584_Thermolabile_hemolysin	G610-
											63	[563]NIYP01environment	A63G		142	[590]JNUE02clinical	C142-		610	[212]425_04948_Thermolabile_hemolysin	G610-
											63	[606]NNHM01environment	A63G		142	[596]JYJT01clinical	C142-		611	[71]641_04584_Thermolabile_hemolysin	C611-
											63	[608]NNHO01environment	A63G		142	[636]gi|1008715073|gb|LOHO01|clinical	C142-		611	[212]425_04948_Thermolabile_hemolysin	C611-
											63	[678]NNOW01environment(2)	A63-		142	[640]LPVL01clinical	C142-		612	[71]641_04584_Thermolabile_hemolysin	G612-
											63	[712]PKQA01environment	A63G		142	[641]LPVN01clinical	C142-		612	[93]404_00083_Thermolabile_hemolysin	G612A
											63	[733]SZQH01environment	A63G		142	[646]LQCS01clinical	C142-		612	[212]425_04948_Thermolabile_hemolysin	G612-
											64	[243]NNNK01environment	G64-		142	[649]LRAI01clinical	C142-		613	[71]641_04584_Thermolabile_hemolysin	G613-
											64	[382]AWJV01environment	G64A		142	[652]LRFP01clinical	C142-		613	[212]425_04948_Thermolabile_hemolysin	G613-
											64	[383]AWJW01environment	G64A		142	[653]LRFR01clinical	C142-		614	[71]641_04584_Thermolabile_hemolysin	C614-
											64	[384]AWLL01environment	G64A		142	[656]LRSU01clinical	C142-		614	[212]425_04948_Thermolabile_hemolysin	C614-
											64	[389]AXNP01environment	G64A		142	[659]LRTC01clinical	C142-		615	[22]382_00083_Thermolabile_hemolysin	T615C
											64	[394]gi|594009215|dbj|BAVI01|	G64A		142	[665]LRTI01clinical	C142-		615	[71]641_04584_Thermolabile_hemolysin	T615-
											64	[396]gi|594009080|dbj|BAVK01|(2)	G64A		142	[712]MIVB01clinical	C142-		615	[212]425_04948_Thermolabile_hemolysin	T615-
											64	[401]JABCKZ01environment	G64-		142	[729]NIXZ01clinical	C142-		616	[71]641_04584_Thermolabile_hemolysin	G616-
											64	[403]JABCLC01environment	G64-		142	[730]NJAP01clinical	C142-		616	[212]425_04948_Thermolabile_hemolysin	G616-
											64	[405]JABCLD01environment(2)	G64-		142	[731]NJHI01clinical	C142-		617	[71]641_04584_Thermolabile_hemolysin	G617-
											64	[413]JABCLT01environment	G64-		142	[776]VTGQ01clinical	C142-		617	[212]425_04948_Thermolabile_hemolysin	G617-
											64	[418]JABCLY01environment(2)	G64-		143	[90]AZJP01clinical	G143-		618	[71]641_04584_Thermolabile_hemolysin	T618-
											64	[432]JACVHG01environment	G64A		143	[451]AOPI01clinical	G143-		618	[212]425_04948_Thermolabile_hemolysin	T618-
											64	[436]JACVHM01environment	G64A		143	[512]CAJDZI01clinical	G143-		619	[71]641_04584_Thermolabile_hemolysin	G619-
											64	[439]JACVHQ01environment	G64A		143	[590]JNUE02clinical	G143-		619	[212]425_04948_Thermolabile_hemolysin	G619-
											64	[440]JACVHR01environment	G64A		143	[596]JYJT01clinical	G143-		620	[71]641_04584_Thermolabile_hemolysin	A620-
											64	[442]JACVHU01environment	G64A		143	[636]gi|1008715073|gb|LOHO01|clinical	G143-		620	[212]425_04948_Thermolabile_hemolysin	A620-
											64	[444]JAFLNR01environment	G64A		143	[640]LPVL01clinical	G143-		621	[71]641_04584_Thermolabile_hemolysin	G621-
											64	[448]JAFLNY01environment	G64A		143	[641]LPVN01clinical	G143-		621	[212]425_04948_Thermolabile_hemolysin	G621-
											64	[449]JAFLNZ01environment	G64A		143	[646]LQCS01clinical	G143-		622	[71]641_04584_Thermolabile_hemolysin	A622-
											64	[483]LFZF01environment	G64A		143	[649]LRAI01clinical	G143-		622	[212]425_04948_Thermolabile_hemolysin	A622-
											64	[486]LIRQ01environment	G64A		143	[652]LRFP01clinical	G143-		623	[71]641_04584_Thermolabile_hemolysin	A623-
											64	[487]LIRR01environment	G64A		143	[653]LRFR01clinical	G143-		623	[212]425_04948_Thermolabile_hemolysin	A623-
											64	[495]MBTR01environment	G64A		143	[656]LRSU01clinical	G143-		624	[69]460_02161_Thermolabile_hemolysin	C624T
											64	[506]MIQU01environment	G64A		143	[659]LRTC01clinical	G143-		624	[70]470_01815_Thermolabile_hemolysin	C624T
											64	[508]MIQW01environment	G64A		143	[665]LRTI01clinical	G143-		624	[71]641_04584_Thermolabile_hemolysin	C624-
											64	[515]MIRI01environment	G64A		143	[712]MIVB01clinical	G143-		624	[204]314_00845_Thermolabile_hemolysin	C624T
											64	[541]MISM01environment	G64A		143	[729]NIXZ01clinical	G143-		624	[212]425_04948_Thermolabile_hemolysin	C624-
											64	[542]MISN01environment	G64A		143	[730]NJAP01clinical	G143-		625	[71]641_04584_Thermolabile_hemolysin	C625-
											64	[563]NIYP01environment	G64A		143	[731]NJHI01clinical	G143-		625	[212]425_04948_Thermolabile_hemolysin	C625-
											64	[606]NNHM01environment	G64A		143	[776]VTGQ01clinical	G143-		626	[71]641_04584_Thermolabile_hemolysin	A626-
											64	[608]NNHO01environment	G64A		144	[90]AZJP01clinical	C144-		626	[212]425_04948_Thermolabile_hemolysin	A626-
											64	[678]NNOW01environment(2)	G64-		144	[99]CAJNZT01clinical	C144T		627	[71]641_04584_Thermolabile_hemolysin	A627-
											64	[712]PKQA01environment	G64A		144	[159]JNTL02clinical	C144T		627	[212]425_04948_Thermolabile_hemolysin	A627-
											64	[733]SZQH01environment	G64A		144	[249]LRAH01clinical	C144T		628	[71]641_04584_Thermolabile_hemolysin	T628-
											65	[243]NNNK01environment	A65-		144	[451]AOPI01clinical	C144-		628	[212]425_04948_Thermolabile_hemolysin	T628-
											65	[401]JABCKZ01environment	A65-		144	[512]CAJDZI01clinical	C144-		629	[71]641_04584_Thermolabile_hemolysin	A629-
											65	[403]JABCLC01environment	A65-		144	[590]JNUE02clinical	C144-		629	[212]425_04948_Thermolabile_hemolysin	A629-
											65	[405]JABCLD01environment(2)	A65-		144	[596]JYJT01clinical	C144-		630	[48]424_00469_Thermolabile_hemolysin	C630T
											65	[413]JABCLT01environment	A65-		144	[636]gi|1008715073|gb|LOHO01|clinical	C144-		630	[71]641_04584_Thermolabile_hemolysin	C630-
											65	[418]JABCLY01environment(2)	A65-		144	[640]LPVL01clinical	C144-		630	[172]441_00893_Thermolabile_hemolysin	C630T
											65	[678]NNOW01environment(2)	A65-		144	[641]LPVN01clinical	C144-		630	[173]443_00680_Thermolabile_hemolysin	C630T
											66	[243]NNNK01environment	G66-		144	[646]LQCS01clinical	C144-		630	[174]555_00957_Thermolabile_hemolysin	C630T
											66	[262]NNOV01environment	G66T		144	[649]LRAI01clinical	C144-		630	[175]629_03212_Thermolabile_hemolysin	C630T
											66	[382]AWJV01environment	G66C		144	[652]LRFP01clinical	C144-		630	[212]425_04948_Thermolabile_hemolysin	C630-
											66	[383]AWJW01environment	G66C		144	[653]LRFR01clinical	C144-		631	[71]641_04584_Thermolabile_hemolysin	A631-
											66	[384]AWLL01environment	G66C		144	[656]LRSU01clinical	C144-		631	[212]425_04948_Thermolabile_hemolysin	A631-
											66	[389]AXNP01environment	G66C		144	[659]LRTC01clinical	C144-		632	[71]641_04584_Thermolabile_hemolysin	T632-
											66	[394]gi|594009215|dbj|BAVI01|	G66T		144	[665]LRTI01clinical	C144-		632	[212]425_04948_Thermolabile_hemolysin	T632-
											66	[396]gi|594009080|dbj|BAVK01|(2)	G66C		144	[712]MIVB01clinical	C144-		633	[71]641_04584_Thermolabile_hemolysin	C633-
											66	[401]JABCKZ01environment	G66-		144	[729]NIXZ01clinical	C144-		633	[212]425_04948_Thermolabile_hemolysin	C633-
											66	[403]JABCLC01environment	G66-		144	[730]NJAP01clinical	C144-		634	[71]641_04584_Thermolabile_hemolysin	G634-
											66	[405]JABCLD01environment(2)	G66-		144	[731]NJHI01clinical	C144-		634	[212]425_04948_Thermolabile_hemolysin	G634-
											66	[413]JABCLT01environment	G66-		144	[776]VTGQ01clinical	C144-		635	[71]641_04584_Thermolabile_hemolysin	C635-
											66	[418]JABCLY01environment(2)	G66-		145	[90]AZJP01clinical	T145-		635	[212]425_04948_Thermolabile_hemolysin	C635-
											66	[430]JACAVW01environment	G66T		145	[451]AOPI01clinical	T145C		636	[71]641_04584_Thermolabile_hemolysin	G636-
											66	[431]JACAVX01environment	G66T		145	[512]CAJDZI01clinical	T145C		636	[212]425_04948_Thermolabile_hemolysin	G636-
											66	[432]JACVHG01environment	G66C		145	[590]JNUE02clinical	T145C		637	[71]641_04584_Thermolabile_hemolysin	C637-
											66	[436]JACVHM01environment	G66C		145	[596]JYJT01clinical	T145C		637	[212]425_04948_Thermolabile_hemolysin	C637-
											66	[439]JACVHQ01environment	G66C		145	[636]gi|1008715073|gb|LOHO01|clinical	T145C		638	[71]641_04584_Thermolabile_hemolysin	T638-
											66	[440]JACVHR01environment	G66C		145	[640]LPVL01clinical	T145C		638	[212]425_04948_Thermolabile_hemolysin	T638-
											66	[442]JACVHU01environment	G66C		145	[641]LPVN01clinical	T145C		639	[71]641_04584_Thermolabile_hemolysin	A639-
											66	[444]JAFLNR01environment	G66C		145	[646]LQCS01clinical	T145C		639	[212]425_04948_Thermolabile_hemolysin	A639-
											66	[448]JAFLNY01environment	G66C		145	[649]LRAI01clinical	T145C		640	[71]641_04584_Thermolabile_hemolysin	A640-
[truncated: 33,399 more rows]
